# Supplementary material for: Single‐Nucleus RNA Sequencing Reveals Mid‐Gestational Neurodevelopment Features in the Superior Temporal Plane from Fetuses with Nonsyndromic Cleft Lip and Palate
Source: Adv Sci (Weinh). 2025 Oct 21;13(1):e04191. doi: 10.1002/advs.202504191 (PMC12767050; doi:10.1002/advs.202504191)
Supplement: Supplementary file 2 — Supplemental Tables 1‐4 [file ADVS-13-e04191-s002.xls]

## Sheet: Table S1
Table S1 Sample information for snRNA-seq data.
Sample Name	Group	age	brain region	seqID	LibName
NSCLP_GW23_1	NSCLP	GW23	STP	TQD220846785	cDNA-6785-1-220908
				TQD220846785	cDNA-6785-2-220908
NSCLP_GW24	NSCLP	GW24	STP	TQD220846807	cDNA-6807-1-220908
				TQD220846807	cDNA-6807-2-220908
NSCLP_GW23_2	NSCLP	GW23	STP	TQD230654406	cDNA-4406-1-230717
				TQD230654406	cDNA-4406-2-230717
NSCLP_GW17	NSCLP	GW17	STP	TQD230654407	cDNA-4407-1-230717
				TQD230654407	cDNA-4407-2-230717
Control_GW17_1	Control	GW17	STP	TQD220846893	cDNA-6893-1-220914
				TQD220846893	cDNA-6893-2-220914
Control_GW17_2	Control	GW17	STP	TQD220846887	cDNA-6887-1-220922
Control_GW22_1	Control	GW22	STP	TQD230654408	cDNA-4408-1-230717
				TQD230654408	cDNA-4408-2-230717
Control_GW23	Control	GW23	STP	TQD230654409	cDNA-4409-1-230717
				TQD230654409	cDNA-4409-2-230717
Control_GW25	Control	GW25	STP	TQD230654421	cDNA-4421-1-230718
				TQD230654421	cDNA-4421-2-230718

## Sheet: Table S2
Table S2 Marker genes for 15 clusters
marker	p_val	avg_log2FC	pct.1	pct.2	p_val_adj	cluster
MIAT	6.69479e-09	0.644608	0.753	0.617	0.000169184	0
PTPRK	5.15322e-07	0.66729	0.502	0.378	0.0130227	0
THBS1	1.67467e-05	0.640153	0.199	0.117	0.423207	0
MEF2C	3.20357e-05	0.530898	0.821	0.711	0.809575	0
CNTN3	6.65318e-05	0.591016	0.242	0.187	1	0
SYBU	0.000113507	0.5833	0.485	0.397	1	0
PTPRD	0.000155707	0.313489	0.787	0.708	1	0
R3HDM1	0.000289812	0.86675	0.543	0.415	1	0
RORB	0.000499779	0.826002	0.201	0.126	1	0
LPL	0.000660211	0.647111	0.511	0.379	1	0
NEUROD6	0.000739799	0.683009	0.128	0.073	1	0
LHX2	0.00084792	0.570906	0.339	0.256	1	0
NPY1R	0.000928958	0.792886	0.222	0.128	1	0
NEUROD2	0.00125501	0.433021	0.469	0.415	1	0
BHLHE22	0.00143942	0.431963	0.299	0.241	1	0
CELF2	0.00147386	0.339319	0.656	0.577	1	0
LINC00461	0.00149995	0.300569	0.594	0.557	1	0
HEATR1	0.00153398	0.438094	0.117	0.09	1	0
HNRNPDL	0.00161394	0.179889	0.57	0.573	1	0
SYNE1	0.00161887	0.624037	0.411	0.338	1	0
FJX1	0.00163495	0.598565	0.327	0.232	1	0
SEC31A	0.00163892	0.135075	0.145	0.159	1	0
MEF2C-AS2	0.00178207	0.284749	0.234	0.222	1	0
HMGN1	0.00218977	0.30277	0.432	0.409	1	0
GPR22	0.00235253	0.449415	0.147	0.113	1	0
DAAM1	0.00288844	0.273009	0.361	0.367	1	0
FOXP1	0.00305129	0.703332	0.323	0.257	1	0
ARGLU1	0.00324126	0.244436	0.567	0.55	1	0
ETFB	0.00389815	0.193554	0.105	0.097	1	0
ARHGAP20	0.00410568	0.282413	0.124	0.115	1	0
TRIM44	0.00444033	0.125603	0.123	0.134	1	0
SATB2	0.00572736	0.508941	0.149	0.105	1	0
ACTN2	0.00593086	0.633321	0.258	0.18	1	0
HNRNPA1P48	0.00646996	0.180917	0.143	0.147	1	0
LRRN3	0.00686738	0.699894	0.457	0.354	1	0
LRRC4C	0.00833955	0.301993	0.392	0.352	1	0
CROCCP3	0.00857248	0.187172	0.109	0.106	1	0
SLITRK5	0.00894775	0.671851	0.362	0.27	1	0
RALGDS	0.00924778	0.104713	0.125	0.141	1	0
FAM241A	0.00943292	0.502328	0.11	0.077	1	0
TUBB	1.40934e-08	0.676826	0.792	0.646	0.000356153	1
GPM6A	4.79249e-08	0.379925	0.916	0.86	0.00121111	1
MARCKSL1	1.14255e-07	0.725556	0.766	0.59	0.00288734	1
TUBA1A	8.99197e-07	0.619492	0.985	0.952	0.0227236	1
EIF4A2	3.22869e-06	0.459553	0.627	0.524	0.0815923	1
AC092143.1	3.58331e-06	0.714953	0.853	0.705	0.0905539	1
TUBB2A	3.99561e-06	0.757341	0.861	0.73	0.100973	1
STMN2	1.29209e-05	0.65312	0.917	0.813	0.326524	1
TUBB2B	2.42865e-05	0.688164	0.927	0.823	0.613745	1
ACTG1	2.63925e-05	0.597111	0.89	0.782	0.666964	1
NEUROD6	2.79672e-05	0.485014	0.539	0.426	0.70676	1
NEUROD2	2.81858e-05	0.571881	0.633	0.508	0.712284	1
CALM1	3.10712e-05	0.459652	0.745	0.636	0.785199	1
STMN1	3.54405e-05	0.647665	0.914	0.818	0.895618	1
ENC1	3.66801e-05	0.555841	0.686	0.556	0.926944	1
RTN4	4.13459e-05	0.359918	0.805	0.734	1	1
TUBA1B	4.43653e-05	0.735843	0.749	0.591	1	1
RTN1	7.02951e-05	0.446416	0.928	0.864	1	1
BASP1	8.72044e-05	0.499047	0.723	0.611	1	1
SYT4	0.000170422	0.601981	0.591	0.469	1	1
MAP1B	0.000174276	0.533756	0.869	0.776	1	1
PPP2R1A	0.000220144	0.438906	0.366	0.28	1	1
EEF2	0.000262018	0.601341	0.65	0.505	1	1
NELL2	0.000285043	0.125096	0.726	0.687	1	1
SERINC1	0.000335807	0.237911	0.664	0.622	1	1
NME1-NME2	0.000385383	0.494473	0.343	0.259	1	1
HSP90AB1	0.00043929	0.568757	0.713	0.586	1	1
CALM2	0.000534298	0.602077	0.699	0.561	1	1
FABP7	0.000630709	0.911008	0.615	0.451	1	1
PPIA	0.000837129	0.544744	0.569	0.466	1	1
CRMP1	0.000899612	0.471871	0.738	0.623	1	1
MEF2C1	0.000916291	0.213193	0.786	0.719	1	1
SCG2	0.000921141	0.586044	0.373	0.26	1	1
DACT1	0.00128854	0.388706	0.24	0.184	1	1
SYNE11	0.00136693	0.259771	0.388	0.344	1	1
SELENOH	0.00140448	0.180298	0.182	0.16	1	1
NSG2	0.00184352	0.413558	0.693	0.61	1	1
EEF1A1	0.00193913	0.559904	0.88	0.779	1	1
COPS9	0.00204902	0.275488	0.172	0.135	1	1
DPYSL3	0.00209501	0.455404	0.76	0.662	1	1
GAP43	0.00221639	0.687603	0.636	0.484	1	1
NR4A2	0.00240071	0.222408	0.236	0.2	1	1
EIF1	0.00245462	0.42883	0.352	0.275	1	1
UCHL1	0.00260815	0.291415	0.671	0.616	1	1
SATB2	0.00264999	0.408525	0.122	0.072	1	1
DCX	0.00265982	0.111142	0.386	0.371	1	1
STK31	0.00272165	0.361476	0.105	0.068	1	1
MAGED1	0.00272934	0.266296	0.349	0.308	1	1
SYBU1	0.00276575	0.428362	0.506	0.393	1	1
RAC1	0.00282437	0.450722	0.369	0.292	1	1
TMEM59L	0.00334973	0.307612	0.382	0.333	1	1
TMEM50A	0.00336535	0.227866	0.216	0.195	1	1
TMEM158	0.00362625	0.396865	0.205	0.15	1	1
GDI1	0.00378303	0.524581	0.525	0.41	1	1
PABPC1	0.00389471	0.557047	0.393	0.296	1	1
ARL6IP1	0.00432089	0.386211	0.52	0.451	1	1
PCSK2	0.00475299	0.293002	0.375	0.309	1	1
PPP1R14B	0.00484321	0.258302	0.191	0.157	1	1
RAP2A	0.00615583	0.215996	0.19	0.171	1	1
NSG1	0.00655387	0.366365	0.547	0.47	1	1
FNDC4	0.00659666	0.205506	0.105	0.087	1	1
TPT1	0.00679019	0.369613	0.431	0.342	1	1
CDKN2D	0.00685036	0.549046	0.314	0.22	1	1
AC138811.2	0.00719976	0.231164	0.334	0.309	1	1
PIP4K2B	0.0072343	0.127466	0.16	0.153	1	1
TOP2B	0.00726426	0.274541	0.334	0.299	1	1
GAS5	0.00741557	0.495181	0.44	0.349	1	1
LRRN31	0.0074774	0.364005	0.432	0.36	1	1
ADCY1	0.00777766	0.192367	0.395	0.369	1	1
TMSB10	0.00780689	0.407848	0.715	0.619	1	1
ACTB	0.00792169	0.446637	0.614	0.505	1	1
ZBTB18	0.00849743	0.274914	0.457	0.407	1	1
NOP53	0.00879079	0.292644	0.192	0.156	1	1
ATP1A3	0.00890042	0.233511	0.169	0.145	1	1
EIF4G2	0.00916968	0.297337	0.343	0.295	1	1
TRPM3	8.08977e-21	2.28166	0.435	0.085	2.04436e-16	2
HS3ST4	1.10366e-17	1.98079	0.389	0.073	2.78906e-13	2
TLE4	1.42797e-16	2.06643	0.412	0.041	3.60861e-12	2
LMO3	9.07583e-16	1.67027	0.531	0.15	2.29355e-11	2
SORCS1	2.80952e-15	2.08479	0.445	0.085	7.09994e-11	2
CRYM	7.16248e-14	2.02279	0.392	0.056	1.81003e-09	2
GRIK3	9.18931e-13	1.62669	0.309	0.04	2.32223e-08	2
NLGN1	9.89959e-12	1.885	0.505	0.176	2.50172e-07	2
TMEM178A	1.96425e-11	1.3625	0.259	0.045	4.96386e-07	2
NEGR1	8.33443e-11	1.20295	0.547	0.256	2.10619e-06	2
SOX5	1.23024e-10	0.986089	0.504	0.298	3.10895e-06	2
KCTD12	4.49409e-10	1.09254	0.31	0.1	1.1357e-05	2
USP32P3	2.09078e-09	1.46602	0.314	0.096	5.2836e-05	2
FAM106A	4.99923e-09	1.25922	0.286	0.1	0.000126335	2
GABRA1	6.46763e-09	0.97996	0.166	0.037	0.000163443	2
NFIB	6.79246e-09	0.991257	0.505	0.293	0.000171652	2
CCDC144B	2.04225e-08	0.824218	0.232	0.102	0.000516097	2
SYT6	5.83156e-08	1.20563	0.173	0.022	0.00147369	2
FBXW7	7.31522e-08	0.990157	0.54	0.336	0.00184863	2
KAZN	1.33929e-07	1.04784	0.393	0.203	0.00338452	2
NXPH3	1.42717e-07	0.859045	0.135	0.006	0.00360659	2
SOX4	1.90634e-07	0.815553	0.563	0.369	0.0048175	2
PLEKHH2	2.82536e-07	1.23425	0.135	0.018	0.00713996	2
SYNE2	3.39815e-07	1.71829	0.306	0.088	0.00858747	2
AC098850.3	3.5648e-07	1.24308	0.201	0.046	0.00900861	2
SEMA3E	3.86667e-07	1.1313	0.167	0.03	0.00977147	2
PTPRU	4.79238e-07	0.928748	0.155	0.019	0.0121108	2
ROBO2	4.92803e-07	1.20326	0.761	0.53	0.0124536	2
PDE1A	5.86127e-07	1.2112	0.286	0.099	0.014812	2
USP6NL	6.49895e-07	0.899835	0.181	0.059	0.0164235	2
VCAN	6.62002e-07	1.13693	0.413	0.219	0.0167295	2
DSCAM	9.6077e-07	1.31711	0.31	0.114	0.0242796	2
GRIA2	1.04958e-06	0.916642	0.702	0.477	0.026524	2
FRMPD4	1.37478e-06	0.878845	0.289	0.168	0.0347419	2
ZNF385D	1.71217e-06	1.22044	0.225	0.081	0.0432683	2
NEUROD6	1.87592e-06	0.459503	0.268	0.189	0.0474063	2
DLC1	2.49491e-06	0.952236	0.134	0.042	0.0630488	2
TP53I11	2.5896e-06	1.15938	0.375	0.139	0.0654417	2
NEUROD2	4.07258e-06	0.676302	0.303	0.162	0.102918	2
DPP10	4.10423e-06	1.05901	0.486	0.278	0.103718	2
MGST1	5.17248e-06	0.935834	0.202	0.049	0.130714	2
AFF3	5.57508e-06	0.749741	0.416	0.268	0.140888	2
TSHZ3	7.45363e-06	0.900075	0.152	0.042	0.188361	2
PALMD	8.3439e-06	0.893003	0.195	0.064	0.210859	2
FOXP2	1.12905e-05	1.14075	0.176	0.051	0.285322	2
CYP26A1	1.44749e-05	0.784652	0.11	0.006	0.365796	2
PPM1L	1.4672e-05	0.986066	0.314	0.128	0.370777	2
ATP2B4	1.52224e-05	0.936226	0.21	0.073	0.384686	2
GRM3	1.7604e-05	1.01114	0.414	0.186	0.444871	2
NETO2	1.80396e-05	0.212674	0.393	0.311	0.455877	2
SCG5	1.83221e-05	0.403766	0.43	0.328	0.463018	2
CD47	2.06871e-05	0.724431	0.38	0.206	0.522784	2
RIMS2	2.35587e-05	0.732455	0.248	0.14	0.595352	2
SSTR2	2.5568e-05	1.21504	0.37	0.156	0.646128	2
BCL11B	2.59474e-05	0.804586	0.172	0.057	0.655716	2
ZDHHC22	2.59967e-05	0.848796	0.127	0.016	0.656963	2
PLXNA2	2.621e-05	0.501205	0.238	0.129	0.662353	2
LMO7	2.80145e-05	1.15463	0.327	0.116	0.707955	2
DKK3	3.22506e-05	0.765254	0.436	0.258	0.815005	2
WNT7B	4.47199e-05	1.04861	0.163	0.013	1	2
NFIA	4.66241e-05	1.23929	0.272	0.085	1	2
AGAP1	4.81318e-05	0.693408	0.202	0.105	1	2
CDH6	5.64993e-05	1.00598	0.204	0.06	1	2
SLC17A7	5.70221e-05	0.741496	0.232	0.099	1	2
RGS7	6.63115e-05	0.740105	0.25	0.148	1	2
SLC12A5	7.31578e-05	0.350328	0.126	0.069	1	2
NIN	7.65024e-05	0.822418	0.305	0.167	1	2
MLIP	7.77462e-05	0.977881	0.121	0.026	1	2
FEZF2	7.99685e-05	0.923153	0.178	0.042	1	2
CARMIL1	8.0962e-05	1.0253	0.162	0.045	1	2
KIAA1217	8.63772e-05	1.45956	0.247	0.066	1	2
ABLIM3	9.99385e-05	0.618589	0.109	0.038	1	2
SCUBE1	0.000103359	0.707796	0.2	0.088	1	2
KLHL1	0.000127978	0.859916	0.334	0.182	1	2
CTNND2	0.000128635	0.75493	0.525	0.357	1	2
NPTX1	0.000145121	1.06211	0.186	0.029	1	2
CADM4	0.000184278	0.320481	0.324	0.234	1	2
ABI3BP	0.000197978	0.881149	0.157	0.058	1	2
GABRG3	0.000220576	0.565892	0.159	0.088	1	2
DST	0.000234736	0.384184	0.444	0.348	1	2
TSPAN2	0.000241395	0.284404	0.133	0.094	1	2
GABRB2	0.000281331	0.70138	0.248	0.123	1	2
SERPINI1	0.00029365	0.820304	0.292	0.16	1	2
SEL1L3	0.00029522	1.08411	0.268	0.085	1	2
ATP6V1B2	0.000346053	0.225127	0.158	0.114	1	2
IGF1R	0.000350348	0.147742	0.183	0.147	1	2
KHDRBS3	0.000361285	0.82436	0.406	0.234	1	2
NGEF	0.000392818	0.728493	0.177	0.061	1	2
PEX5L	0.000407349	1.04663	0.233	0.096	1	2
CCDC144CP	0.000411583	0.635543	0.105	0.028	1	2
KCNF1	0.000445153	0.412386	0.11	0.042	1	2
PCSK5	0.000483547	0.745741	0.184	0.081	1	2
CHST1	0.000592351	0.759204	0.194	0.071	1	2
NTRK3	0.000597924	0.75062	0.265	0.148	1	2
SESN3	0.000605233	0.755389	0.16	0.062	1	2
LUC7L3	0.000614434	0.404085	0.707	0.647	1	2
TBR1	0.000616792	0.759395	0.31	0.141	1	2
RALYL	0.000640846	0.597589	0.344	0.226	1	2
FMNL2	0.000657815	0.5362	0.283	0.187	1	2
RYR2	0.000711986	0.430195	0.299	0.219	1	2
GRIN2B	0.00074057	0.324159	0.459	0.385	1	2
OLFM3	0.000740717	0.564813	0.106	0.033	1	2
MAGI1	0.000746413	0.199424	0.133	0.104	1	2
PDZD2	0.00083884	1.15748	0.295	0.116	1	2
COL12A1	0.000863876	0.774306	0.134	0.04	1	2
FAM171B	0.000870874	0.464634	0.252	0.152	1	2
KAT6B	0.000875812	0.426685	0.22	0.151	1	2
HYDIN2	0.000886814	0.217901	0.114	0.083	1	2
CDH18	0.000918576	0.918255	0.174	0.066	1	2
NCKAP5	0.000925079	1.02252	0.179	0.068	1	2
SORCS3	0.000959547	0.440521	0.15	0.076	1	2
OLFM1	0.000993868	0.327223	0.406	0.298	1	2
NRXN1	0.00112391	0.411407	0.777	0.67	1	2
STT3B	0.00113671	0.449855	0.193	0.115	1	2
FRAS1	0.00115618	0.726898	0.163	0.067	1	2
CNTNAP4	0.00120316	0.742324	0.165	0.059	1	2
PBX1	0.00134547	0.622402	0.337	0.218	1	2
SULF2	0.0014299	0.823917	0.164	0.036	1	2
FNDC3A	0.00154381	0.237848	0.141	0.099	1	2
CLSTN2	0.00157569	1.03505	0.191	0.055	1	2
CLCN4	0.00161191	0.686096	0.266	0.133	1	2
HSPA12A	0.00161843	0.519683	0.11	0.041	1	2
SEMA3A	0.00165406	0.260282	0.181	0.132	1	2
LINC00632	0.00167891	0.307603	0.238	0.177	1	2
NCAM2	0.00168397	0.173392	0.292	0.26	1	2
PLCL2	0.0017114	0.572665	0.147	0.07	1	2
DSCAML1	0.00179422	0.59349	0.12	0.048	1	2
ITSN1	0.00180708	0.736976	0.304	0.173	1	2
ATP2B2	0.00183244	0.496343	0.31	0.206	1	2
RAPGEF5	0.00184006	0.362045	0.134	0.084	1	2
OPCML	0.00184459	0.727158	0.331	0.206	1	2
SATB2	0.00189053	0.273815	0.267	0.208	1	2
FABP5	0.00196445	0.128362	0.214	0.187	1	2
STIM2	0.00213361	0.279877	0.126	0.087	1	2
RNPC3	0.00215224	0.242911	0.151	0.114	1	2
RAPGEF6	0.00223439	0.518763	0.167	0.098	1	2
CACNB2	0.00238511	0.650631	0.139	0.072	1	2
NUAK1	0.0024267	0.737228	0.141	0.047	1	2
AIG1	0.0024278	0.140224	0.172	0.146	1	2
DNM3	0.00246062	0.151754	0.251	0.212	1	2
SH3GL2	0.00248796	0.736607	0.196	0.088	1	2
TENM3	0.00257371	0.663953	0.282	0.148	1	2
BRINP3	0.00269017	0.875443	0.174	0.063	1	2
EPHA7	0.00288946	0.843289	0.266	0.121	1	2
PRKCB	0.00294416	0.596181	0.22	0.121	1	2
CAMK4	0.00313062	0.276513	0.23	0.174	1	2
XKR4	0.003198	0.419648	0.333	0.241	1	2
SSBP3	0.00331166	0.595451	0.401	0.25	1	2
IGSF21	0.00333097	0.516826	0.293	0.179	1	2
AC093110.1	0.00347732	0.399624	0.109	0.053	1	2
HCG17	0.00352619	0.101303	0.144	0.134	1	2
BCL11A	0.00377581	0.670289	0.327	0.184	1	2
KIT	0.00379266	0.696674	0.186	0.081	1	2
FNBP1L	0.00384184	0.340435	0.555	0.461	1	2
PITPNC1	0.00395532	0.632349	0.203	0.11	1	2
CPE	0.00416759	0.416203	0.623	0.485	1	2
NPR3	0.00421165	0.724795	0.109	0.024	1	2
SV2B	0.00427962	0.63244	0.164	0.065	1	2
DPY19L2	0.00449241	0.689688	0.175	0.08	1	2
FAM81A	0.00455247	0.467459	0.17	0.096	1	2
SEZ6	0.004568	0.85263	0.483	0.27	1	2
CSRNP3	0.00460274	0.123689	0.286	0.251	1	2
B3GAT1	0.00490465	0.605025	0.258	0.135	1	2
CDH10	0.0049077	0.372448	0.235	0.183	1	2
ZNF638	0.00498128	0.17861	0.258	0.216	1	2
CAMKV	0.00518567	0.273959	0.312	0.235	1	2
LRCH1	0.00548648	0.670397	0.156	0.068	1	2
MAP4K3	0.00622504	0.283338	0.212	0.161	1	2
ANKRD36	0.00632925	0.336483	0.317	0.245	1	2
FAM153CP	0.00635367	0.728492	0.142	0.065	1	2
CCDC171	0.00642335	0.243717	0.127	0.097	1	2
ATP1A1	0.00665904	0.203443	0.345	0.287	1	2
ADK	0.00680275	0.134954	0.105	0.086	1	2
PWRN1	0.00700166	0.434054	0.126	0.074	1	2
PRKAR2B	0.00701703	0.400013	0.32	0.233	1	2
ADCY2	0.00709983	0.545597	0.168	0.086	1	2
SLC24A2	0.00724927	1.11361	0.15	0.037	1	2
TARBP1	0.00753726	0.513317	0.265	0.173	1	2
SYT1	0.00758028	0.438764	0.691	0.584	1	2
ADRA2A	0.00779344	0.620933	0.179	0.083	1	2
NRCAM	0.00784098	0.445908	0.324	0.221	1	2
LDB2	0.0079784	0.645161	0.204	0.117	1	2
PKP4	0.00837204	0.521118	0.188	0.109	1	2
ARL17A	0.00901617	0.502099	0.134	0.06	1	2
GALNT17	0.00914023	0.417205	0.145	0.078	1	2
DMD	0.00916462	0.791526	0.298	0.176	1	2
CALR	0.0094683	0.185715	0.175	0.13	1	2
DOCK9	0.00971492	0.424314	0.381	0.305	1	2
SH3D19	0.00999446	0.349364	0.103	0.068	1	2
PRSS12	2.5538e-19	2.22473	0.351	0.034	6.45372e-15	3
CDH4	1.47242e-14	1.99071	0.422	0.082	3.72096e-10	3
POU3F2	2.78605e-14	1.33584	0.291	0.095	7.04062e-10	3
VCAN1	1.28253e-13	1.56803	0.539	0.206	3.24109e-09	3
ENC11	2.30977e-13	1.12441	0.751	0.559	5.83701e-09	3
FAM13A	1.03823e-11	1.82891	0.399	0.106	2.62371e-07	3
NEUROD2	1.28338e-09	0.889952	0.456	0.301	3.24323e-05	3
SEMA3C	2.17159e-09	1.13133	0.33	0.156	5.48783e-05	3
EPHA3	3.87859e-09	1.59815	0.469	0.164	9.80158e-05	3
EIF1B	8.96126e-09	1.09583	0.354	0.168	0.00022646	3
MEIS2	1.83182e-08	1.38543	0.339	0.127	0.000462918	3
PLXNA21	6.51887e-08	1.46111	0.35	0.116	0.00164738	3
PANTR1	1.01532e-07	1.57434	0.415	0.154	0.00256582	3
TTC28	1.59292e-07	0.861367	0.353	0.208	0.00402547	3
PLXNA4	2.02217e-07	0.955397	0.473	0.294	0.00511021	3
MIR100HG	2.22449e-07	1.07278	0.47	0.269	0.00562151	3
SOX11	2.27392e-07	1.10663	0.539	0.301	0.00574643	3
ITPR2	3.81756e-07	1.39221	0.209	0.048	0.00964736	3
SYT41	5.30757e-07	0.935903	0.646	0.473	0.0134128	3
CCBE1	5.54792e-07	1.17124	0.413	0.208	0.0140201	3
CUX2	2.64077e-06	1.14956	0.364	0.164	0.0667349	3
LRRC7	3.30828e-06	0.664197	0.572	0.445	0.0836034	3
PGAP1	3.61997e-06	0.745001	0.294	0.18	0.0914803	3
RNF182	5.74937e-06	0.639233	0.125	0.05	0.145292	3
AUTS2	6.29421e-06	0.792108	0.558	0.366	0.159061	3
MIR99AHG	6.50299e-06	1.0071	0.337	0.184	0.164337	3
UACA	7.37781e-06	1.46623	0.229	0.059	0.186445	3
PID1	8.95157e-06	0.709854	0.18	0.099	0.226215	3
ZNF608	1.01726e-05	0.993448	0.214	0.081	0.257072	3
BHLHE221	1.02235e-05	0.640651	0.35	0.241	0.258357	3
AL589740.1	2.24533e-05	0.822173	0.14	0.067	0.567416	3
CLMP	3.51482e-05	0.839357	0.395	0.247	0.88823	3
SLA	3.90473e-05	0.801355	0.408	0.269	0.986763	3
TMOD1	7.02506e-05	0.924684	0.19	0.076	1	3
KIF26B	0.00011774	1.15609	0.213	0.077	1	3
SLC22A23	0.000148395	0.957654	0.248	0.115	1	3
CDH11	0.000168338	0.706878	0.221	0.122	1	3
ZBTB181	0.000169225	0.506679	0.516	0.404	1	3
SATB2	0.000199295	0.552022	0.414	0.32	1	3
RBFOX1	0.000205683	0.634384	0.625	0.495	1	3
MDGA1	0.000224447	0.480797	0.13	0.068	1	3
DACT11	0.000240946	0.764754	0.309	0.181	1	3
SERPINE2	0.000268853	1.3345	0.382	0.134	1	3
KLF3-AS1	0.000276935	0.873412	0.185	0.083	1	3
PTPRO	0.000300209	0.541211	0.363	0.263	1	3
F2R	0.000344662	0.507123	0.124	0.063	1	3
TOX3	0.000490351	0.4307	0.151	0.102	1	3
CNR1	0.00049074	0.411545	0.327	0.205	1	3
ESYT2	0.000535571	0.713971	0.236	0.144	1	3
IGFBP4	0.000574915	0.297449	0.104	0.068	1	3
NETO21	0.000660684	0.749884	0.44	0.306	1	3
ST3GAL6	0.000701898	0.715358	0.166	0.084	1	3
LINC01102	0.000937421	0.971327	0.259	0.109	1	3
NIPBL-DT	0.000966881	0.619722	0.157	0.077	1	3
FRMD4B	0.00100262	1.20035	0.227	0.089	1	3
HAS2	0.00121143	1.13622	0.105	0.009	1	3
ZNF91	0.00121902	0.566973	0.336	0.244	1	3
ZNF711	0.001341	0.297352	0.218	0.184	1	3
FAT3	0.00143361	0.272241	0.296	0.262	1	3
DAB1	0.00144253	0.62743	0.416	0.287	1	3
PDE4D	0.00168531	0.643478	0.394	0.295	1	3
NHSL1	0.00182525	0.752566	0.204	0.104	1	3
ITPR1	0.00185053	0.959843	0.267	0.124	1	3
SATB2-AS1	0.00186467	0.346783	0.344	0.283	1	3
TMEFF2	0.00207681	0.500002	0.317	0.258	1	3
SHANK2	0.00208018	0.16041	0.191	0.179	1	3
POU3F3	0.00238652	0.709141	0.22	0.112	1	3
MYH10	0.00271617	0.194079	0.225	0.223	1	3
RGL1	0.00305318	0.636406	0.194	0.117	1	3
MN1	0.00315571	0.885245	0.231	0.112	1	3
APC2	0.00336775	0.271427	0.21	0.174	1	3
SMPD3	0.0034269	0.22841	0.163	0.139	1	3
RNF165	0.00354589	0.396813	0.22	0.166	1	3
SLC44A5	0.0035804	0.787985	0.475	0.319	1	3
EVL	0.00359755	0.290296	0.358	0.326	1	3
MYO9B	0.00383031	0.287281	0.134	0.097	1	3
XYLT1	0.00389815	0.191489	0.104	0.087	1	3
CASC15	0.00391693	0.365736	0.2	0.163	1	3
ZHX1	0.00402897	0.484991	0.116	0.066	1	3
LINC00599	0.00413452	0.502675	0.353	0.258	1	3
LHX21	0.00416976	0.352805	0.323	0.266	1	3
HES6	0.0043286	0.622895	0.236	0.144	1	3
MAPK8	0.00434	0.402014	0.227	0.187	1	3
ADGRL2	0.00477042	0.53221	0.323	0.23	1	3
DSEL	0.00483956	0.640596	0.212	0.122	1	3
ZNF33B	0.00507774	0.339566	0.11	0.085	1	3
SRSF10	0.00518184	0.21033	0.181	0.163	1	3
KCND2	0.00563801	0.432977	0.213	0.163	1	3
ADD2	0.00617231	0.377693	0.323	0.269	1	3
MYCN	0.00626127	0.617549	0.216	0.121	1	3
RBM33	0.00706786	0.244601	0.152	0.126	1	3
ARHGAP18	0.00735581	0.80124	0.102	0.026	1	3
NKAIN2	0.0074077	0.434074	0.538	0.455	1	3
MCM3AP	0.00772729	0.136043	0.108	0.099	1	3
ZNF117	0.00776527	0.506048	0.221	0.145	1	3
GLRA2	0.00789602	0.750204	0.244	0.168	1	3
EZH2	0.00797994	0.532603	0.113	0.053	1	3
RBMX	0.0083486	0.151785	0.214	0.199	1	3
ST3GAL1	0.00856734	0.147233	0.136	0.124	1	3
XPR1	0.00860513	0.300281	0.353	0.314	1	3
ZNF6381	0.00880437	0.150096	0.231	0.22	1	3
STK32B	0.00937879	0.643366	0.118	0.049	1	3
SHTN1	0.00938228	0.451953	0.358	0.299	1	3
NEDD4L	0.00939274	0.48278	0.297	0.23	1	3
CAMSAP1	0.00962768	0.108977	0.132	0.124	1	3
PTPRD1	2.96678e-18	1.24834	0.95	0.699	7.49735e-14	4
DLG2	1.43198e-16	1.24772	0.875	0.525	3.61877e-12	4
IQCJ-SCHIP1	4.71606e-15	1.57911	0.646	0.278	1.1918e-10	4
MGAT4C	8.75974e-15	1.12105	0.641	0.307	2.21367e-10	4
CSMD1	2.77109e-14	1.02723	0.617	0.313	7.00283e-10	4
ROBO1	4.31248e-14	1.51614	0.79	0.415	1.08981e-09	4
R3HDM11	9.87679e-14	0.759368	0.706	0.411	2.49596e-09	4
DAB11	1.32207e-13	1.22856	0.59	0.269	3.34099e-09	4
NRG1	1.58105e-13	1.36698	0.527	0.214	3.99547e-09	4
RYR3	2.60555e-12	0.415065	0.268	0.137	6.58449e-08	4
DOCK91	1.07742e-11	0.231151	0.469	0.297	2.72276e-07	4
CALN1	1.51921e-11	0.938728	0.356	0.146	3.8392e-07	4
KCNH7	1.60128e-11	0.81903	0.411	0.183	4.04659e-07	4
DPYD1	1.80425e-11	0.868273	0.597	0.302	4.55952e-07	4
LRRC4C1	3.45602e-11	1.33162	0.678	0.326	8.7337e-07	4
NKAIN3	5.57228e-11	0.973252	0.37	0.147	1.40817e-06	4
CELF21	9.98147e-11	1.07968	0.87	0.562	2.52242e-06	4
EPHA6	1.35846e-10	1.22367	0.439	0.165	3.43296e-06	4
PCDH11X	2.49392e-10	1.13172	0.574	0.245	6.30239e-06	4
KHDRBS2	2.67213e-10	1.05569	0.418	0.174	6.75273e-06	4
PRICKLE2	4.92368e-10	0.840936	0.257	0.105	1.24426e-05	4
PDE4D1	8.21784e-10	0.916062	0.551	0.28	2.07673e-05	4
SYN3	9.24828e-10	1.11973	0.316	0.114	2.33713e-05	4
KCNIP4	9.51921e-10	1.291	0.443	0.169	2.4056e-05	4
RALYL1	1.15906e-09	0.846428	0.438	0.218	2.92905e-05	4
GRM7	1.51571e-09	1.07075	0.514	0.235	3.83036e-05	4
MAGI2	1.75984e-09	1.23185	0.65	0.295	4.44729e-05	4
RYR21	1.80047e-09	0.587981	0.413	0.208	4.54996e-05	4
MYT1L	2.68003e-09	0.740389	0.646	0.395	6.7727e-05	4
SATB2	3.48658e-09	0.838512	0.686	0.411	8.81093e-05	4
PRR16	7.01758e-09	1.00813	0.197	0.049	0.000177341	4
DLGAP1	1.66541e-08	1.20856	0.727	0.376	0.000420866	4
FRMD4A	1.68633e-08	0.98835	0.646	0.345	0.000426152	4
FTX	1.96226e-08	0.692517	0.578	0.299	0.000495883	4
CACNA2D1	2.21246e-08	0.574794	0.617	0.369	0.000559111	4
ARL15	3.31938e-08	0.659823	0.226	0.088	0.000838841	4
CELF5	3.42061e-08	0.166437	0.457	0.293	0.000864422	4
AKT3	4.14141e-08	0.662516	0.584	0.326	0.00104658	4
ANTXR2	4.27402e-08	0.41803	0.187	0.079	0.00108009	4
LRFN5	5.55605e-08	0.353767	0.262	0.141	0.00140407	4
CNTN31	6.36471e-08	0.624163	0.375	0.178	0.00160842	4
LRRTM4	6.623e-08	0.97867	0.606	0.311	0.0016737	4
LSAMP	7.76576e-08	0.730525	0.65	0.398	0.00196248	4
LINGO2	1.14896e-07	0.600683	0.221	0.096	0.00290353	4
SLC44A51	1.23015e-07	0.632758	0.565	0.311	0.00310872	4
PGBD5	1.58363e-07	0.20994	0.153	0.077	0.004002	4
PHACTR1	1.65899e-07	0.975189	0.461	0.202	0.00419244	4
RIMS1	1.81415e-07	0.54679	0.339	0.17	0.00458453	4
SLC26A4	1.8516e-07	0.301177	0.173	0.077	0.00467918	4
LCORL	2.5989e-07	0.508984	0.351	0.161	0.00656769	4
SYBU2	2.62455e-07	0.520602	0.643	0.389	0.00663251	4
TENM1	2.74053e-07	0.571472	0.401	0.186	0.0069256	4
RORB1	3.0095e-07	0.728064	0.312	0.121	0.00760532	4
TENM2	4.0189e-07	0.883821	0.598	0.314	0.0101562	4
NEUROD6	4.02192e-07	0.474752	0.204	0.092	0.0101638	4
TAFA1	4.34011e-07	1.634	0.6	0.231	0.0109679	4
AUTS21	4.43737e-07	0.849732	0.609	0.362	0.0112137	4
CACNA1C	4.68672e-07	1.02422	0.395	0.159	0.0118438	4
CADM2	5.19255e-07	0.781402	0.637	0.385	0.0131221	4
NAV2	6.24232e-07	0.500413	0.369	0.2	0.015775	4
TMEFF21	6.32037e-07	0.509149	0.438	0.246	0.0159722	4
ADGRB3	6.60177e-07	0.693226	0.659	0.411	0.0166833	4
DOCK3	7.36459e-07	0.557245	0.383	0.212	0.0186111	4
NCOA1	7.43203e-07	0.574405	0.511	0.276	0.0187815	4
NBEA	7.81605e-07	0.361799	0.649	0.445	0.0197519	4
GPHN	8.09988e-07	0.596752	0.42	0.217	0.0204692	4
PTPRK1	9.44779e-07	0.60892	0.63	0.377	0.0238755	4
ENOX1	1.13719e-06	0.849417	0.447	0.212	0.0287379	4
MEF2C2	1.15728e-06	0.558835	0.885	0.715	0.0292456	4
PTPN2	1.25054e-06	0.163193	0.318	0.174	0.0316023	4
ARPP211	1.4065e-06	0.604954	0.654	0.401	0.0355438	4
CERS6	1.53425e-06	0.267099	0.42	0.264	0.0387719	4
FLRT2	1.70391e-06	0.539876	0.456	0.258	0.0430594	4
FRMD5	1.75744e-06	0.920251	0.312	0.116	0.0444123	4
MYRIP	1.96121e-06	0.259546	0.125	0.058	0.0495617	4
PCSK21	1.96574e-06	0.713329	0.551	0.296	0.0496762	4
HECW1	1.9844e-06	0.583781	0.284	0.124	0.0501478	4
SORBS1	2.03426e-06	0.48857	0.419	0.215	0.0514079	4
ELMOD1	2.0768e-06	0.129395	0.375	0.242	0.0524829	4
C2orf831	2.20629e-06	0.40034	0.195	0.071	0.0557552	4
TNRC6B	2.69014e-06	0.417375	0.288	0.144	0.0679826	4
NAV3	2.69117e-06	0.793175	0.637	0.357	0.0680086	4
CADPS	2.76849e-06	0.430882	0.447	0.262	0.0699625	4
FAM155A	2.81716e-06	1.02007	0.532	0.254	0.0711924	4
ROBO21	3.01956e-06	0.840264	0.788	0.531	0.0763074	4
MSRA	3.15188e-06	1.0031	0.402	0.18	0.0796511	4
GTDC1	3.21986e-06	0.293143	0.24	0.127	0.081369	4
CTNND21	3.2742e-06	0.53847	0.567	0.356	0.0827423	4
UNC5C	3.3081e-06	0.676579	0.302	0.138	0.0835991	4
SHANK21	3.75557e-06	0.459162	0.315	0.166	0.0949071	4
NEBL	3.8472e-06	0.743471	0.196	0.065	0.0972226	4
KIAA1211	3.95531e-06	0.677684	0.331	0.148	0.0999546	4
TRPC4	4.26214e-06	0.570824	0.175	0.064	0.107709	4
FCHSD2	4.524e-06	0.384754	0.212	0.107	0.114326	4
NRG3	4.5694e-06	0.842692	0.51	0.264	0.115473	4
PCBP1-AS1	4.81209e-06	0.132133	0.158	0.089	0.121606	4
LUZP2	5.05654e-06	1.07665	0.475	0.218	0.127784	4
SLC2A13	5.65962e-06	0.549069	0.309	0.145	0.143024	4
SRGAP2C	5.71215e-06	0.235406	0.208	0.106	0.144352	4
CDH9	5.86452e-06	0.296139	0.169	0.086	0.148202	4
FGF13	6.11744e-06	0.817206	0.416	0.206	0.154594	4
SLIT2	6.14085e-06	0.30734	0.183	0.083	0.155185	4
MLLT3	6.20676e-06	0.629599	0.38	0.193	0.156851	4
EXOC6B	6.23804e-06	0.507025	0.254	0.122	0.157642	4
HERC1	6.43615e-06	0.117949	0.348	0.225	0.162648	4
AL133500.1	6.72536e-06	0.375255	0.109	0.045	0.169956	4
STXBP5	6.79191e-06	0.276879	0.372	0.219	0.171638	4
KANSL1	6.93309e-06	0.273633	0.154	0.08	0.175206	4
MACROD2	7.29183e-06	1.05262	0.532	0.243	0.184272	4
LRRC71	7.55545e-06	0.709721	0.706	0.432	0.190934	4
RORA	7.73324e-06	0.70321	0.188	0.072	0.195427	4
CTNNA2	8.10115e-06	0.941561	0.603	0.312	0.204724	4
KALRN	9.60488e-06	0.488315	0.462	0.264	0.242725	4
NRXN11	9.94487e-06	0.456728	0.844	0.665	0.251317	4
KCNQ3	1.0127e-05	0.482228	0.294	0.154	0.255918	4
TANC2	1.12734e-05	0.45267	0.38	0.215	0.28489	4
BRAF	1.14118e-05	0.246127	0.207	0.112	0.288388	4
AC073050.1	1.20474e-05	0.720625	0.155	0.05	0.304451	4
TET3	1.22923e-05	0.201564	0.111	0.057	0.310639	4
DGKI	1.26742e-05	0.554466	0.299	0.143	0.32029	4
ANKRD44	1.33689e-05	0.466231	0.278	0.137	0.337845	4
AL008633.1	1.51478e-05	0.658784	0.215	0.084	0.3828	4
MAPK10	1.54319e-05	0.361043	0.317	0.174	0.38998	4
KIF21B	1.54481e-05	0.141659	0.248	0.142	0.390388	4
SYNE12	1.56816e-05	0.480903	0.568	0.329	0.396291	4
FRMPD41	1.69325e-05	0.706543	0.354	0.163	0.427901	4
MIR181A1HG	1.70073e-05	0.428738	0.193	0.081	0.429793	4
MYO16	1.7099e-05	0.466269	0.279	0.142	0.432109	4
LINC01122	1.78171e-05	0.619164	0.313	0.147	0.450255	4
EFNA5	2.21089e-05	0.648298	0.248	0.111	0.558715	4
MEF2C-AS21	2.23969e-05	0.257421	0.363	0.209	0.565991	4
NTRK31	2.25497e-05	0.200206	0.257	0.151	0.569854	4
WNK2	2.27641e-05	0.23896	0.161	0.079	0.575271	4
UNC79	2.3052e-05	0.321082	0.237	0.126	0.582546	4
NKAIN21	2.33347e-05	0.919026	0.728	0.435	0.58969	4
KCTD16	2.36259e-05	0.562462	0.17	0.066	0.59705	4
SNTG1	2.48091e-05	0.925643	0.369	0.155	0.626952	4
NCAM21	2.57264e-05	0.636617	0.441	0.245	0.650133	4
TMC3-AS1	2.69804e-05	0.313197	0.1	0.042	0.681821	4
CNTNAP2	2.71416e-05	0.618555	0.479	0.267	0.685896	4
NAV1	2.88302e-05	0.205321	0.35	0.215	0.728567	4
GRID2	3.15767e-05	0.678277	0.316	0.159	0.797974	4
CCSER1	3.17736e-05	0.74919	0.427	0.198	0.802952	4
FOXN3	3.22269e-05	0.383041	0.226	0.117	0.814405	4
CSMD2	3.23916e-05	1.12226	0.533	0.224	0.818569	4
BMPR2	3.26205e-05	0.158804	0.482	0.313	0.824352	4
GRIA4	3.62129e-05	0.675089	0.408	0.199	0.915137	4
PDS5B	3.68444e-05	0.198625	0.292	0.172	0.931095	4
AC092691.1	3.73923e-05	0.905756	0.231	0.073	0.944941	4
DTNB	3.77828e-05	0.634746	0.273	0.117	0.954809	4
FOXP11	3.89068e-05	0.480848	0.446	0.251	0.983214	4
SEZ6L	3.91062e-05	0.500883	0.444	0.24	0.988254	4
AL356534.1	4.0997e-05	0.657802	0.221	0.086	1	4
AC079781.5	4.17532e-05	0.39548	0.245	0.117	1	4
SCAI	4.26266e-05	0.222118	0.216	0.113	1	4
GDA	4.36375e-05	0.281596	0.157	0.078	1	4
MARK1	4.47852e-05	0.254503	0.398	0.235	1	4
LINC01322	4.53402e-05	0.532136	0.24	0.106	1	4
STUM	4.88048e-05	0.161765	0.148	0.078	1	4
RABGAP1L	4.9094e-05	0.562045	0.37	0.184	1	4
MED13L	5.07215e-05	0.436813	0.396	0.228	1	4
PTPRG	5.08097e-05	0.868966	0.387	0.172	1	4
DOK5	5.14409e-05	0.614119	0.508	0.282	1	4
MARCH1	5.21514e-05	1.14682	0.557	0.241	1	4
RBFOX11	5.22788e-05	0.837308	0.74	0.484	1	4
PAN3	5.34663e-05	0.208816	0.174	0.097	1	4
MIR137HG	5.35697e-05	0.505894	0.317	0.161	1	4
MBNL1	5.38714e-05	0.171686	0.114	0.063	1	4
ASCC3	5.38714e-05	0.149401	0.114	0.062	1	4
PDE10A	5.46055e-05	0.238908	0.156	0.086	1	4
XKR41	5.46564e-05	0.279552	0.388	0.237	1	4
RIT2	5.90505e-05	0.719847	0.23	0.087	1	4
ATXN7L1	6.318e-05	0.369567	0.195	0.095	1	4
SYT14	6.41055e-05	0.144575	0.194	0.107	1	4
BACH2	6.5385e-05	0.397245	0.349	0.186	1	4
ENAH	6.74688e-05	0.220402	0.277	0.149	1	4
SRGAP2	7.221e-05	0.247503	0.33	0.191	1	4
DNM31	7.24457e-05	0.297825	0.345	0.203	1	4
DENND5B	7.34938e-05	0.244877	0.216	0.119	1	4
WWC1	7.41063e-05	0.481932	0.288	0.132	1	4
LRRN2	7.52483e-05	0.100384	0.147	0.091	1	4
CUX1	7.59323e-05	0.489853	0.242	0.118	1	4
RAPGEF2	8.56108e-05	0.32965	0.299	0.164	1	4
GLIS3	8.91191e-05	1.10497	0.206	0.048	1	4
MICAL3	8.9834e-05	0.602024	0.287	0.132	1	4
SOX51	9.03694e-05	0.642149	0.522	0.3	1	4
SH3BGRL	9.20263e-05	0.111984	0.139	0.079	1	4
FOCAD	9.34158e-05	0.170157	0.154	0.086	1	4
IMMP2L	9.45016e-05	0.300837	0.19	0.102	1	4
AFF31	0.000101549	0.622559	0.47	0.265	1	4
CEP135	0.000102228	0.217129	0.17	0.081	1	4
MAPK4	0.000110192	0.362075	0.107	0.042	1	4
NCALD	0.000110637	0.409401	0.209	0.111	1	4
KIAA0319	0.000112316	0.354549	0.339	0.175	1	4
SCN9A	0.000120457	0.350162	0.388	0.208	1	4
GRIP1	0.000123347	0.857564	0.431	0.201	1	4
BICRAL	0.000128823	0.219725	0.16	0.081	1	4
KIAA1328	0.000134787	0.275718	0.133	0.065	1	4
RAP1GDS1	0.000136281	0.351769	0.299	0.168	1	4
MCTP1	0.000136445	0.666779	0.273	0.116	1	4
THSD7A	0.000136989	0.470064	0.359	0.176	1	4
PTPRS	0.000138312	0.206612	0.421	0.271	1	4
CDC42BPA	0.000138656	0.226206	0.299	0.175	1	4
TTC7B	0.000138726	0.50556	0.159	0.065	1	4
GPR173	0.000142239	0.20207	0.145	0.076	1	4
RAB11FIP3	0.000144929	0.307817	0.134	0.061	1	4
RAP1GAP2	0.00014789	0.385158	0.167	0.075	1	4
TIAM1	0.000154421	0.421651	0.216	0.103	1	4
AF241726.2	0.000157326	0.139337	0.124	0.07	1	4
SDK1	0.0001589	1.05215	0.313	0.109	1	4
CLIP2	0.000161542	0.407062	0.199	0.095	1	4
SNX9	0.000162196	0.240887	0.139	0.07	1	4
HIVEP3	0.000164263	0.974624	0.268	0.104	1	4
LIMCH1	0.000165696	0.313637	0.424	0.258	1	4
MMP16	0.000168799	0.253571	0.309	0.18	1	4
KLHDC10	0.000174676	0.15294	0.173	0.101	1	4
DYNC1I1	0.000179412	0.579854	0.506	0.288	1	4
LDLRAD4	0.0001829	0.891808	0.305	0.116	1	4
FAT31	0.000183602	0.48377	0.457	0.246	1	4
KLHL4	0.000183822	0.474186	0.184	0.075	1	4
EIF4G3	0.000189583	0.274326	0.33	0.21	1	4
CHST11	0.000193542	0.38235	0.185	0.087	1	4
GAREM1	0.000200308	0.23508	0.185	0.099	1	4
TENM4	0.000209283	0.957572	0.483	0.222	1	4
GARNL3	0.000213099	0.159392	0.235	0.141	1	4
ITGB8	0.00021836	0.228124	0.168	0.08	1	4
NHSL11	0.000220439	0.26681	0.211	0.105	1	4
SIPA1L3	0.000221039	0.385903	0.133	0.059	1	4
RSPH9	0.000224518	0.126594	0.103	0.056	1	4
ADGRL3	0.00023569	0.465819	0.563	0.354	1	4
ANKS1B	0.000240857	0.779642	0.663	0.392	1	4
RNF130	0.00024578	0.417293	0.396	0.235	1	4
C20orf194	0.000263584	0.298322	0.296	0.169	1	4
ADGRL21	0.000263864	0.489547	0.401	0.222	1	4
RNF24	0.00026561	0.246666	0.219	0.118	1	4
NECAB1	0.000267514	0.238804	0.271	0.158	1	4
ANKRD30BL	0.000268819	0.464442	0.177	0.072	1	4
TNPO1	0.000269888	0.322129	0.41	0.238	1	4
CEP164	0.000279362	0.125917	0.11	0.057	1	4
PLCL1	0.000281612	0.546768	0.235	0.102	1	4
FAM241A1	0.000286721	0.259059	0.164	0.075	1	4
DPP6	0.000293379	0.250292	0.476	0.309	1	4
AL133166.1	0.00030022	0.318737	0.139	0.063	1	4
UBA6-AS1	0.000301493	0.202902	0.158	0.09	1	4
HIVEP2	0.000305182	0.153522	0.321	0.199	1	4
CNTNAP3	0.000306351	0.309291	0.231	0.115	1	4
GRID1	0.000314026	0.394402	0.158	0.072	1	4
PTPN13	0.000314249	0.40929	0.261	0.116	1	4
ANKRD361	0.00031942	0.122521	0.368	0.24	1	4
TOX31	0.000328125	0.253971	0.191	0.098	1	4
PPP1R21	0.000330571	0.118012	0.153	0.089	1	4
PAK3	0.000338261	0.159332	0.28	0.174	1	4
STK311	0.000339675	0.222276	0.158	0.066	1	4
EXD3	0.000341777	0.223464	0.134	0.065	1	4
NSD1	0.000345943	0.169598	0.144	0.079	1	4
PHACTR4	0.000351509	0.211974	0.162	0.082	1	4
TGFB2	0.000353082	0.263918	0.284	0.145	1	4
EPB41L2	0.000361739	0.153522	0.123	0.064	1	4
SMYD3	0.000367505	0.575422	0.237	0.106	1	4
WDPCP	0.000371238	0.172864	0.173	0.099	1	4
TMEM132B	0.000371347	0.388665	0.274	0.144	1	4
GULP1	0.000380655	0.341227	0.151	0.069	1	4
SLC8A1	0.000381425	0.593731	0.466	0.252	1	4
GRM1	0.000381999	0.390822	0.186	0.088	1	4
SBF2	0.000394489	0.412496	0.311	0.166	1	4
MAST1	0.000395141	0.182949	0.22	0.124	1	4
SPHKAP	0.000409492	0.324171	0.229	0.119	1	4
DGCR9	0.000414206	0.204191	0.165	0.088	1	4
MBNL2	0.000417914	0.244867	0.134	0.063	1	4
COG5	0.000419646	0.227486	0.199	0.111	1	4
KDM4C	0.000422096	0.320448	0.15	0.072	1	4
NELL21	0.000424732	0.122065	0.807	0.682	1	4
KLHL11	0.000438934	0.367132	0.316	0.187	1	4
PDZRN3	0.000439751	0.44194	0.257	0.127	1	4
PLEKHA6	0.000442916	0.262028	0.133	0.065	1	4
FRY	0.000455034	0.334621	0.378	0.225	1	4
TRIO	0.000469465	0.391625	0.529	0.329	1	4
EPN2	0.00047325	0.146923	0.172	0.099	1	4
ZNF827	0.000478463	0.16414	0.131	0.068	1	4
KIF16B	0.000494506	0.409097	0.172	0.068	1	4
DLG1	0.000496743	0.326459	0.239	0.124	1	4
ST7	0.000496851	0.352941	0.224	0.117	1	4
SLC38A9	0.000507229	0.124024	0.108	0.058	1	4
VPS8	0.000510676	0.129677	0.168	0.098	1	4
PCLO	0.00053192	0.130148	0.413	0.268	1	4
PAK5	0.000549913	0.389963	0.416	0.236	1	4
SLC24A3	0.000555755	0.237363	0.16	0.086	1	4
KCND21	0.000573212	0.519718	0.301	0.154	1	4
YPEL1	0.00057578	0.225672	0.374	0.213	1	4
PLPPR1	0.000596554	0.434963	0.419	0.249	1	4
AGAP11	0.000603487	0.168682	0.175	0.11	1	4
PID11	0.000610721	0.351751	0.184	0.1	1	4
GABRG31	0.000611194	0.280201	0.159	0.089	1	4
TTC281	0.000614091	0.531915	0.402	0.205	1	4
ERC1	0.000619911	0.293453	0.268	0.156	1	4
FCHO2	0.000629255	0.157952	0.195	0.109	1	4
ACTN21	0.000651306	0.167685	0.321	0.182	1	4
PCDH11Y	0.00065458	0.752947	0.336	0.146	1	4
RFX3	0.000655336	0.642136	0.368	0.173	1	4
ST3GAL11	0.000669402	0.251138	0.216	0.116	1	4
MEF2C-AS1	0.000681886	0.3325	0.155	0.077	1	4
SH3KBP1	0.000700991	0.139992	0.117	0.068	1	4
ITPR11	0.000702719	0.477817	0.27	0.125	1	4
DOP1B	0.000711598	0.106882	0.136	0.082	1	4
NCK2	0.000716645	0.104663	0.186	0.112	1	4
SCAPER	0.000720563	0.189441	0.338	0.211	1	4
CDHR3	0.00072445	0.34591	0.136	0.067	1	4
CHN1	0.000741117	0.231086	0.181	0.098	1	4
RIMBP2	0.000777759	0.278703	0.146	0.07	1	4
PPFIBP1	0.000781122	0.389335	0.306	0.143	1	4
UVRAG	0.00081204	0.280213	0.159	0.082	1	4
TMEM196	0.000824461	0.270194	0.124	0.056	1	4
ATXN2	0.000848105	0.157964	0.223	0.132	1	4
ZFYVE9	0.000858899	0.317691	0.178	0.087	1	4
THRB	0.000876459	0.248588	0.157	0.08	1	4
SMARCA2	0.000880809	0.35903	0.509	0.328	1	4
MYO9B1	0.000908888	0.252671	0.177	0.092	1	4
EXOC2	0.000924147	0.188342	0.152	0.086	1	4
CHCHD6	0.000926865	0.269316	0.151	0.077	1	4
DLGAP2	0.000962984	0.640111	0.25	0.113	1	4
SOGA1	0.000976308	0.175238	0.142	0.071	1	4
GRK3	0.000988706	0.222277	0.183	0.109	1	4
GPR137B	0.00100925	0.240692	0.158	0.077	1	4
MICU1	0.00101458	0.262009	0.24	0.134	1	4
PRKG1	0.00103144	0.202285	0.153	0.088	1	4
FAM184B	0.0010449	0.244422	0.131	0.059	1	4
CNTNAP5	0.00104951	0.383897	0.197	0.104	1	4
ARID1B	0.00104966	0.143045	0.241	0.154	1	4
TLE1	0.00105743	0.256569	0.194	0.091	1	4
PRKCA	0.00109818	0.403096	0.184	0.088	1	4
PKP41	0.00109903	0.333765	0.207	0.108	1	4
PACS1	0.00110027	0.482203	0.235	0.117	1	4
SLC8A3	0.00111132	0.266942	0.121	0.062	1	4
CNTN5	0.00113497	0.281641	0.197	0.109	1	4
GRAMD1B	0.00113772	0.149049	0.176	0.101	1	4
CNKSR2	0.00113993	0.353875	0.293	0.165	1	4
DOK6	0.00114531	0.312958	0.231	0.123	1	4
TNRC18	0.0011661	0.218289	0.182	0.102	1	4
PTPRN2	0.001168	0.563447	0.413	0.258	1	4
JMJD1C	0.00117103	0.53809	0.527	0.301	1	4
PLCB1	0.00118741	0.282722	0.246	0.142	1	4
GMDS	0.00119902	0.273329	0.104	0.052	1	4
SRCIN1	0.00121075	0.126864	0.19	0.108	1	4
FHIT	0.00121297	0.337929	0.114	0.056	1	4
TMEM131	0.00125693	0.22591	0.251	0.136	1	4
NLGN11	0.00130047	0.270339	0.315	0.202	1	4
DNAH7	0.00137448	0.346506	0.123	0.049	1	4
FARP1	0.00137881	0.180709	0.313	0.196	1	4
SNHG14	0.00139057	0.244961	0.531	0.359	1	4
PPFIA2	0.00141273	0.527579	0.557	0.334	1	4
RAI14	0.00147093	0.148143	0.138	0.076	1	4
ACYP2	0.00150713	0.127371	0.115	0.067	1	4
PRKCE	0.00151745	0.341557	0.217	0.121	1	4
EPHA31	0.00152213	0.421994	0.331	0.182	1	4
NTNG1	0.00153311	0.534451	0.217	0.088	1	4
RUNDC3B	0.00160381	0.226407	0.221	0.126	1	4
ERC2	0.00161368	0.829682	0.403	0.191	1	4
TJP1	0.00164509	0.284856	0.14	0.07	1	4
NHS	0.00165316	0.19343	0.106	0.06	1	4
AC241952.1	0.00166532	0.103558	0.16	0.09	1	4
PBX11	0.00167231	0.327237	0.357	0.218	1	4
MGAT5	0.00168934	0.174321	0.156	0.092	1	4
DIAPH2	0.00169434	0.495028	0.156	0.062	1	4
NELL1	0.00170928	0.339791	0.247	0.143	1	4
OSBP2	0.00172413	0.309106	0.145	0.066	1	4
SCMH1	0.00172544	0.497668	0.196	0.088	1	4
PCDH9	0.00175454	0.318754	0.485	0.319	1	4
CDC42SE2	0.0017969	0.291012	0.179	0.085	1	4
UNC5D	0.00181888	0.565026	0.289	0.139	1	4
C11orf80	0.00184159	0.379499	0.29	0.142	1	4
PIGZ	0.00184386	0.109166	0.103	0.054	1	4
FAM78B	0.00184497	0.244399	0.116	0.056	1	4
NEO1	0.00185088	0.368391	0.472	0.277	1	4
C4orf50	0.0018513	0.315858	0.13	0.056	1	4
MBD5	0.00188918	0.396085	0.248	0.122	1	4
CASK	0.0018908	0.166051	0.304	0.197	1	4
AL049828.1	0.00191206	0.284419	0.137	0.067	1	4
CAP2	0.00193768	0.450324	0.286	0.139	1	4
ANO3	0.00197731	0.296038	0.12	0.05	1	4
RASAL2	0.00201274	0.295039	0.355	0.203	1	4
SLCO5A1	0.00211528	0.147048	0.13	0.069	1	4
CACNA1B	0.00214091	0.485198	0.283	0.154	1	4
AP006545.3	0.00218199	0.17864	0.107	0.047	1	4
MEMO1	0.00218423	0.127693	0.212	0.13	1	4
SRGAP1	0.002199	0.568508	0.519	0.274	1	4
ARHGAP201	0.00224516	0.179815	0.197	0.108	1	4
NEUROD2	0.00230396	0.294315	0.175	0.083	1	4
CDH101	0.00238513	0.210221	0.295	0.178	1	4
KIFC3	0.00239069	0.120646	0.135	0.076	1	4
KCNMB2	0.00245104	0.331402	0.11	0.051	1	4
CCSER2	0.00245227	0.113942	0.193	0.111	1	4
ZNF804B	0.00249512	0.578502	0.24	0.114	1	4
EXOC4	0.00249643	0.462421	0.27	0.146	1	4
PPM1E	0.00252566	0.235611	0.189	0.116	1	4
EXT1	0.00253792	0.471587	0.188	0.085	1	4
HEATR11	0.0025393	0.155978	0.169	0.087	1	4
UBE2E2	0.00254855	0.635136	0.182	0.075	1	4
ZCCHC7	0.00254886	0.355501	0.121	0.056	1	4
ARHGAP32	0.0025624	0.358793	0.236	0.122	1	4
AGFG1	0.00257002	0.212235	0.168	0.089	1	4
NR2F1-AS1	0.00263383	0.316582	0.291	0.157	1	4
TAFA2	0.00267228	0.627867	0.361	0.193	1	4
FAM126A	0.00269816	0.1799	0.206	0.111	1	4
ZNF804A	0.00272744	0.476047	0.191	0.097	1	4
CDH12	0.00275915	0.20619	0.145	0.091	1	4
SYNGAP1	0.00277467	0.10176	0.1	0.055	1	4
EMID1	0.00278102	0.179012	0.178	0.093	1	4
EIF2B3	0.0027837	0.144286	0.108	0.057	1	4
KCNK10	0.00282154	0.158475	0.103	0.052	1	4
SLC16A7	0.00283727	0.168262	0.148	0.074	1	4
AC098650.1	0.00285355	0.118388	0.101	0.056	1	4
OPCML1	0.00285709	0.239355	0.31	0.211	1	4
CTNNA3	0.00293125	0.163344	0.161	0.085	1	4
ST6GALNAC3	0.00304918	0.28156	0.111	0.053	1	4
FAM168A	0.00306387	0.184448	0.204	0.122	1	4
CREBBP	0.00312293	0.160059	0.18	0.104	1	4
DCLK1	0.00313465	0.363417	0.56	0.374	1	4
SYT16	0.00315261	0.155399	0.169	0.096	1	4
CACNG3	0.00316525	0.150976	0.129	0.075	1	4
PHF21A	0.00317883	0.157432	0.156	0.086	1	4
AC008591.1	0.00318532	0.81136	0.191	0.062	1	4
AC073610.2	0.00320875	0.207905	0.152	0.08	1	4
PRKRIP1	0.0032219	0.109436	0.114	0.065	1	4
SH3RF3	0.00323795	0.417054	0.136	0.062	1	4
BTBD9	0.00329049	0.592325	0.171	0.065	1	4
RGS71	0.00335457	0.753887	0.324	0.142	1	4
CDKAL1	0.00336024	0.233103	0.135	0.076	1	4
MIR4500HG	0.00346108	0.242717	0.145	0.072	1	4
PDS5A	0.00346457	0.126718	0.193	0.11	1	4
AP005263.1	0.003473	0.149312	0.1	0.054	1	4
AL033529.1	0.00348463	0.16338	0.11	0.053	1	4
ANK2	0.00349211	0.424878	0.795	0.598	1	4
ARID4B	0.00353148	0.10221	0.241	0.149	1	4
MACF1	0.00357475	0.19103	0.57	0.391	1	4
MAP4	0.00358732	0.135943	0.31	0.195	1	4
SPATS2L	0.00359394	0.179232	0.167	0.091	1	4
ARFGEF3	0.00367138	0.289832	0.364	0.207	1	4
TSBP1-AS1	0.00368418	0.184341	0.12	0.067	1	4
SCN8A	0.00374893	0.159048	0.188	0.103	1	4
DISP3	0.00383219	0.125429	0.11	0.051	1	4
IFT43	0.00386198	0.11041	0.113	0.066	1	4
ZNF385B	0.00391693	0.711956	0.222	0.081	1	4
ZDHHC14	0.00391733	0.345065	0.192	0.097	1	4
FBXL2	0.00400694	0.224125	0.33	0.199	1	4
BCAS3	0.00403891	0.557444	0.193	0.084	1	4
LRRTM3	0.00406315	0.180989	0.171	0.101	1	4
CBLB	0.00410694	0.138661	0.181	0.103	1	4
GRM5	0.00416283	0.183575	0.393	0.262	1	4
UBE4B	0.00416721	0.249407	0.166	0.087	1	4
ARHGAP15	0.00423737	0.27749	0.103	0.047	1	4
NFAT5	0.00425919	0.253718	0.237	0.128	1	4
OSBPL1A	0.0042797	0.268571	0.286	0.157	1	4
ABI3BP1	0.00431504	0.113973	0.11	0.065	1	4
NTRK2	0.00431883	0.135825	0.394	0.263	1	4
MSH2	0.00436309	0.111793	0.125	0.074	1	4
SGIP1	0.00443414	0.15594	0.242	0.146	1	4
FAT4	0.00444262	0.176197	0.278	0.163	1	4
LARGE1	0.00448572	0.225111	0.182	0.114	1	4
APBB2	0.00449554	0.36102	0.165	0.08	1	4
GPRC5B	0.00452037	0.117623	0.145	0.077	1	4
AP001347.1	0.00454175	0.216793	0.131	0.066	1	4
CACNA1A	0.00456397	0.557919	0.278	0.139	1	4
ASH1L	0.00459959	0.193723	0.269	0.157	1	4
ST6GAL2	0.00464104	0.264595	0.368	0.212	1	4
ACBD6	0.00466414	0.104248	0.199	0.124	1	4
ASXL3	0.00475398	0.203237	0.245	0.133	1	4
INO80	0.00485392	0.195787	0.114	0.055	1	4
FBXO32	0.00485432	0.236821	0.121	0.054	1	4
NOL4	0.00491419	0.167328	0.254	0.147	1	4
ANKRD17	0.00493173	0.183477	0.254	0.151	1	4
TCF20	0.00493285	0.216493	0.154	0.08	1	4
MAPK81	0.00493701	0.299158	0.303	0.179	1	4
MNAT1	0.0050451	0.225189	0.128	0.065	1	4
GALNT18	0.00506348	0.372386	0.128	0.055	1	4
HCN1	0.00508131	0.27052	0.145	0.08	1	4
PTK2	0.005116	0.246831	0.239	0.133	1	4
TULP4	0.00513146	0.308098	0.242	0.126	1	4
TBC1D5	0.00525749	0.260484	0.215	0.122	1	4
CAMK2D	0.00527801	0.182046	0.216	0.125	1	4
ADAM22	0.00528821	0.232681	0.248	0.137	1	4
CPNE4	0.00529601	0.348288	0.165	0.091	1	4
SPON1	0.00532006	0.2324	0.186	0.1	1	4
SSBP2	0.00537411	0.393832	0.51	0.327	1	4
SEMA6D	0.00540048	0.712085	0.385	0.193	1	4
GUCY1A2	0.00566028	0.286109	0.302	0.162	1	4
ZFR2	0.00572909	0.136563	0.104	0.055	1	4
PKNOX2	0.00577698	0.330568	0.124	0.054	1	4
NWD2	0.00578246	0.311169	0.174	0.086	1	4
C1orf21	0.00578279	0.27911	0.21	0.11	1	4
CLASP1	0.00583587	0.357525	0.329	0.182	1	4
SLCO3A1	0.00586885	0.207384	0.192	0.115	1	4
GRIN2B1	0.00594947	0.315335	0.583	0.373	1	4
FGD4	0.00595728	0.178984	0.174	0.091	1	4
NLGN4Y	0.00597126	0.288496	0.143	0.076	1	4
PPP1R9A	0.00602517	0.123257	0.219	0.133	1	4
MYO1D	0.00610298	0.572369	0.187	0.075	1	4
ST3GAL61	0.00615966	0.209391	0.166	0.084	1	4
NPY1R1	0.00616368	0.161171	0.253	0.134	1	4
SRGAP3	0.00616737	0.533937	0.314	0.15	1	4
GABRA2	0.00628535	0.178376	0.199	0.109	1	4
ALS2	0.00631819	0.150362	0.167	0.087	1	4
NKAIN1	0.00646263	0.345059	0.152	0.076	1	4
LINC01106	0.00651401	0.13322	0.136	0.066	1	4
SRGAP2B	0.00667699	0.215578	0.209	0.109	1	4
ZFP90	0.00675673	0.191085	0.161	0.088	1	4
DLGAP4	0.00689319	0.216029	0.291	0.175	1	4
KLHL29	0.00689769	0.435674	0.13	0.056	1	4
JARID2	0.0069637	0.126023	0.115	0.067	1	4
KCNJ6	0.00698042	0.188472	0.158	0.091	1	4
RBM6	0.00703624	0.2193	0.416	0.255	1	4
IGF2BP3	0.00716053	0.122904	0.112	0.061	1	4
SRPK1	0.00716301	0.115553	0.177	0.101	1	4
RAPGEF51	0.00719646	0.222595	0.155	0.082	1	4
ZNF609	0.00726827	0.314019	0.197	0.098	1	4
USP34	0.00728968	0.115506	0.28	0.17	1	4
SLC41A2	0.00735581	0.285847	0.129	0.059	1	4
AVL9	0.00744791	0.138908	0.124	0.07	1	4
OSBPL9	0.00748676	0.125888	0.122	0.068	1	4
GABRB1	0.00749012	0.429213	0.25	0.119	1	4
RNF150	0.00750139	0.125734	0.236	0.144	1	4
KCNB2	0.00751972	0.496933	0.165	0.071	1	4
TTTY14	0.00752116	0.136043	0.31	0.207	1	4
DPP101	0.00757512	0.190574	0.427	0.288	1	4
LCOR	0.00762456	0.253138	0.255	0.137	1	4
RNGTT	0.00763481	0.140855	0.11	0.06	1	4
TTLL5	0.00765988	0.35672	0.129	0.057	1	4
LHFPL6	0.0076978	0.266739	0.148	0.082	1	4
CAMK41	0.00774817	0.143139	0.275	0.17	1	4
GRIA1	0.00778162	0.282052	0.572	0.391	1	4
RAB3C	0.00787034	0.235928	0.165	0.096	1	4
SGK1	0.00787466	0.390921	0.199	0.095	1	4
DRAXIN	0.00790168	0.139875	0.424	0.271	1	4
SLMAP	0.0080186	0.126498	0.114	0.062	1	4
GALNTL6	0.00815362	0.313298	0.187	0.097	1	4
BIRC6	0.00815966	0.103203	0.276	0.171	1	4
NCOA2	0.00828388	0.230261	0.217	0.123	1	4
AGTPBP1	0.00829975	0.238615	0.363	0.215	1	4
CCDC3	0.00834483	0.242548	0.116	0.059	1	4
C8orf34	0.00856301	0.312304	0.215	0.121	1	4
DOCK4	0.00859874	0.190902	0.238	0.146	1	4
GDAP1	0.0086542	0.15115	0.19	0.118	1	4
SPIRE1	0.00904236	0.259923	0.337	0.191	1	4
ABR	0.00907087	0.191766	0.268	0.164	1	4
RERE	0.0091349	0.617905	0.387	0.2	1	4
APBA1	0.00924519	0.219858	0.146	0.082	1	4
ADD21	0.0094345	0.282716	0.43	0.258	1	4
HOMER2	0.00976613	0.140936	0.116	0.054	1	4
TMEM108	0.00997795	0.654359	0.408	0.233	1	4
CNTN4	0.00998106	0.434975	0.252	0.146	1	4
WWOX	0.00998687	0.534982	0.167	0.076	1	4
LMO4	4.95559e-28	1.93742	0.848	0.407	1.25233e-23	5
B2M	4.55694e-23	2.43773	0.548	0.069	1.15158e-18	5
NR4A21	2.13125e-22	2.08272	0.67	0.173	5.38587e-18	5
SCG21	9.64408e-21	2.02341	0.68	0.251	2.43716e-16	5
SYNPR	1.57394e-19	2.02674	0.501	0.109	3.97751e-15	5
GRIK2	4.36882e-16	1.79364	0.709	0.277	1.10405e-11	5
HTR2C	1.75762e-13	1.78321	0.238	0.021	4.44168e-09	5
PCDH17	1.55656e-12	1.39372	0.404	0.123	3.93358e-08	5
LMO31	3.65428e-12	1.21624	0.473	0.173	9.23474e-08	5
CAMK2N1	8.49315e-11	1.38077	0.577	0.305	2.1463e-06	5
SNAP25	2.20891e-10	0.932262	0.405	0.19	5.58213e-06	5
CCK	4.48173e-10	1.50567	0.375	0.135	1.13258e-05	5
PCDH91	4.5471e-10	0.974991	0.586	0.317	1.1491e-05	5
PTPRT	1.28794e-09	1.05692	0.381	0.148	3.25476e-05	5
GNAO1	2.66255e-09	1.06307	0.537	0.294	6.72854e-05	5
OLFM11	1.56689e-08	1.11907	0.545	0.293	0.00039597	5
TMEM163	1.61074e-08	1.08902	0.295	0.079	0.000407051	5
CADPS1	2.60043e-08	0.662392	0.448	0.268	0.000657155	5
TRHDE	5.52491e-08	0.977221	0.213	0.064	0.0013962	5
TLL1	5.98026e-08	1.02425	0.124	0.018	0.00151127	5
B3GAT2	9.9256e-08	1.30765	0.263	0.058	0.0025083	5
ZNF804B1	2.9166e-07	1.49852	0.34	0.111	0.00737055	5
GNB4	2.97359e-07	0.893549	0.265	0.087	0.00751457	5
GAP431	2.55265e-06	0.540062	0.627	0.503	0.0645079	5
COL12A11	3.12037e-06	0.624812	0.129	0.045	0.078855	5
DPP102	5.88086e-06	0.293128	0.447	0.291	0.148615	5
LUZP21	1.78636e-05	1.05096	0.476	0.226	0.45143	5
ELOB	2.25796e-05	0.504283	0.349	0.225	0.570608	5
DNER	2.90932e-05	0.579073	0.589	0.413	0.735213	5
CNTN1	3.10048e-05	0.488371	0.472	0.326	0.783522	5
EPHA4	3.12752e-05	0.934784	0.305	0.13	0.790355	5
GABRA5	3.19746e-05	0.899496	0.261	0.088	0.808031	5
RTN41	3.24007e-05	0.358261	0.849	0.739	0.818797	5
NR2F2	3.49399e-05	0.946264	0.19	0.051	0.882966	5
GNAS	3.55354e-05	0.43417	0.73	0.616	0.898015	5
SMIM32	4.87453e-05	0.683639	0.102	0.005	1	5
TUBB2A1	5.2643e-05	0.252205	0.835	0.748	1	5
CPNE41	5.52625e-05	1.0903	0.279	0.086	1	5
SQLE	8.99465e-05	0.895093	0.469	0.248	1	5
IDS	0.000103332	0.244532	0.435	0.339	1	5
VEGFB	0.000120619	0.324617	0.145	0.083	1	5
FTH1	0.000130302	0.433624	0.623	0.486	1	5
COMMD2	0.000147984	0.485203	0.203	0.102	1	5
HINT1	0.000152977	0.786774	0.477	0.298	1	5
PEG10	0.000154313	0.676889	0.285	0.152	1	5
TRIM9	0.000157668	0.532651	0.228	0.121	1	5
PPFIBP11	0.000161949	0.828093	0.309	0.148	1	5
SAMD5	0.000167827	0.667498	0.122	0.045	1	5
MCRIP1	0.000181069	0.20983	0.129	0.085	1	5
AC005943.1	0.000221014	0.469209	0.23	0.133	1	5
C9orf16	0.000228061	0.570772	0.225	0.112	1	5
PPP1R1A	0.000234192	0.54177	0.134	0.05	1	5
AC073861.1	0.000236771	0.737628	0.351	0.223	1	5
TMEM35A	0.000239684	0.397921	0.378	0.253	1	5
FAU1	0.000264674	0.400114	0.555	0.438	1	5
PCDH10	0.000266247	0.510071	0.252	0.133	1	5
TMSB101	0.000275315	0.552275	0.771	0.626	1	5
LTBP1	0.000360233	0.76032	0.117	0.028	1	5
SEMA6D1	0.000363205	0.326962	0.308	0.205	1	5
NPAS2	0.000394499	0.655052	0.142	0.046	1	5
CHST2	0.000428615	0.849274	0.28	0.103	1	5
CDKN2D1	0.000480922	0.619803	0.372	0.227	1	5
KCTD161	0.000506498	0.383537	0.131	0.072	1	5
BRINP1	0.000537563	0.790519	0.311	0.139	1	5
AK5	0.000556938	0.697645	0.201	0.08	1	5
CLMP1	0.000605452	0.283968	0.364	0.255	1	5
FAM171B1	0.000625477	0.449137	0.263	0.156	1	5
TEX2	0.000685972	0.433695	0.145	0.067	1	5
DYNLL1	0.000730682	0.254028	0.438	0.346	1	5
RXFP1	0.000740717	0.553872	0.101	0.029	1	5
MORF4L2	0.000746043	0.105764	0.269	0.219	1	5
ACSL3	0.00079228	0.371548	0.332	0.223	1	5
TSPAN13	0.000818611	0.851434	0.444	0.246	1	5
KCTD1	0.000859583	0.404961	0.121	0.055	1	5
RAC3	0.000957133	0.189632	0.184	0.129	1	5
UBE2D2	0.0010145	0.250088	0.203	0.138	1	5
GALNT2	0.00102452	0.577953	0.215	0.096	1	5
PFDN5	0.00104612	0.330616	0.34	0.245	1	5
AC122707.1	0.00104794	0.820048	0.177	0.041	1	5
HOMER1	0.00111841	0.883458	0.332	0.149	1	5
ZNF804A1	0.00114374	0.766636	0.222	0.098	1	5
CNTNAP41	0.00122476	0.919083	0.19	0.062	1	5
NTNG2	0.00132118	0.569345	0.133	0.044	1	5
BLOC1S1	0.00139078	0.255304	0.134	0.085	1	5
GDI11	0.00141755	0.277448	0.524	0.424	1	5
GRM71	0.00142897	0.375389	0.374	0.254	1	5
EEF1A11	0.00147714	0.627332	0.843	0.794	1	5
TCEAL1	0.00147874	0.134335	0.12	0.087	1	5
ATP6V1G2	0.00157786	0.13945	0.124	0.083	1	5
PRDM8	0.00158188	0.743944	0.374	0.184	1	5
MZT2B	0.00164618	0.303372	0.271	0.193	1	5
GNG2	0.00165867	0.787973	0.389	0.217	1	5
CALM3	0.00168904	0.473468	0.504	0.375	1	5
STXBP6	0.00175844	0.634959	0.138	0.039	1	5
AC243919.1	0.00192424	0.657473	0.337	0.216	1	5
CCNI	0.00198698	0.729363	0.498	0.371	1	5
CMIP	0.00200283	0.112699	0.198	0.156	1	5
SATB2-AS11	0.00204755	0.305344	0.392	0.282	1	5
AC040168.1	0.00229816	0.51375	0.129	0.062	1	5
ATP6V0B	0.00235458	0.146619	0.308	0.245	1	5
SCOC	0.00236111	0.303741	0.169	0.104	1	5
CDH8	0.00237212	0.682326	0.145	0.052	1	5
UQCR11	0.00241771	0.641041	0.333	0.2	1	5
KCNJ61	0.00282309	0.390985	0.16	0.093	1	5
SATB2	0.00288517	0.451869	0.309	0.205	1	5
CALM21	0.00312184	0.525748	0.692	0.579	1	5
CDKL2	0.00320413	0.225757	0.1	0.058	1	5
CRTAC1	0.0032613	0.530926	0.121	0.039	1	5
ENO2	0.00328411	0.368678	0.389	0.289	1	5
TCAF1	0.0033747	0.242208	0.329	0.247	1	5
GRIA41	0.00345977	0.342306	0.324	0.212	1	5
ATP5MD	0.00349147	0.185773	0.261	0.202	1	5
CLDN5	0.00349364	0.555149	0.113	0.024	1	5
ZEB2	0.00355604	0.131717	0.506	0.424	1	5
SARAF	0.00358402	0.294849	0.654	0.519	1	5
SPG11	0.00364107	0.46053	0.172	0.098	1	5
RETREG1	0.00364206	0.231654	0.223	0.158	1	5
STMN21	0.00366434	0.452892	0.899	0.827	1	5
SLC1A1	0.00413268	0.173344	0.197	0.141	1	5
SNCA	0.00413758	0.609063	0.317	0.177	1	5
GAPDH	0.00431903	0.942119	0.484	0.343	1	5
DSE	0.00441425	0.57942	0.126	0.042	1	5
GNG3	0.0045897	0.302061	0.125	0.075	1	5
SELENOW	0.00465408	0.583559	0.428	0.283	1	5
NEFL	0.00491377	0.468615	0.243	0.15	1	5
FTL	0.00494534	0.585638	0.416	0.274	1	5
HCFC1R1	0.00494818	0.362362	0.138	0.071	1	5
NEUROD6	0.00505264	0.472674	0.558	0.383	1	5
ADCY21	0.00506085	0.19212	0.126	0.093	1	5
RN7SK	0.00526374	0.431205	0.164	0.083	1	5
SMARCA21	0.00554992	0.465967	0.486	0.335	1	5
USP33	0.00560698	0.307496	0.256	0.175	1	5
EPHA5	0.00566164	0.576954	0.354	0.205	1	5
TMSB4X	0.00598068	0.369214	0.777	0.708	1	5
ATP5MG	0.00599528	0.342523	0.297	0.205	1	5
JUND	0.0063335	0.231874	0.133	0.084	1	5
ST6GALNAC5	0.00643767	1.0613	0.186	0.047	1	5
PLEKHA5	0.00648216	0.373729	0.277	0.192	1	5
PPDPF	0.006539	0.66394	0.197	0.086	1	5
AL122020.1	0.00658889	0.313461	0.116	0.058	1	5
PGRMC1	0.00660384	0.31896	0.399	0.289	1	5
MAP1B1	0.00666314	0.151538	0.852	0.788	1	5
MAP1LC3A	0.00681962	0.502228	0.239	0.136	1	5
SNHG29	0.00685446	0.404596	0.296	0.203	1	5
STX1A	0.00719908	0.169984	0.125	0.085	1	5
SLC25A4	0.00741689	0.110209	0.151	0.121	1	5
TENM31	0.00746954	0.477301	0.266	0.156	1	5
SLC24A31	0.00758364	0.109919	0.12	0.091	1	5
HMGCS1	0.00762334	0.490023	0.469	0.309	1	5
TPT11	0.00776754	0.369181	0.444	0.352	1	5
MAGED11	0.00793256	0.183975	0.371	0.311	1	5
ALDH2	0.00804002	0.347436	0.125	0.065	1	5
PLEKHA7	0.00813266	0.190511	0.134	0.095	1	5
MAP2K1	0.00839581	0.342214	0.144	0.075	1	5
NRSN2	0.00876639	0.138499	0.109	0.078	1	5
KCNMB4	0.00879205	0.141107	0.176	0.134	1	5
NEUROD2	0.0090265	0.283674	0.105	0.058	1	5
SPCS3	0.00960995	0.125201	0.116	0.081	1	5
ATP5F1E	0.00970313	0.44535	0.398	0.274	1	5
LRP1B	0.00973473	0.506624	0.387	0.255	1	5
CCDC31	0.00994288	0.223069	0.105	0.061	1	5
GAD1	4.06887e-35	3.24973	0.666	0.057	1.02824e-30	6
NRXN3	7.56888e-25	2.44079	0.642	0.172	1.91273e-20	6
ERBB4	7.59247e-20	2.36783	0.587	0.151	1.91869e-15	6
MAF	1.91172e-19	2.22319	0.369	0.034	4.83111e-15	6
NXPH1	2.95708e-19	2.62423	0.424	0.036	7.47284e-15	6
SLC6A1	6.45869e-14	1.84616	0.358	0.059	1.63218e-09	6
LHX6	3.40357e-13	1.82103	0.268	0.013	8.60117e-09	6
QKI	7.19458e-12	1.61655	0.363	0.097	1.81814e-07	6
SST	9.62918e-12	2.69178	0.201	0.023	2.43339e-07	6
NXPH2	1.6227e-11	1.48063	0.181	0.02	4.10072e-07	6
SOX6	3.96077e-11	1.6865	0.234	0.05	1.00093e-06	6
MAFB	1.07067e-10	1.66638	0.216	0.015	2.70569e-06	6
ARX	1.5685e-10	1.81739	0.291	0.028	3.96376e-06	6
PAM	1.60296e-10	2.08195	0.302	0.044	4.05084e-06	6
PTPRM	3.90079e-10	1.80984	0.328	0.063	9.85768e-06	6
DCN	4.17663e-10	1.32086	0.154	0.021	1.05548e-05	6
PNOC	1.39617e-09	1.61614	0.206	0.017	3.52826e-05	6
SATB1	3.20987e-09	1.51319	0.297	0.074	8.11165e-05	6
WLS	4.8924e-09	1.76267	0.267	0.035	0.000123636	6
SATB1-AS1	1.10395e-08	1.57738	0.193	0.043	0.000278979	6
KLHL5	6.45507e-08	1.88654	0.279	0.054	0.00163126	6
NTN4	1.01132e-07	1.3257	0.28	0.087	0.0025557	6
TAC1	1.19399e-07	1.6092	0.174	0.017	0.00301733	6
SLC32A1	1.59585e-07	1.37227	0.188	0.019	0.00403287	6
NPAS3	1.70172e-07	1.71719	0.329	0.103	0.00430042	6
DLX6-AS1	1.92632e-07	1.31868	0.309	0.082	0.004868	6
CACNA2D2	4.14125e-07	1.01427	0.135	0.02	0.0104653	6
DLX1	4.67092e-07	1.01513	0.156	0.027	0.0118039	6
GAD2	5.12699e-07	1.24121	0.161	0.022	0.0129564	6
ELFN1	1.17726e-06	1.23011	0.16	0.018	0.0297505	6
PDZRN4	1.62848e-06	0.903082	0.11	0.035	0.0411532	6
TMSB4X1	2.95354e-06	0.706117	0.781	0.707	0.0746388	6
SOX2-OT	4.51402e-06	1.4678	0.293	0.111	0.114074	6
PLS3	5.07616e-06	1.01995	0.158	0.041	0.12828	6
CXCR4	5.36539e-06	0.870878	0.115	0.022	0.135589	6
NETO22	5.72449e-06	0.641849	0.429	0.313	0.144664	6
ZNF536	5.76495e-06	0.876379	0.117	0.04	0.145686	6
MAGI11	7.97971e-06	1.29658	0.258	0.097	0.201655	6
LRRC8B	1.10549e-05	1.00422	0.181	0.075	0.279368	6
ARL4C	1.27176e-05	1.14933	0.353	0.168	0.321387	6
KIAA12171	1.54265e-05	1.10969	0.202	0.078	0.389842	6
PTPRT1	1.86648e-05	0.990856	0.296	0.155	0.471677	6
SYT11	2.28268e-05	0.710337	0.7	0.589	0.576855	6
VSTM2A	2.50083e-05	1.54227	0.28	0.055	0.631985	6
RUNX1T1	2.68154e-05	1.15956	0.369	0.187	0.677652	6
NETO1	2.95534e-05	1.38902	0.22	0.053	0.746844	6
SHISA6	5.11961e-05	1.09377	0.165	0.041	1	6
GRIN3A	5.40134e-05	1.01075	0.14	0.034	1	6
GOLM1	6.7516e-05	0.102312	0.223	0.229	1	6
TCF4	7.90659e-05	0.623421	0.594	0.477	1	6
VSNL1	8.52072e-05	0.768537	0.141	0.073	1	6
GRIK1	0.000105853	1.21357	0.185	0.055	1	6
RELN	0.000124683	0.94776	0.199	0.054	1	6
BTG1	0.000166486	0.665486	0.157	0.074	1	6
TRIM91	0.000303191	0.982757	0.244	0.12	1	6
CENPS-CORT	0.000411627	1.7116	0.111	0.019	1	6
H3F3B	0.000426987	0.661621	0.358	0.257	1	6
NDUFA4	0.000612857	0.251241	0.253	0.234	1	6
ADCY8	0.000622638	0.763381	0.112	0.039	1	6
DSCAML11	0.000797706	0.719008	0.118	0.052	1	6
PUS7L	0.00101813	0.171685	0.116	0.108	1	6
SPATS2L1	0.00112569	0.722132	0.166	0.094	1	6
CXCL14	0.00119267	1.04393	0.104	0.026	1	6
SOX2	0.00126932	0.746951	0.141	0.045	1	6
RIPOR2	0.00131615	0.800434	0.143	0.069	1	6
ACKR3	0.00132831	0.858223	0.111	0.03	1	6
GRIK31	0.00140725	0.703174	0.158	0.064	1	6
AL365361.1	0.00143671	1.21685	0.192	0.043	1	6
SPOCK3	0.00155132	1.4167	0.222	0.052	1	6
GRIP2	0.00159266	1.13884	0.2	0.072	1	6
GRIK21	0.00177243	0.773945	0.436	0.297	1	6
RYBP	0.00195328	0.288044	0.107	0.081	1	6
MAPK101	0.0020339	0.714243	0.269	0.182	1	6
TMEM178A1	0.0021143	0.55073	0.132	0.065	1	6
IP6K2	0.00236941	0.406891	0.226	0.17	1	6
CLSTN1	0.00239605	0.404049	0.409	0.349	1	6
KCNC2	0.00322161	1.35401	0.214	0.059	1	6
DPP61	0.00324115	0.255586	0.342	0.324	1	6
BRINP31	0.00331657	0.49961	0.117	0.072	1	6
GRIA11	0.00483671	1.05478	0.589	0.396	1	6
SBK1	0.00499176	0.113079	0.172	0.175	1	6
MEX3B	0.00527609	0.264483	0.15	0.127	1	6
CEMIP2	0.00529482	0.773001	0.103	0.032	1	6
PHF20L1	0.00603973	0.722417	0.212	0.134	1	6
MAP7D1	0.00638417	0.123047	0.121	0.11	1	6
LGMN	0.00686805	0.695488	0.139	0.066	1	6
MAGED12	0.00727087	0.286779	0.332	0.314	1	6
ADCY22	0.00828796	0.802122	0.188	0.088	1	6
NNAT	0.00890097	0.815154	0.453	0.337	1	6
RHOB	0.00934819	0.486376	0.155	0.1	1	6
FRYL	0.00971146	0.261238	0.133	0.107	1	6
LRP1B1	2.88109e-18	2.22824	0.67	0.238	7.28081e-14	7
RUNX1T11	1.98473e-16	1.65998	0.533	0.178	5.01562e-12	7
KCNQ5	1.70827e-11	2.01656	0.458	0.123	4.31696e-07	7
PTPRK2	6.28634e-11	1.27488	0.676	0.384	1.58862e-06	7
KCNH71	1.13667e-10	1.34414	0.419	0.191	2.87248e-06	7
DPP103	2.04085e-10	1.67061	0.598	0.283	5.15744e-06	7
UNC5C1	2.61186e-09	1.30319	0.343	0.142	6.60044e-05	7
CELF22	1.08836e-08	0.584275	0.74	0.582	0.000275041	7
SULF1	1.63631e-08	1.52493	0.228	0.035	0.000413513	7
SAMD51	1.77641e-08	1.30109	0.18	0.042	0.000448916	7
SGCZ	1.93743e-08	1.25064	0.219	0.077	0.000489608	7
MDGA2	2.04534e-08	1.30415	0.417	0.2	0.000516877	7
FOXP12	2.66218e-08	0.971323	0.458	0.258	0.00067276	7
RALYL2	1.24947e-07	1.07767	0.418	0.228	0.00315753	7
ACTN22	2.11059e-07	0.884015	0.369	0.184	0.00533368	7
LSAMP1	2.34833e-07	0.718326	0.606	0.411	0.00593446	7
PLXNA41	6.66408e-07	0.801143	0.504	0.3	0.0168408	7
TENM32	9.66177e-07	1.38405	0.399	0.148	0.0244163	7
MYRIP1	1.024e-06	1.1488	0.184	0.057	0.0258775	7
SLC4A10	1.35851e-06	0.566774	0.338	0.235	0.034331	7
SOX52	1.4934e-06	0.912851	0.517	0.309	0.0377396	7
NKAIN22	4.39269e-06	0.86264	0.638	0.452	0.111008	7
GALNT171	6.2648e-06	0.548169	0.155	0.081	0.158318	7
CNTN41	6.61236e-06	1.18635	0.344	0.144	0.167101	7
NELL22	6.72945e-06	0.313511	0.782	0.689	0.17006	7
SLITRK51	7.38521e-06	0.825383	0.454	0.277	0.186632	7
WWP1	7.5928e-06	0.459782	0.113	0.066	0.191878	7
TMEM1081	1.19777e-05	1.01315	0.429	0.238	0.302688	7
NECAB11	2.01075e-05	0.869092	0.322	0.159	0.508136	7
CSMD3	2.05636e-05	0.784414	0.312	0.186	0.519662	7
PLEKHA61	2.96826e-05	0.457859	0.122	0.069	0.750108	7
SATB21	3.23626e-05	0.652369	0.612	0.426	0.817835	7
KAZN1	3.3309e-05	0.82118	0.365	0.216	0.841752	7
PCDH92	3.96751e-05	0.872549	0.511	0.324	1	7
KLHL12	4.58366e-05	1.05792	0.369	0.188	1	7
SLIT1	5.03081e-05	0.458646	0.307	0.209	1	7
DNM32	6.58521e-05	0.945496	0.383	0.206	1	7
LRRTM41	6.99081e-05	0.829688	0.491	0.33	1	7
MAN2A1	7.50223e-05	0.574884	0.124	0.056	1	7
NCAM22	8.40664e-05	0.568321	0.363	0.257	1	7
CNTNAP31	0.000107902	0.941291	0.285	0.116	1	7
TNKS2	0.000128642	0.445781	0.272	0.2	1	7
NRXN12	0.000138974	0.563548	0.796	0.675	1	7
ISLR2	0.000153392	0.424539	0.507	0.394	1	7
SLC17A71	0.000191244	0.578615	0.207	0.108	1	7
LGALS8	0.00019258	0.364527	0.187	0.126	1	7
ARPP212	0.000198061	0.571091	0.568	0.416	1	7
CNTNAP3B	0.000204333	0.907026	0.288	0.128	1	7
LRRC4C2	0.000221556	0.726603	0.517	0.35	1	7
NEUROD61	0.0002496	0.550804	0.542	0.385	1	7
RIF1	0.000275461	0.123666	0.145	0.13	1	7
ALCAM	0.000296508	0.828324	0.325	0.169	1	7
RYR22	0.00029945	0.875664	0.376	0.219	1	7
SSBP21	0.000342449	0.371058	0.41	0.34	1	7
SYBU3	0.000354294	0.185395	0.458	0.41	1	7
KIRREL3	0.000400397	0.666564	0.179	0.102	1	7
POU6F2	0.000415906	1.21262	0.144	0.032	1	7
BASP1-AS1	0.000478078	0.171766	0.113	0.098	1	7
SEMA6D2	0.000503313	0.838924	0.347	0.203	1	7
SCN2A	0.00055457	0.349227	0.421	0.338	1	7
THRB1	0.000578044	0.730451	0.183	0.081	1	7
FRMD4A1	0.000727791	0.434953	0.441	0.369	1	7
CHST15	0.000755678	0.381839	0.152	0.088	1	7
SRGAP11	0.000774023	0.381245	0.369	0.293	1	7
SATB2-AS12	0.00078592	0.245861	0.346	0.286	1	7
ZEB21	0.000813732	0.623843	0.569	0.421	1	7
LHX22	0.00083837	0.497748	0.38	0.265	1	7
GRM72	0.000929051	0.532842	0.365	0.256	1	7
OPCML2	0.000961315	0.572371	0.305	0.215	1	7
GABRB11	0.0010057	0.593726	0.207	0.127	1	7
PTPRD2	0.00106515	0.497506	0.84	0.716	1	7
ARMH4	0.00111708	0.539121	0.39	0.274	1	7
GPRIN3	0.00112822	0.52269	0.118	0.058	1	7
NEUROD2	0.00127883	0.346509	0.122	0.068	1	7
LRRC3B	0.00134493	0.355882	0.105	0.067	1	7
ANLN	0.00156071	0.937715	0.154	0.037	1	7
COL12A12	0.00157202	0.538714	0.111	0.047	1	7
BDP1	0.0017211	0.496521	0.311	0.226	1	7
SERPINI11	0.00182301	0.508729	0.285	0.168	1	7
SLC8A11	0.00187479	0.373931	0.332	0.269	1	7
CDH61	0.00217581	0.764255	0.173	0.07	1	7
DCC	0.00227224	0.852184	0.208	0.101	1	7
NT5C2	0.00234949	0.132639	0.129	0.111	1	7
FGFBP3	0.00236364	0.495124	0.226	0.141	1	7
RSPO3	0.00239358	0.972833	0.211	0.071	1	7
IFT57	0.00244198	0.294266	0.102	0.07	1	7
ATP8A1	0.00246237	0.272255	0.25	0.2	1	7
CTTNBP2	0.00255636	0.458648	0.206	0.139	1	7
DOCK31	0.00261318	0.390561	0.282	0.225	1	7
ADCY11	0.00292466	0.228792	0.418	0.371	1	7
MICU11	0.00315777	0.184624	0.165	0.143	1	7
TULP41	0.0032384	0.27357	0.163	0.135	1	7
AFF32	0.00325861	0.329718	0.34	0.281	1	7
PIK3R1	0.00330708	0.574288	0.27	0.16	1	7
CLVS2	0.00333582	0.32845	0.106	0.071	1	7
GAS7	0.00345512	0.216986	0.198	0.172	1	7
KHDRBS21	0.00365048	0.677214	0.289	0.192	1	7
FOXP21	0.00366207	0.636021	0.136	0.06	1	7
DSCAM1	0.00425808	0.899435	0.253	0.128	1	7
FUBP1	0.00503417	0.11695	0.234	0.218	1	7
FADS3	0.00514801	0.188407	0.122	0.099	1	7
CDHR31	0.0053008	0.632476	0.132	0.07	1	7
IL1RAPL2	0.0055328	0.871935	0.135	0.052	1	7
EXT11	0.00562078	0.123913	0.102	0.094	1	7
ZNF804B2	0.00586489	1.28942	0.281	0.116	1	7
NPTX11	0.00596837	0.464951	0.111	0.042	1	7
DMD1	0.0062149	0.677992	0.289	0.183	1	7
OLFM12	0.00730954	0.184582	0.384	0.306	1	7
ARHGAP202	0.00759198	0.653823	0.2	0.112	1	7
EPHB6	0.00779692	0.237244	0.18	0.139	1	7
MPPED1	0.00818056	0.230469	0.413	0.346	1	7
RPRM	0.00846216	0.898776	0.385	0.223	1	7
AC004593.3	0.00898264	0.110908	0.178	0.167	1	7
CKB	0.00906768	0.171913	0.417	0.37	1	7
SOCS7	0.00924779	0.233751	0.106	0.08	1	7
EFNB3	0.009319	0.21275	0.223	0.187	1	7
JAKMIP2	0.0098246	0.243544	0.223	0.177	1	7
PLXND1	0.00984045	0.377261	0.108	0.06	1	7
CDKL21	0.00990662	0.471126	0.109	0.058	1	7
PCLO1	0.0099481	0.826896	0.434	0.272	1	7
DLX6-AS11	2.78683e-38	3.62949	0.715	0.061	7.04259e-34	8
ERBB41	1.23508e-33	2.87852	0.717	0.148	3.12117e-29	8
ADARB2	5.99668e-24	3.01925	0.417	0.034	1.51542e-19	8
CNR11	4.97922e-18	2.84107	0.648	0.193	1.2583e-13	8
CALB2	3.03843e-15	1.83581	0.237	0.02	7.67843e-11	8
RIPOR21	4.01079e-15	2.08449	0.339	0.058	1.01357e-10	8
NRXN31	6.32281e-13	1.96805	0.572	0.181	1.59784e-08	8
SOX2-OT1	2.57806e-12	1.74564	0.4	0.107	6.51501e-08	8
GAD11	3.39788e-12	1.46858	0.378	0.08	8.58679e-08	8
NPAS31	2.17136e-11	2.05981	0.395	0.101	5.48723e-07	8
PLS31	4.74613e-11	1.66048	0.26	0.036	1.1994e-06	8
PROX1	2.21983e-10	2.03373	0.226	0.008	5.60974e-06	8
DLX11	3.85361e-10	1.51164	0.23	0.024	9.73845e-06	8
ARL4C1	1.07803e-09	1.32239	0.374	0.168	2.7243e-05	8
NPAS1	1.66625e-09	1.37397	0.173	0.018	4.21078e-05	8
ST8SIA5	5.25047e-09	1.74442	0.234	0.024	0.000132685	8
ZNF5361	6.98712e-09	1.43425	0.206	0.036	0.000176572	8
SLC6A11	9.9256e-08	1.44055	0.276	0.067	0.0025083	8
PDZRN31	1.44584e-07	1.44958	0.305	0.13	0.00365378	8
SORCS31	2.51332e-07	1.09059	0.214	0.077	0.00635141	8
VIP	2.56467e-07	1.23807	0.119	0.005	0.00648118	8
SLC32A11	3.34358e-07	1.28058	0.167	0.021	0.00844956	8
NR2F21	4.73395e-07	1.19005	0.204	0.052	0.0119632	8
SHISA61	1.25164e-06	0.790332	0.134	0.044	0.0316301	8
RGS12	2.00243e-06	1.27139	0.298	0.126	0.0506035	8
SEMA5B	4.29712e-06	1.00805	0.132	0.028	0.108593	8
NR3C2	5.88738e-06	1.23668	0.142	0.033	0.14878	8
CRH	6.91546e-06	1.64524	0.144	0.009	0.174761	8
VSTM2A1	1.09329e-05	1.37165	0.26	0.059	0.276284	8
GSE1	1.72614e-05	0.662546	0.141	0.061	0.436213	8
ZBTB16	4.45224e-05	0.979242	0.117	0.024	1	8
PRKCA1	7.21632e-05	1.18341	0.218	0.09	1	8
WLS1	0.000135086	0.973376	0.165	0.044	1	8
TCF41	0.000136267	0.91459	0.643	0.476	1	8
ASIC4	0.000140236	1.15759	0.107	0.006	1	8
GAD21	0.000146151	0.887785	0.129	0.025	1	8
SLAIN1	0.000160896	0.906118	0.23	0.123	1	8
LINC004611	0.000176593	0.465573	0.643	0.559	1	8
CHD7	0.000180602	1.1538	0.116	0.02	1	8
IGF1	0.000202565	1.12023	0.109	0.016	1	8
QKI1	0.000203389	1.10254	0.28	0.104	1	8
CXCL141	0.000408429	1.48803	0.118	0.026	1	8
MAGI12	0.00048236	1.34516	0.272	0.098	1	8
BTG11	0.000497225	1.17474	0.227	0.071	1	8
TMEM161B-AS1	0.00060882	0.536932	0.272	0.205	1	8
CPLX2	0.000673728	0.47578	0.113	0.062	1	8
MIR99AHG1	0.00074005	0.488055	0.268	0.196	1	8
CCK1	0.000751618	1.69854	0.29	0.143	1	8
THSD7A1	0.000913813	0.750816	0.275	0.189	1	8
ARX1	0.000994599	1.00111	0.164	0.038	1	8
SOX21	0.00111012	0.93933	0.177	0.044	1	8
GALNTL61	0.00113556	0.953132	0.19	0.101	1	8
TACC2	0.00136543	0.216937	0.129	0.109	1	8
THRB2	0.00167635	1.12113	0.208	0.08	1	8
ASCL1	0.0017167	0.680429	0.119	0.043	1	8
DGKB	0.0017772	0.702906	0.1	0.045	1	8
GALNT172	0.0018513	0.621118	0.146	0.082	1	8
KCNH8	0.0020201	0.78931	0.115	0.045	1	8
CCSER11	0.0020581	0.517365	0.275	0.217	1	8
SPOCK2	0.00223782	0.647057	0.114	0.034	1	8
PCDH8	0.00240695	0.878889	0.19	0.072	1	8
MAF1	0.00246341	0.961751	0.196	0.047	1	8
UBA2	0.00345668	0.10934	0.124	0.114	1	8
DSCAML12	0.00438935	0.603487	0.114	0.053	1	8
CXCR41	0.00442738	0.762431	0.107	0.023	1	8
SYNPR1	0.00476283	0.700512	0.233	0.129	1	8
KCND3	0.0054988	0.907696	0.158	0.058	1	8
KLF12	0.00558959	0.578915	0.129	0.066	1	8
KCNMB21	0.0057312	0.608821	0.107	0.053	1	8
PLCB4	0.00641532	0.840899	0.114	0.043	1	8
XIST	0.00733639	0.961869	0.279	0.176	1	8
KCNJ3	0.0074461	0.801051	0.138	0.053	1	8
TMX4	0.008446	0.202447	0.152	0.133	1	8
CASC151	0.00861415	0.410256	0.206	0.165	1	8
CHD2	0.00907118	0.212843	0.14	0.125	1	8
NETO23	0.009353	0.682815	0.43	0.314	1	8
AP1S2	0.00952496	1.18098	0.244	0.105	1	8
ATP1A2	4.21672e-47	3.7454	0.689	0.014	1.06561e-42	9
SLC1A3	8.18625e-47	3.99133	0.796	0.043	2.06875e-42	9
PTN	4.9631e-42	3.79517	0.855	0.16	1.25423e-37	9
TNC	4.96877e-41	3.8768	0.701	0.014	1.25566e-36	9
LRIG1	2.50738e-36	3.26596	0.596	0.016	6.3364e-32	9
BCAN	1.68727e-33	2.9696	0.575	0.019	4.2639e-29	9
PTPRZ1	9.15193e-33	2.95157	0.885	0.345	2.31278e-28	9
AQP4	2.68411e-32	3.45638	0.526	0.009	6.78301e-28	9
APOE	2.12909e-31	3.47212	0.53	0.024	5.38043e-27	9
PON2	3.00267e-31	2.90153	0.543	0.016	7.58804e-27	9
CST3	8.13775e-29	3.08458	0.579	0.049	2.05649e-24	9
SOX22	1.32727e-28	2.85348	0.55	0.038	3.35416e-24	9
SPARCL1	2.28528e-28	4.21424	0.589	0.039	5.77513e-24	9
ADGRG1	1.0946e-27	2.55994	0.548	0.077	2.76617e-23	9
NCAN	1.74027e-27	2.32662	0.724	0.338	4.39784e-23	9
MFGE8	3.80003e-27	2.93252	0.503	0.008	9.60306e-23	9
C1orf61	1.87073e-26	2.52286	0.766	0.216	4.72753e-22	9
CLU	6.52688e-26	3.09228	0.56	0.057	1.64941e-21	9
F3	4.12448e-23	2.30543	0.376	0.007	1.0423e-18	9
MLC1	2.82943e-21	2.4786	0.437	0.006	7.15025e-17	9
QKI2	3.70694e-21	2.09234	0.537	0.102	9.36781e-17	9
VIM	8.8241e-21	2.45975	0.439	0.055	2.22994e-16	9
FGFR3	2.97002e-20	2.23501	0.36	0.003	7.50554e-16	9
GFAP	6.08753e-20	2.2792	0.297	0.003	1.53838e-15	9
ADGRV1	8.00482e-20	2.92057	0.525	0.076	2.0229e-15	9
HES5	1.09121e-19	2.30451	0.344	0.008	2.75759e-15	9
PEA15	2.62419e-19	2.03354	0.468	0.117	6.63158e-15	9
TTYH1	5.02578e-19	2.40608	0.49	0.052	1.27006e-14	9
ID4	5.06553e-19	2.44776	0.392	0.023	1.28011e-14	9
SLC1A2	1.63965e-17	2.14714	0.521	0.137	4.14356e-13	9
EDNRB	1.72194e-17	2.14492	0.326	0.009	4.3515e-13	9
GJA1	1.76238e-17	2.46861	0.333	0.004	4.45372e-13	9
SLCO1C1	7.50938e-17	2.42596	0.349	0.005	1.8977e-12	9
SLC4A4	2.37069e-16	2.05554	0.35	0.031	5.99097e-12	9
HSPA1A	2.8205e-16	2.08699	0.462	0.095	7.12769e-12	9
GLUD1	3.25455e-16	1.59564	0.354	0.075	8.22458e-12	9
ZFP36L1	5.05339e-16	2.01046	0.3	0.009	1.27704e-11	9
ANOS1	9.3954e-16	1.88192	0.318	0.031	2.37431e-11	9
GPM6B	3.30918e-15	1.59276	0.678	0.362	8.36264e-11	9
CSPG5	4.21003e-15	1.85152	0.769	0.356	1.06392e-10	9
AC119674.2	9.88236e-15	1.87724	0.271	0.006	2.49737e-10	9
HTRA1	2.21336e-14	2.0341	0.366	0.032	5.59337e-10	9
PLPP3	4.09923e-14	2.27901	0.555	0.143	1.03592e-09	9
DBI	6.11625e-14	2.21691	0.398	0.099	1.54564e-09	9
B2M1	1.21351e-13	1.72595	0.389	0.093	3.06666e-09	9
NKAIN4	1.72418e-13	1.67218	0.254	0.01	4.35718e-09	9
BTBD17	3.78636e-13	1.74243	0.25	0.003	9.56852e-09	9
AGT	4.29431e-13	2.38037	0.276	0.005	1.08522e-08	9
JUN	5.64917e-13	1.70164	0.3	0.039	1.4276e-08	9
FAM107A	9.14173e-13	1.7204	0.266	0.028	2.31021e-08	9
RGMA	9.39777e-13	1.46847	0.294	0.039	2.37491e-08	9
TIMP3	1.09694e-12	2.21349	0.323	0.013	2.77208e-08	9
MYO10	1.26595e-12	1.58764	0.306	0.054	3.19918e-08	9
METRN	1.53052e-12	1.56495	0.217	0.006	3.86778e-08	9
HOPX	4.6216e-12	1.87214	0.267	0.018	1.16792e-07	9
HMGCS11	1.05606e-11	1.15499	0.567	0.313	2.66877e-07	9
GLUL	1.19072e-11	1.87228	0.429	0.093	3.00907e-07	9
LINC01896	1.4313e-11	1.55004	0.229	0.004	3.61705e-07	9
ITGAV	1.70514e-11	1.51082	0.24	0.023	4.30907e-07	9
AASS	1.73088e-11	1.82151	0.251	0.018	4.3741e-07	9
LRRC3B1	2.72412e-11	1.53632	0.284	0.064	6.88413e-07	9
EEPD1	3.81229e-11	1.94141	0.269	0.015	9.63403e-07	9
ITM2C	4.60064e-11	1.38053	0.438	0.197	1.16263e-06	9
HLA-A	4.70015e-11	1.48392	0.297	0.07	1.18778e-06	9
NOTCH2	6.5068e-11	1.21466	0.181	0.016	1.64433e-06	9
KAT2B	8.1165e-11	1.49074	0.22	0.024	2.05112e-06	9
AC008957.1	8.69672e-11	1.33152	0.188	0.008	2.19775e-06	9
DTNA	1.43438e-10	1.75578	0.362	0.087	3.62483e-06	9
ATP1B2	1.4757e-10	2.02763	0.476	0.11	3.72925e-06	9
ITGA6	2.42573e-10	1.37683	0.195	0.015	6.13007e-06	9
HEPACAM	2.78289e-10	1.22689	0.175	0.003	7.03264e-06	9
SPON11	2.88629e-10	1.32445	0.347	0.101	7.29393e-06	9
LRP4	3.57174e-10	1.34566	0.181	0.008	9.02616e-06	9
CD9	3.88031e-10	1.34563	0.185	0.007	9.80594e-06	9
ITPR21	3.9191e-10	1.68761	0.306	0.058	9.90397e-06	9
CNN3	4.87989e-10	1.2453	0.279	0.067	1.2332e-05	9
ATP13A4	5.10107e-10	1.77828	0.261	0.015	1.28909e-05	9
AIF1L	5.57835e-10	1.03045	0.143	0.012	1.4097e-05	9
SLC15A2	6.81992e-10	1.54849	0.233	0.007	1.72346e-05	9
SEMA5A	1.53852e-09	1.34685	0.212	0.038	3.88799e-05	9
PSAP	1.96828e-09	0.914174	0.686	0.488	4.97405e-05	9
RFX4	2.67797e-09	1.6403	0.19	0.01	6.76749e-05	9
DIPK1C	2.67797e-09	1.5816	0.2	0.004	6.76749e-05	9
SLC6A111	2.75146e-09	1.84366	0.377	0.066	6.9532e-05	9
BMP7	3.07468e-09	1.49436	0.206	0.01	7.77003e-05	9
CXCL142	4.2941e-09	1.38453	0.222	0.026	0.000108516	9
PSAT1	5.29688e-09	1.54273	0.229	0.018	0.000133858	9
PMP2	7.36094e-09	1.34187	0.148	0.005	0.000186018	9
PAX6	7.36094e-09	1.09799	0.155	0.007	0.000186018	9
FOS	7.53837e-09	1.42432	0.168	0.01	0.000190502	9
VEGFA	1.05505e-08	1.31328	0.248	0.039	0.000266622	9
ZBTB20	1.19559e-08	1.41821	0.266	0.071	0.000302138	9
NEAT1	1.33809e-08	1.20375	0.137	0.01	0.000338149	9
IQGAP2	1.59963e-08	1.24477	0.157	0.018	0.000404243	9
ZFP36L2	1.67618e-08	1.21097	0.162	0.004	0.000423588	9
SCD	1.69349e-08	1.44084	0.428	0.17	0.000427961	9
PALLD	1.73813e-08	0.919459	0.208	0.071	0.000439244	9
DAAM2	2.00789e-08	1.58896	0.198	0.008	0.000507413	9
AL591686.2	2.42658e-08	1.57576	0.151	0.004	0.000613221	9
SLC6A12	2.49041e-08	1.11884	0.292	0.072	0.000629352	9
PHYHIPL	3.57245e-08	1.24658	0.257	0.069	0.000902793	9
IGFBP7	3.68114e-08	0.796427	0.119	0.021	0.00093026	9
SFXN5	3.7967e-08	1.02478	0.149	0.023	0.000959463	9
SEMA6A	3.86547e-08	1.51939	0.317	0.068	0.000976844	9
LAPTM4B	3.87344e-08	1.0776	0.144	0.023	0.000978857	9
ID3	4.39017e-08	1.29914	0.136	0.003	0.00110944	9
MRC2	4.39017e-08	1.22359	0.169	0.008	0.00110944	9
ACSS1	4.39017e-08	1.19141	0.147	0.004	0.00110944	9
VCAM1	4.39017e-08	1.07232	0.125	0.002	0.00110944	9
PTAR1	6.06227e-08	1.32933	0.196	0.023	0.001532	9
MEGF10	7.09177e-08	1.11815	0.15	0.012	0.00179216	9
ITGB5	7.52092e-08	1.06075	0.145	0.009	0.00190061	9
MSI2	7.98418e-08	1.70052	0.287	0.034	0.00201768	9
GPRC5B1	8.01178e-08	1.01337	0.222	0.079	0.00202466	9
ATP2B41	9.03989e-08	0.711982	0.201	0.085	0.00228447	9
FGFR1	9.25853e-08	1.13843	0.175	0.019	0.00233972	9
ELOVL5	1.02367e-07	0.847291	0.213	0.089	0.00258691	9
NDRG2	1.19812e-07	1.16839	0.222	0.05	0.00302776	9
CDK2AP1	1.24999e-07	1.23458	0.168	0.021	0.00315886	9
S1PR1	1.42717e-07	1.31616	0.176	0.003	0.00360659	9
ITGA7	1.42717e-07	0.997714	0.131	0.011	0.00360659	9
CARMIL11	1.45515e-07	1.09289	0.195	0.054	0.0036773	9
ACSBG1	2.32799e-07	1.31598	0.163	0.008	0.00588306	9
SEZ6L1	2.38117e-07	1.11886	0.439	0.254	0.00601745	9
TMEM123	2.61731e-07	1.07238	0.171	0.025	0.0066142	9
PCDHGA1	3.14145e-07	0.815718	0.589	0.425	0.00793875	9
SERPINE21	3.37709e-07	1.06888	0.363	0.154	0.00853424	9
DCLK2	3.54599e-07	1.47829	0.401	0.137	0.00896108	9
SLC7A11	3.65256e-07	1.36296	0.168	0.007	0.00923039	9
P4HA1	3.88528e-07	0.843415	0.156	0.044	0.00981848	9
LIPG	4.02134e-07	1.11624	0.129	0.007	0.0101623	9
CHRDL1	4.39149e-07	1.21486	0.148	0.011	0.0110977	9
SFRP2	4.59902e-07	1.15618	0.12	0.004	0.0116222	9
WSB1	4.81079e-07	1.17006	0.7	0.57	0.0121573	9
NPAS32	5.3201e-07	1.51474	0.375	0.11	0.0134444	9
PLOD2	5.55354e-07	0.78994	0.118	0.025	0.0140344	9
DDR1	5.58596e-07	1.12062	0.414	0.188	0.0141163	9
PDLIM3	6.13283e-07	1.28027	0.133	0.005	0.0154983	9
PCDH171	6.92647e-07	0.596489	0.258	0.139	0.0175039	9
MSMO1	6.93115e-07	1.13823	0.472	0.247	0.0175157	9
TNFRSF19	8.2301e-07	0.817648	0.114	0.018	0.0207983	9
PARD3B	8.84909e-07	1.30138	0.187	0.043	0.0223625	9
GPC5	8.87368e-07	1.32839	0.232	0.071	0.0224247	9
NFIA1	1.0015e-06	1.11765	0.276	0.102	0.025309	9
TFPI	1.07088e-06	1.15124	0.153	0.007	0.0270623	9
RGS20	1.08238e-06	1.09131	0.178	0.033	0.0273529	9
TTYH2	1.11571e-06	1.20193	0.151	0.005	0.0281951	9
COL11A1	1.13533e-06	1.43177	0.209	0.026	0.0286909	9
NOTCH1	1.1388e-06	0.800047	0.113	0.005	0.0287785	9
BCHE	1.23906e-06	1.06843	0.143	0.015	0.0313123	9
ADD3	1.29047e-06	1.64481	0.356	0.092	0.0326114	9
ALDOC	1.36548e-06	1.43475	0.175	0.016	0.0345071	9
PREX1	1.40615e-06	1.1578	0.174	0.022	0.0355348	9
SALL3	1.46989e-06	0.849081	0.106	0.003	0.0371457	9
METTL7A	1.47454e-06	1.15697	0.143	0.006	0.037263	9
SLC3A2	1.51019e-06	0.855935	0.211	0.075	0.0381639	9
OPHN1	1.65991e-06	0.737943	0.201	0.09	0.0419475	9
SEMA5B1	2.11537e-06	1.14493	0.2	0.029	0.0534574	9
SLC1A4	2.12014e-06	0.96981	0.249	0.104	0.053578	9
FUT9	2.12335e-06	1.00319	0.358	0.165	0.0536591	9
RHOJ	2.21931e-06	1.00983	0.13	0.006	0.0560842	9
LTBP11	2.24071e-06	1.2065	0.177	0.03	0.0566251	9
FBXL7	2.26936e-06	1.1726	0.15	0.029	0.057349	9
CD82	2.30488e-06	1.53161	0.194	0.009	0.0582466	9
SIRPA	2.50584e-06	0.740047	0.122	0.027	0.0633251	9
RAB31	2.92069e-06	1.35675	0.229	0.052	0.0738088	9
H3F3B1	3.13311e-06	0.912278	0.433	0.259	0.0791768	9
ADGRA3	3.26832e-06	0.570225	0.135	0.065	0.0825938	9
ID1	3.41543e-06	0.815591	0.1	0.003	0.0863114	9
FZD8	3.55722e-06	1.09351	0.145	0.011	0.0898944	9
LRP10	3.63021e-06	0.992411	0.111	0.002	0.091739	9
ARHGEF6	3.66724e-06	0.906362	0.109	0.012	0.0926748	9
KCNJ10	3.81902e-06	0.909828	0.118	0.004	0.0965105	9
CD63	3.83277e-06	0.898104	0.358	0.198	0.0968579	9
PITPNC11	4.19782e-06	1.28319	0.312	0.115	0.106083	9
NPNT1	4.42796e-06	0.984673	0.278	0.109	0.111899	9
NRARP	4.66252e-06	0.961388	0.12	0.007	0.117826	9
FKBP10	4.66252e-06	0.875602	0.109	0.003	0.117826	9
PLTP	4.66252e-06	0.75839	0.106	0.011	0.117826	9
PHLPP1	4.66322e-06	1.08879	0.194	0.053	0.117844	9
PAQR8	5.28269e-06	1.07415	0.143	0.013	0.133499	9
TRIB2	5.57568e-06	0.893343	0.155	0.026	0.140903	9
RFTN2	6.29998e-06	0.92023	0.108	0.011	0.159207	9
BBS2	6.77474e-06	0.755066	0.226	0.093	0.171204	9
LAMA1	7.11106e-06	1.25541	0.152	0.012	0.179704	9
ANKFN1	7.20346e-06	0.977635	0.123	0.029	0.182039	9
YAP1	7.81161e-06	1.14671	0.128	0.009	0.197407	9
MMD2	7.95383e-06	1.70358	0.175	0.009	0.201001	9
SOX9	8.24495e-06	1.29697	0.289	0.073	0.208358	9
TSC22D4	8.28251e-06	0.857017	0.107	0.007	0.209307	9
EFHD2	8.34586e-06	0.815718	0.107	0.004	0.210908	9
FAM181B	8.50759e-06	1.0258	0.146	0.011	0.214995	9
AL590617.2	8.65829e-06	1.1471	0.158	0.011	0.218804	9
ID2	8.74625e-06	1.37851	0.437	0.22	0.221026	9
FAT1	8.77857e-06	1.06119	0.152	0.014	0.221843	9
CD81	9.23897e-06	1.2664	0.438	0.207	0.233478	9
ADAM9	9.34531e-06	0.661821	0.122	0.032	0.236165	9
LRRC17	9.58155e-06	1.08732	0.139	0.011	0.242135	9
TSPAN3	9.75543e-06	1.10842	0.547	0.318	0.246529	9
CXXC5	1.00358e-05	0.791596	0.107	0.024	0.253615	9
WLS2	1.05645e-05	0.979553	0.197	0.046	0.266976	9
LINC00943	1.10243e-05	1.05385	0.123	0.002	0.278594	9
FGFR2	1.23924e-05	0.914803	0.149	0.026	0.313168	9
TCF7L2	1.38114e-05	0.846556	0.103	0.018	0.349027	9
DPY19L3	1.41681e-05	0.589756	0.151	0.065	0.358041	9
PAQR6	1.469e-05	0.952477	0.11	0.005	0.37123	9
KAT2A	1.4948e-05	0.671041	0.15	0.039	0.377751	9
LIFR	1.53513e-05	0.971193	0.16	0.029	0.387942	9
GRM31	1.79439e-05	1.0611	0.409	0.206	0.45346	9
AC093010.3	1.91088e-05	0.773031	0.107	0.023	0.482897	9
FBLN2	2.19334e-05	0.857601	0.102	0.006	0.55428	9
CANX	2.20781e-05	0.648901	0.378	0.244	0.557936	9
CA12	2.27872e-05	1.03721	0.13	0.018	0.575855	9
CPE1	2.31226e-05	1.32278	0.709	0.495	0.584331	9
SEPTIN7	2.48583e-05	0.662606	0.414	0.265	0.628194	9
PMP22	2.59967e-05	0.984341	0.111	0.006	0.656963	9
HAPLN3	2.6017e-05	0.89105	0.115	0.002	0.657476	9
TRIM92	2.60778e-05	0.907848	0.281	0.124	0.659013	9
ARAP2	2.88927e-05	1.05865	0.195	0.05	0.730148	9
HES1	2.90548e-05	0.857781	0.112	0.006	0.734244	9
FSTL1	3.13253e-05	0.88099	0.12	0.007	0.791621	9
ARHGEF26	3.15306e-05	0.72241	0.133	0.036	0.796811	9
AC092691.11	3.18425e-05	0.378455	0.134	0.087	0.804691	9
ZHX3	3.18844e-05	0.738674	0.145	0.05	0.80575	9
HSD17B7P2	3.25767e-05	1.00571	0.15	0.017	0.823247	9
TTYH3	3.42796e-05	0.265319	0.134	0.093	0.86628	9
SCG3	3.46101e-05	0.78681	0.34	0.213	0.874631	9
CREB5	3.47034e-05	1.1893	0.161	0.031	0.876989	9
EGFR	3.90524e-05	1.16344	0.134	0.014	0.986893	9
ACER3	3.94806e-05	0.593008	0.152	0.064	0.997713	9
TANC1	4.01729e-05	0.936854	0.114	0.016	1	9
ADCYAP1R1	4.15861e-05	0.869823	0.205	0.069	1	9
AC104389.6	4.23496e-05	1.32204	0.143	0.025	1	9
VEPH1	4.24505e-05	1.0108	0.133	0.017	1	9
MEIS1	4.37531e-05	0.802341	0.102	0.02	1	9
ERBIN	4.39307e-05	0.718407	0.128	0.037	1	9
PDIA6	4.47849e-05	0.700693	0.268	0.153	1	9
HES4	4.48756e-05	0.88565	0.276	0.116	1	9
PLCE1	4.52855e-05	0.997857	0.136	0.022	1	9
ETV1	4.57009e-05	0.892371	0.176	0.042	1	9
TRIL	4.57009e-05	0.701172	0.108	0.025	1	9
OLMALINC	4.69946e-05	0.753996	0.102	0.025	1	9
CCND2	4.70397e-05	0.825224	0.176	0.069	1	9
ZNF621	4.78576e-05	0.672349	0.102	0.024	1	9
PLXNB1	4.83867e-05	0.701524	0.124	0.026	1	9
PAG1	4.83999e-05	0.879771	0.154	0.043	1	9
CLDN10	4.9195e-05	0.927613	0.122	0.01	1	9
NAV11	6.06695e-05	0.464098	0.325	0.225	1	9
SLC25A18	6.33098e-05	0.98571	0.115	0.005	1	9
PDE4B	6.67963e-05	1.00997	0.206	0.076	1	9
CDC14B	6.71781e-05	0.918607	0.131	0.025	1	9
ITM2B	6.91494e-05	0.734189	0.476	0.35	1	9
ADCY23	7.51723e-05	0.670973	0.208	0.092	1	9
STK17A	7.71526e-05	0.831389	0.11	0.019	1	9
BICD1	8.01073e-05	0.707265	0.266	0.148	1	9
PBXIP1	8.13109e-05	0.806491	0.103	0.005	1	9
RNF213	8.16243e-05	0.78425	0.103	0.017	1	9
MALAT1	9.03354e-05	1.0721	0.929	0.866	1	9
SCRG1	9.08129e-05	0.705534	0.123	0.03	1	9
ZMAT1	9.22959e-05	0.587292	0.12	0.042	1	9
HEY1	9.38017e-05	0.880039	0.134	0.021	1	9
ASB3	9.64209e-05	0.372466	0.227	0.154	1	9
B3GAT21	0.000104576	0.635117	0.161	0.07	1	9
NTM	0.000110103	0.547715	0.409	0.28	1	9
SPRY2	0.000110683	0.650329	0.126	0.037	1	9
DAG1	0.000115125	1.04074	0.256	0.094	1	9
CCDC80	0.000123448	1.03767	0.108	0.005	1	9
CYP51A1	0.000125744	0.894579	0.33	0.179	1	9
CHKA	0.000129207	0.650675	0.206	0.101	1	9
SEPTIN2	0.000131786	0.669284	0.307	0.168	1	9
ZEB1	0.000134345	1.21004	0.151	0.021	1	9
FYN	0.000135131	0.730557	0.335	0.204	1	9
ABHD3	0.000143854	1.01423	0.143	0.016	1	9
FABP51	0.000149104	0.949136	0.316	0.187	1	9
PLCG1	0.000158351	0.466626	0.149	0.076	1	9
WSCD1	0.000163296	0.890169	0.126	0.018	1	9
ZNRF3	0.00016467	0.97869	0.154	0.032	1	9
BAZ2B	0.000168914	0.950021	0.285	0.13	1	9
AQP4-AS1	0.000169995	0.66497	0.12	0.031	1	9
GULP11	0.000172555	1.02264	0.222	0.073	1	9
RDX	0.00018427	0.375666	0.166	0.102	1	9
OAT	0.00021852	0.603883	0.206	0.103	1	9
PRCP	0.000222606	0.746504	0.125	0.028	1	9
SPATA6	0.000244557	0.908126	0.108	0.011	1	9
DIO2	0.000245326	0.974365	0.12	0.013	1	9
HIST2H2BE	0.000255598	0.758847	0.1	0.01	1	9
FADS2	0.000255625	0.99921	0.372	0.211	1	9
SGCE	0.000260231	0.6343	0.197	0.091	1	9
C2orf72	0.000262279	0.882196	0.244	0.099	1	9
FDPS	0.000267928	0.716395	0.264	0.154	1	9
B3GLCT	0.000268947	0.797025	0.115	0.023	1	9
RCN1	0.000289859	0.672836	0.105	0.022	1	9
LSS	0.000298854	0.517349	0.134	0.062	1	9
CALR1	0.000307925	0.424703	0.209	0.133	1	9
ARHGEF17	0.000350527	0.450078	0.1	0.033	1	9
DOCK1	0.000353265	0.906166	0.143	0.028	1	9
HSD17B12	0.000368277	0.916515	0.174	0.054	1	9
TOM1L2	0.000396196	0.77433	0.195	0.083	1	9
MIR9-3HG	0.000407558	0.574395	0.118	0.039	1	9
SPAG9	0.000428456	1.18139	0.364	0.142	1	9
MGST11	0.000432622	0.210745	0.102	0.065	1	9
TMBIM6	0.000441221	1.06866	0.443	0.227	1	9
ALDH9A1	0.000480272	0.787233	0.114	0.025	1	9
IGDCC3	0.00054154	0.495176	0.137	0.075	1	9
THUMPD3-AS1	0.000609713	0.291296	0.161	0.113	1	9
ACAD11	0.000613962	0.530972	0.12	0.046	1	9
OBSL1	0.000654752	0.484828	0.119	0.05	1	9
TACC1	0.000686726	0.676622	0.116	0.041	1	9
CECR2	0.000747034	0.917166	0.136	0.029	1	9
HSPA1B	0.000817823	1.03367	0.163	0.02	1	9
MCL1	0.000819263	0.952536	0.216	0.073	1	9
ECI2	0.000822193	0.675484	0.118	0.034	1	9
DNER1	0.000824911	0.708576	0.573	0.421	1	9
ST8SIA1	0.000837135	0.706089	0.155	0.064	1	9
LSAMP2	0.00086702	0.181595	0.492	0.421	1	9
AHCYL1	0.00087301	0.809287	0.269	0.134	1	9
ADGRB31	0.00091088	0.499593	0.537	0.432	1	9
ABI1	0.000920683	0.77625	0.202	0.084	1	9
HADHB	0.000971709	0.622521	0.131	0.045	1	9
CHPT1	0.000989724	0.45835	0.195	0.112	1	9
NKAIN31	0.00100737	0.435896	0.251	0.166	1	9
KANK1	0.00101117	0.816191	0.121	0.025	1	9
MAGI3	0.00106658	0.47426	0.171	0.093	1	9
IGFBP2	0.00112159	0.591427	0.274	0.184	1	9
MMP28	0.0011388	0.833132	0.129	0.021	1	9
PTPRM1	0.00114979	0.827115	0.202	0.077	1	9
NBPF10	0.00115754	0.625872	0.108	0.019	1	9
DEC1	0.00118362	0.696598	0.123	0.025	1	9
SLITRK2	0.00120015	0.961228	0.202	0.047	1	9
INTU	0.0012101	0.826281	0.183	0.065	1	9
GATM	0.00121297	1.27828	0.208	0.031	1	9
SMURF2	0.00122251	0.914769	0.205	0.079	1	9
HLA-B	0.00122401	0.947051	0.122	0.017	1	9
PTPN4	0.00122686	0.291801	0.138	0.088	1	9
TAOK3	0.00124029	0.62915	0.289	0.176	1	9
DARS	0.001299	0.858054	0.207	0.077	1	9
PREX2	0.00132283	0.792106	0.105	0.018	1	9
ZFHX4	0.00133521	0.881043	0.103	0.016	1	9
APC	0.00139764	0.72562	0.422	0.272	1	9
SORBS11	0.00141718	0.548552	0.337	0.231	1	9
COL6A1	0.00142086	0.728399	0.122	0.026	1	9
DUT	0.00143944	0.495232	0.264	0.169	1	9
SPECC1	0.00144342	0.892861	0.158	0.041	1	9
DDIT4	0.00164752	0.961116	0.129	0.018	1	9
SPOCK21	0.00166094	0.931	0.158	0.035	1	9
SHROOM3	0.00167967	0.666735	0.106	0.035	1	9
EZR	0.00168089	0.919668	0.161	0.034	1	9
SCLT1	0.00168337	0.608057	0.126	0.067	1	9
FSTL5	0.00169116	0.322838	0.142	0.08	1	9
RNPC31	0.00174389	0.267635	0.172	0.117	1	9
NUDT4	0.00180769	0.438345	0.161	0.095	1	9
GPR137B1	0.00182634	0.320756	0.148	0.083	1	9
GPC6	0.00187184	0.560184	0.187	0.101	1	9
LYPD1	0.00188467	0.776334	0.111	0.021	1	9
AKAP12	0.00196921	0.641539	0.118	0.042	1	9
LAMP1	0.00206702	0.657064	0.214	0.109	1	9
TDRD3	0.00208514	0.483388	0.105	0.043	1	9
AC009041.2	0.00212552	0.515693	0.122	0.051	1	9
CDO1	0.0021801	0.589082	0.122	0.045	1	9
MAGI13	0.00226164	0.508382	0.204	0.105	1	9
STX16	0.00226678	0.586582	0.158	0.061	1	9
ELP4	0.00227154	0.547339	0.103	0.038	1	9
CHD9	0.00233918	0.474522	0.31	0.203	1	9
CHD71	0.00234523	0.791959	0.109	0.023	1	9
TLK1	0.00242332	0.714587	0.129	0.05	1	9
DKK31	0.00262963	0.236023	0.323	0.277	1	9
LTBP3	0.00263551	0.638306	0.131	0.039	1	9
ELOVL2	0.00266178	0.864741	0.199	0.066	1	9
PLEKHG1	0.00286468	0.86482	0.107	0.021	1	9
P3H4	0.00294021	0.468913	0.1	0.044	1	9
DST1	0.00299862	0.913673	0.496	0.355	1	9
SPARC	0.00304194	0.722424	0.168	0.063	1	9
HS2ST1	0.00308116	0.373501	0.134	0.08	1	9
ZFYVE16	0.00308158	0.609579	0.196	0.101	1	9
STAT3	0.0031965	0.530732	0.104	0.043	1	9
ABCD4	0.0032265	0.22461	0.137	0.095	1	9
IL6ST	0.00335093	0.808675	0.112	0.026	1	9
SDC3	0.00339364	0.768158	0.308	0.18	1	9
DENND11	0.00342303	0.564098	0.135	0.057	1	9
LDHB	0.00366216	0.510228	0.321	0.237	1	9
LDLR	0.00366227	0.60667	0.135	0.048	1	9
PRKG11	0.00367783	0.49587	0.171	0.092	1	9
BRINP32	0.0036947	0.847612	0.2	0.072	1	9
SMC4	0.00380988	0.877342	0.134	0.043	1	9
ZNF528-AS1	0.0039613	0.40769	0.124	0.066	1	9
EMID11	0.00398198	0.373438	0.15	0.099	1	9
UTRN	0.00399028	0.394898	0.1	0.04	1	9
DLEU2	0.00400972	0.594449	0.135	0.068	1	9
ACSL6	0.00403468	0.768301	0.228	0.098	1	9
LEPROT	0.00408796	0.555417	0.14	0.061	1	9
MAST4	0.00431165	0.539745	0.128	0.063	1	9
ARNT2	0.00431265	0.397707	0.143	0.088	1	9
MACF11	0.00436585	0.81424	0.557	0.404	1	9
HNRNPA2B1	0.00477995	0.428785	0.599	0.487	1	9
RBPJ	0.00487956	0.179886	0.148	0.114	1	9
PTTG1IP	0.00489761	1.06417	0.243	0.085	1	9
MXI1	0.00494422	0.215912	0.125	0.088	1	9
EEF1D	0.0052565	0.434872	0.166	0.106	1	9
MPPED2	0.00529039	0.444508	0.141	0.069	1	9
CACHD1	0.00547983	0.525814	0.114	0.051	1	9
CTNND1	0.00561507	0.436141	0.209	0.128	1	9
AL589740.11	0.0056965	0.852912	0.16	0.072	1	9
CCDC144CP1	0.00573821	0.767386	0.123	0.034	1	9
CLPTM1	0.00578805	0.223019	0.125	0.087	1	9
PDLIM5	0.00596884	0.852328	0.112	0.017	1	9
LRP1	0.00606075	0.632283	0.331	0.208	1	9
ITGB1	0.00616518	0.5399	0.14	0.06	1	9
RPN2	0.00621487	0.35664	0.258	0.188	1	9
SFRP1	0.00622422	0.88458	0.102	0.019	1	9
UBE2G2	0.00636799	0.631693	0.204	0.092	1	9
PWWP3A	0.00641662	0.163679	0.154	0.122	1	9
SAT1	0.00645606	0.510357	0.14	0.065	1	9
IDI1	0.00660297	0.929387	0.296	0.144	1	9
AKT2	0.00664322	0.378654	0.131	0.068	1	9
MIR99AHG2	0.00691034	0.765652	0.325	0.197	1	9
VEGFB1	0.0073382	0.245227	0.114	0.086	1	9
MPDZ	0.00780477	0.577299	0.171	0.079	1	9
MEIS21	0.00784933	0.738803	0.276	0.146	1	9
GATAD1	0.00785701	0.432278	0.185	0.102	1	9
NIPSNAP2	0.00785834	0.799753	0.183	0.076	1	9
NTRK32	0.00785836	0.152963	0.222	0.16	1	9
ADAM17	0.007907	0.307485	0.113	0.064	1	9
MAML2	0.00794316	0.778326	0.118	0.037	1	9
RGS6	0.00796843	0.666244	0.112	0.045	1	9
SOX61	0.00798455	0.795096	0.165	0.059	1	9
BNIP3	0.00802683	0.350912	0.112	0.07	1	9
ORMDL1	0.00834941	0.244527	0.169	0.113	1	9
NCAM23	0.00867424	0.177836	0.34	0.262	1	9
GINM1	0.00888846	0.522345	0.106	0.047	1	9
CTNNA31	0.00961257	0.175575	0.111	0.092	1	9
SGSM2	0.00967179	0.501601	0.142	0.065	1	9
SSTR21	4.48998e-30	2.08357	0.704	0.167	1.13466e-25	10
PEX5L1	3.12029e-26	2.34572	0.629	0.099	7.88528e-22	10
NEGR11	7.04785e-23	1.6341	0.756	0.278	1.78106e-18	10
BCL11B1	3.29351e-21	1.87677	0.516	0.059	8.32304e-17	10
SORCS11	3.18173e-20	1.72254	0.564	0.115	8.04056e-16	10
GRIK22	1.30043e-19	1.41795	0.713	0.297	3.28632e-15	10
ID21	1.59995e-18	1.56151	0.682	0.215	4.04323e-14	10
MEG3	2.88105e-16	1.55751	0.802	0.432	7.2807e-12	10
NWD21	1.12621e-15	1.61727	0.401	0.087	2.84605e-11	10
RGMA1	1.52826e-14	1.22851	0.348	0.039	3.86207e-10	10
CRYM1	8.8733e-14	1.74849	0.49	0.085	2.24237e-09	10
KCNIP41	1.30319e-13	1.66789	0.58	0.186	3.29328e-09	10
SCN1A	1.07043e-12	1.20955	0.301	0.061	2.70507e-08	10
CACNA2D3	1.51837e-12	1.08591	0.356	0.106	3.83708e-08	10
PROM1	3.42163e-12	1.33906	0.323	0.052	8.6468e-08	10
SLIT21	1.92367e-11	1.08466	0.343	0.087	4.8613e-07	10
TARBP11	3.11296e-11	0.897855	0.431	0.177	7.86677e-07	10
FEZF21	8.8125e-11	1.16106	0.322	0.051	2.22701e-06	10
PCSK6	1.44395e-10	1.19058	0.265	0.037	3.64901e-06	10
CNR12	3.18849e-10	0.871127	0.543	0.21	8.05763e-06	10
NBEA1	3.58651e-10	0.929149	0.75	0.458	9.06348e-06	10
ST8SIA11	3.91259e-10	1.09346	0.292	0.061	9.88751e-06	10
GUCY1A1	9.90239e-10	1.13431	0.292	0.073	2.50243e-05	10
EPHB1	1.26207e-09	0.973133	0.394	0.13	3.18938e-05	10
ITGA4	1.39275e-09	1.34225	0.225	0.014	3.51962e-05	10
KIRREL31	3.28233e-09	1.12893	0.355	0.101	8.29477e-05	10
SUSD4	5.1556e-09	1.05503	0.191	0.019	0.000130287	10
ATP2B42	6.02968e-09	0.979363	0.303	0.083	0.000152376	10
OTOR	7.36094e-09	0.958567	0.136	0.002	0.000186018	10
LDB21	1.28773e-08	1.25527	0.417	0.12	0.000325423	10
GRM51	1.3386e-08	0.44167	0.475	0.27	0.000338277	10
CPNE8	1.62229e-08	0.892691	0.179	0.023	0.000409969	10
NBL1	1.62957e-08	0.605874	0.251	0.078	0.000411809	10
GABRA11	2.4164e-08	0.912545	0.226	0.048	0.000610647	10
GABBR2	5.53182e-08	0.586989	0.57	0.337	0.00139795	10
GRIA21	5.91203e-08	0.677517	0.768	0.496	0.00149403	10
CLSTN21	5.96483e-08	0.452091	0.172	0.068	0.00150737	10
RIT21	6.84404e-08	1.00194	0.298	0.096	0.00172956	10
SPHKAP1	7.95552e-08	1.02445	0.362	0.124	0.00201044	10
COL24A1	8.48277e-08	1.40213	0.231	0.025	0.00214368	10
PLK2	8.82236e-08	0.541	0.352	0.15	0.0022295	10
HMGCS12	1.04477e-07	0.49004	0.552	0.314	0.00264023	10
GABRA51	1.23531e-07	0.562625	0.275	0.096	0.00312174	10
ASAH1	1.55448e-07	0.542499	0.399	0.196	0.00392833	10
STT3B1	1.56617e-07	0.481137	0.297	0.119	0.00395787	10
VSNL11	1.74983e-07	1.06138	0.303	0.072	0.00442199	10
GDA1	1.87249e-07	0.538621	0.213	0.083	0.00473196	10
ETS2	2.13846e-07	0.771786	0.163	0.013	0.0054041	10
LMO71	2.17058e-07	0.930026	0.38	0.134	0.00548526	10
OPCML3	2.33016e-07	0.752741	0.48	0.214	0.00588855	10
TAFA11	2.74742e-07	0.758194	0.535	0.26	0.00694302	10
PGM2L1	3.07737e-07	0.635015	0.507	0.272	0.00777683	10
GABRB3	4.08461e-07	0.42197	0.569	0.345	0.0103222	10
NRGN	4.30973e-07	0.840662	0.255	0.078	0.0108911	10
NLGN12	4.50367e-07	0.828248	0.494	0.206	0.0113812	10
THRB3	5.34686e-07	0.921922	0.268	0.083	0.013512	10
PRKCB1	6.51135e-07	0.50174	0.285	0.128	0.0164548	10
ILDR2	6.72816e-07	0.808535	0.176	0.023	0.0170027	10
CPNE6	7.15332e-07	0.373168	0.12	0.028	0.0180772	10
DPP62	7.24532e-07	0.599439	0.564	0.32	0.0183097	10
B3GALT21	8.768e-07	0.449464	0.346	0.174	0.0221576	10
NAGK	9.21308e-07	0.131858	0.206	0.119	0.0232824	10
PCDH19	9.93262e-07	0.740153	0.413	0.163	0.0251007	10
ARPC2	1.16836e-06	0.260109	0.354	0.213	0.0295256	10
FADS31	1.19658e-06	0.314541	0.224	0.097	0.0302388	10
ACTR3B	1.20814e-06	0.470772	0.281	0.117	0.030531	10
TMEM74B	1.45882e-06	0.311728	0.121	0.036	0.0368657	10
LMO32	1.5136e-06	0.493795	0.418	0.187	0.0382502	10
MACROD21	1.67319e-06	0.871136	0.508	0.265	0.0422831	10
DKK32	1.68472e-06	0.558094	0.516	0.273	0.0425746	10
USP6NL1	1.71734e-06	0.84755	0.264	0.068	0.0433989	10
NFIB1	1.87794e-06	0.543721	0.533	0.312	0.0474574	10
BTBD3	1.8802e-06	0.320655	0.108	0.04	0.0475145	10
ST3GAL5	2.02072e-06	0.468868	0.183	0.061	0.0510656	10
STARD4	2.3093e-06	0.775198	0.226	0.059	0.0583584	10
NRXN2	2.31995e-06	0.399122	0.577	0.375	0.0586274	10
GRM32	2.5887e-06	0.632926	0.455	0.206	0.0654191	10
SEMA6A1	2.81743e-06	0.438996	0.201	0.071	0.0711993	10
KAZN2	3.00948e-06	0.875603	0.505	0.218	0.0760524	10
NAV31	3.4983e-06	0.301869	0.545	0.38	0.0884054	10
RAVER2	3.84359e-06	0.76675	0.18	0.036	0.0971313	10
CNTNAP21	3.96647e-06	1.09385	0.594	0.28	0.100237	10
DSCAM2	4.17748e-06	0.930377	0.341	0.131	0.105569	10
SORL1	4.4281e-06	0.577949	0.322	0.124	0.111903	10
ST6GALNAC51	4.46217e-06	0.430726	0.156	0.054	0.112763	10
GOLGA8B	4.75285e-06	0.381651	0.357	0.183	0.120109	10
SLCO3A11	4.90376e-06	0.554763	0.282	0.118	0.123923	10
B4GALT5	5.28869e-06	0.456736	0.405	0.217	0.13365	10
SIPA1L1	5.52589e-06	0.728863	0.218	0.058	0.139645	10
ATP6V1C2	5.57568e-06	0.519408	0.111	0.017	0.140903	10
FAM49A	5.63088e-06	0.445471	0.429	0.234	0.142298	10
TCERG1L	5.72796e-06	0.674946	0.105	0.011	0.144751	10
KCNMA1	6.00965e-06	0.587562	0.292	0.119	0.15187	10
KCNJ62	6.21197e-06	0.5979	0.231	0.094	0.156983	10
VSTM2A2	6.84147e-06	0.667158	0.253	0.066	0.172891	10
CACHD11	7.7505e-06	1.01921	0.221	0.049	0.195863	10
FAM131A	9.05961e-06	0.173646	0.166	0.084	0.228946	10
ROGDI	1.08461e-05	0.216086	0.174	0.082	0.274092	10
ATP9A	1.12638e-05	0.200917	0.541	0.38	0.284646	10
VIM1	1.13301e-05	0.381819	0.192	0.063	0.286322	10
VRK1	1.13541e-05	0.898356	0.192	0.032	0.286929	10
SLC1A11	1.17124e-05	0.272994	0.264	0.142	0.295983	10
GUCY1B1	1.17765e-05	0.500288	0.225	0.081	0.297603	10
CDH62	1.23035e-05	0.855484	0.271	0.071	0.310922	10
LRRTM1	1.28646e-05	0.251124	0.161	0.064	0.325102	10
DACT3	1.36705e-05	0.150965	0.141	0.08	0.345466	10
GRIN3A1	1.41601e-05	0.954469	0.227	0.036	0.35784	10
ATP6AP2	1.42846e-05	0.109871	0.348	0.232	0.360987	10
ANKRD362	1.4946e-05	0.321703	0.39	0.249	0.377701	10
UQCRC2	1.55246e-05	0.169731	0.297	0.193	0.392322	10
POMGNT1	1.58065e-05	0.235626	0.2	0.1	0.399445	10
DYNC2LI1	1.66651e-05	0.3816	0.169	0.071	0.421143	10
CACNA1E	1.70349e-05	0.300134	0.409	0.259	0.43049	10
SMS	1.84061e-05	0.328288	0.247	0.128	0.465141	10
PLPP1	1.96353e-05	0.373752	0.125	0.043	0.496204	10
APP	2.054e-05	0.2726	0.744	0.569	0.519067	10
RSRC2	2.15952e-05	0.208283	0.273	0.165	0.545732	10
EPS8	2.16087e-05	0.495907	0.27	0.12	0.546073	10
PATJ	2.21621e-05	0.271351	0.208	0.114	0.560059	10
RBM25	2.23002e-05	0.249058	0.412	0.282	0.563548	10
SCARB2	2.2778e-05	0.169832	0.363	0.239	0.575623	10
CEP290	2.29429e-05	0.219142	0.269	0.155	0.579791	10
CSGALNACT1	2.32528e-05	0.662738	0.31	0.12	0.587621	10
AMPH	2.38187e-05	0.101252	0.125	0.065	0.601922	10
SOX41	2.40721e-05	0.631413	0.672	0.384	0.608325	10
ROBO22	2.56344e-05	0.978761	0.843	0.549	0.647808	10
MGAT51	2.70882e-05	0.498848	0.23	0.095	0.684546	10
S100A10	2.74853e-05	0.712279	0.136	0.01	0.694582	10
ATP1A31	2.96253e-05	0.125958	0.242	0.147	0.748662	10
C1GALT1	3.08105e-05	0.202625	0.132	0.059	0.778612	10
THY1	3.12635e-05	0.344902	0.318	0.163	0.79006	10
SULF21	3.24896e-05	0.536121	0.173	0.047	0.821046	10
CCN3	3.30031e-05	0.472926	0.144	0.031	0.83402	10
DPP104	3.35219e-05	0.210693	0.465	0.298	0.847131	10
NTM1	3.45687e-05	0.532323	0.473	0.278	0.873585	10
NCKAP1	3.55404e-05	0.2592	0.344	0.202	0.898142	10
SNAP251	3.64339e-05	0.622744	0.424	0.199	0.920721	10
SLC41A21	3.728e-05	0.331485	0.154	0.064	0.942102	10
IGSF3	4.03723e-05	0.427084	0.413	0.23	1	10
IGSF8	4.53215e-05	0.105227	0.226	0.123	1	10
PLXDC2	4.5847e-05	0.454666	0.155	0.058	1	10
TUSC3	5.00852e-05	0.261963	0.55	0.352	1	10
NRSN1	5.16011e-05	0.470143	0.213	0.086	1	10
FAR1	5.75895e-05	0.227461	0.268	0.155	1	10
CKAP4	5.97977e-05	0.127952	0.188	0.108	1	10
CNTN6	6.21021e-05	0.826336	0.125	0.023	1	10
LRRC4B	6.23256e-05	0.132368	0.256	0.15	1	10
CLCN41	6.44858e-05	0.569593	0.341	0.144	1	10
IQCA1	6.71781e-05	0.660148	0.113	0.021	1	10
CNTN32	6.73052e-05	0.334838	0.356	0.193	1	10
TBCD	7.07831e-05	0.108408	0.185	0.111	1	10
MAPK1	7.23864e-05	0.304827	0.254	0.124	1	10
L3MBTL1	7.43887e-05	0.240467	0.162	0.077	1	10
GABRB21	7.70529e-05	0.610636	0.323	0.132	1	10
EPHA71	7.89535e-05	0.628674	0.323	0.133	1	10
ABI3BP2	8.05645e-05	0.828207	0.188	0.066	1	10
AL137782.1	8.13897e-05	0.353065	0.154	0.054	1	10
ITM2C1	8.28736e-05	0.208911	0.345	0.2	1	10
SLC1A41	8.29789e-05	0.153012	0.193	0.105	1	10
[truncated: 5,294 more rows]

## Sheet: Table S3
Table S3 Functional enrichment analysis for marker gens within each cell type
Cluster	ID	Description	GeneRatio	BgRatio	Count	pvalue	qvalue	geneID
Astrocytes	GO:0044183	protein folding chaperone	9/905	68/18432	9	0.00582658	0.083283	CALR/CCDC47/HSP90B1/HSPA1A/HSPA1B/HSPA5/HSPA9/HSPD1/HSPE1
Astrocytes	GO:0004029	aldehyde dehydrogenase (NAD+) activity	4/905	15/18432	4	0.00510192	0.0742271	ADH5/ALDH2/ALDH7A1/ALDH9A1
Astrocytes	GO:0005041	low-density lipoprotein particle receptor activity	4/905	15/18432	4	0.00510192	0.0742271	LDLR/LRP1/LRP10/LRP6
Astrocytes	GO:0047372	acylglycerol lipase activity	4/905	15/18432	4	0.00510192	0.0742271	ABHD12/ABHD2/ABHD3/MGLL
Astrocytes	GO:0140416	transcription regulator inhibitor activity	5/905	23/18432	5	0.00453315	0.0696854	HSPA1A/ID1/ID2/ID3/ID4
Astrocytes	GO:0051287	NAD binding	8/905	53/18432	8	0.00407464	0.0638415	ALDH2/CTBP2/GAPDH/GLUD1/HADHA/IDH1/IDH2/LDHB
Astrocytes	GO:0005313	L-glutamate transmembrane transporter activity	4/905	14/18432	4	0.00389098	0.0621593	SLC1A2/SLC1A3/SLC25A18/SLC7A11
Astrocytes	GO:0140662	ATP-dependent protein folding chaperone	7/905	41/18432	7	0.00349995	0.0570308	HSP90B1/HSPA1A/HSPA1B/HSPA5/HSPA9/HSPD1/HSPE1
Astrocytes	GO:0016860	intramolecular oxidoreductase activity	8/905	51/18432	8	0.00319043	0.0530482	ECI2/IDI1/P4HB/PDIA3/PDIA4/PDIA6/PTGES3/TPI1
Astrocytes	GO:0005547	phosphatidylinositol-3,4,5-trisphosphate binding	7/905	40/18432	7	0.00302833	0.0514019	ARAP2/ASAP1/FERMT2/IQGAP2/MYO10/PARD3/ZFYVE16
Astrocytes	GO:0043177	organic acid binding	15/905	137/18432	15	0.00300813	0.0514019	DDAH1/FABP5/GLUD1/GLUL/HBG1/HBG2/ID3/P4HA1/PAM/PLOD2/SCP2/SESN3/SLC1A3/UBR1/UBR2
Astrocytes	GO:0016209	antioxidant activity	11/905	85/18432	11	0.00289312	0.0512419	APOE/HBG1/HBG2/MGST1/MT3/PRDX1/PRXL2A/PXDN/SELENOF/SELENOS/SELENOT
Astrocytes	GO:0001221	transcription coregulator binding	13/905	109/18432	13	0.00263838	0.0477686	CDK9/CHD4/CHD6/CTBP2/CTNNB1/ENO1/FOS/HES1/JUND/PAX6/RORA/SMAD4/VGLL4
Astrocytes	GO:0016620	oxidoreductase activity, acting on the aldehyde or oxo group of donors, NAD or NADP as acceptor	7/905	39/18432	7	0.00260687	0.0477686	ADH5/ALDH2/ALDH7A1/ALDH9A1/GAPDH/HSD17B12/RDH11
Astrocytes	GO:0008179	adenylate cyclase binding	4/905	12/18432	4	0.00208149	0.0394387	ADCY2/ADCYAP1R1/AKAP12/CAP1
Astrocytes	GO:0017166	vinculin binding	4/905	12/18432	4	0.00208149	0.0394387	CORO2B/CTNNA1/DAG1/UTRN
Astrocytes	GO:0016887	ATP hydrolysis activity	30/905	347/18432	30	0.00196914	0.0391301	ABCD3/ATF7IP/ATP13A4/ATP1A2/ATP2B4/ATP5F1C/ATP9B/CHD2/CHD4/CHD6/CHD7/CHD9/DDX17/DDX3X/DDX6/DHX15/HSP90B1/HSPA1A/HSPA1B/HSPA5/HSPA9/HSPD1/KIF1B/MORC3/PFN2/RHOBTB3/RNF213/SMARCA5/SMC4/SNRNP200
Astrocytes	GO:0030674	protein-macromolecule adaptor activity	30/905	347/18432	30	0.00196914	0.0391301	ABI1/AKAP13/AMFR/AP1S2/APPBP2/ATP1B2/BICD1/CBX5/COL11A1/CUL4A/DLG5/EPB41L3/ERG28/FUS/HIP1/HNRNPA2B1/KSR1/MAPK8IP1/OBSL1/PAG1/PRNP/SDCBP/SH3BGRL/SORBS1/SPAG9/STAT3/STX16/SYNE2/TARDBP/WDR59
Astrocytes	GO:0030276	clathrin binding	10/905	69/18432	10	0.00189497	0.0391301	AP1S2/DNER/EPN2/HIP1/LDLR/LRP1/PIK3C2A/SCLT1/SYT11/TOM1L2
Astrocytes	GO:0043394	proteoglycan binding	7/905	36/18432	7	0.00160763	0.0344683	AGRN/APOE/CTSL/LRP1/SDCBP/SEMA5A/TNC
Astrocytes	GO:0005078	MAP-kinase scaffold activity	4/905	11/18432	4	0.00144345	0.0317846	AKAP13/KSR1/MAPK8IP1/SPAG9
Astrocytes	GO:0140272	exogenous protein binding	11/905	78/18432	11	0.00143865	0.0317846	BSG/CD81/DAG1/EGFR/HSPA1A/HSPA1B/ITGAV/ITGB1/ITGB5/LAMP1/LDLR
Astrocytes	GO:0097718	disordered domain specific binding	7/905	35/18432	7	0.00135148	0.0314599	CTNNB1/EZR/FYN/GAPDH/HSPA1A/NUMA1/RB1
Astrocytes	GO:0097110	scaffold protein binding	10/905	66/18432	10	0.00134197	0.0314599	ATP2B4/FYN/GRID2/GRM3/IL6ST/ITPR2/LRP4/NLGN3/PSAP/VIM
Astrocytes	GO:0001618	virus receptor activity	11/905	77/18432	11	0.00129189	0.0314599	BSG/CD81/DAG1/EGFR/HSPA1A/HSPA1B/ITGAV/ITGB1/ITGB5/LAMP1/LDLR
Astrocytes	GO:0035091	phosphatidylinositol binding	26/905	277/18432	26	0.00121786	0.0310074	AMER2/ANKFY1/APPL2/ARAP2/ASAP1/EXOC7/FERMT2/HIP1/IQGAP2/ITPR2/LAPTM4B/MYO10/NUMA1/PARD3/PARD3B/PFN2/PIK3C2A/PITPNC1/SDCBP/SGK3/SNX3/SNX5/TOM1L2/VEPH1/WDFY3/ZFYVE16
Astrocytes	GO:0005543	phospholipid binding	39/905	474/18432	39	0.00116397	0.0305912	ADGRB1/AGAP1/AMER2/ANKFY1/APOE/APPL2/ARAP2/ASAP1/EPN2/EXOC7/F3/FERMT2/HIP1/HMGB1/IQGAP2/ITPR2/LAPTM4B/MFGE8/MYO10/NF1/NUMA1/OPHN1/PARD3/PARD3B/PFN2/PIK3C2A/PITPNC1/PLTP/PREX1/PSAP/SDCBP/SGK3/SNX3/SNX5/SYT11/TOM1L2/VEPH1/WDFY3/ZFYVE16
Astrocytes	GO:0005096	GTPase activator activity	26/905	275/18432	26	0.00109674	0.0297853	ACAP2/ADGRB3/AGAP1/ARAP2/ARHGAP21/ARHGAP5/ARHGEF6/ASAP1/CHN1/DOCK1/GARNL3/HACD3/IQGAP2/JUN/NF1/OPHN1/PLXNB1/PREX1/PREX2/RALGAPA2/RAP1GAP/RGS12/RGS20/RGS6/SGSM2/TBC1D5
Astrocytes	GO:0030695	GTPase regulator activity	40/905	488/18432	40	0.00108776	0.0297853	ACAP2/ADGRB3/AGAP1/AKAP13/ARAP2/ARHGAP21/ARHGAP5/ARHGEF17/ARHGEF26/ARHGEF4/ARHGEF6/ARHGEF9/ASAP1/CHN1/DENND11/DENND4C/DENND5A/DOCK1/DOCK7/EEF1D/GARNL3/HACD3/IQGAP2/JUN/NF1/OPHN1/PLCE1/PLEKHG1/PLXNB1/PREX1/PREX2/RALGAPA2/RAP1GAP/RGS12/RGS20/RGS6/SGSM2/SIRPA/TBC1D5/WDR41
Astrocytes	GO:0060589	nucleoside-triphosphatase regulator activity	40/905	488/18432	40	0.00108776	0.0297853	ACAP2/ADGRB3/AGAP1/AKAP13/ARAP2/ARHGAP21/ARHGAP5/ARHGEF17/ARHGEF26/ARHGEF4/ARHGEF6/ARHGEF9/ASAP1/CHN1/DENND11/DENND4C/DENND5A/DOCK1/DOCK7/EEF1D/GARNL3/HACD3/IQGAP2/JUN/NF1/OPHN1/PLCE1/PLEKHG1/PLXNB1/PREX1/PREX2/RALGAPA2/RAP1GAP/RGS12/RGS20/RGS6/SGSM2/SIRPA/TBC1D5/WDR41
Astrocytes	GO:0004030	aldehyde dehydrogenase [NAD(P)+] activity	5/905	17/18432	5	0.0010648	0.0297853	ADH5/ALDH2/ALDH7A1/ALDH9A1/RDH11
Astrocytes	GO:0015172	acidic amino acid transmembrane transporter activity	5/905	17/18432	5	0.0010648	0.0297853	SLC1A2/SLC1A3/SLC1A4/SLC25A18/SLC7A11
Astrocytes	GO:0016717	oxidoreductase activity, acting on paired donors, with oxidation of a pair of donors resulting in the reduction of molecular oxygen to two molecules of water	4/905	10/18432	4	0.000955554	0.0297853	DEGS1/FADS2/SC5D/SCD
Astrocytes	GO:0140658	ATP-dependent chromatin remodeler activity	7/905	33/18432	7	0.000935158	0.0297853	CECR2/CHD2/CHD4/CHD6/CHD7/CHD9/SMARCA5
Astrocytes	GO:0001540	amyloid-beta binding	12/905	85/18432	12	0.000880962	0.0297853	APBB2/APOE/BCHE/CLU/CST3/ITM2B/ITM2C/LDLR/LRP1/LRPAP1/PRNP/TM2D1
Astrocytes	GO:0008201	heparin binding	19/905	171/18432	19	0.000755703	0.0279863	ADGRG1/ANOS1/APLP2/APOE/BMP7/CCDC80/COL11A1/FGFR1/FGFR2/FSTL1/HSD17B12/LIPG/LRPAP1/PTN/RPL29/SERPINE2/SFRP1/VEGFA/VEGFB
Astrocytes	GO:0017134	fibroblast growth factor binding	6/905	23/18432	6	0.00067704	0.0262671	FGFR1/FGFR2/FGFR3/GLG1/GPC1/ITGAV
Astrocytes	GO:0001968	fibronectin binding	7/905	31/18432	7	0.000627046	0.0255439	CCDC80/CTSL/HSD17B12/ITGAV/ITGB1/SFRP2/VEGFA
Astrocytes	GO:0044389	ubiquitin-like protein ligase binding	30/905	318/18432	30	0.000491014	0.0210551	APC/CALR/CDK5RAP3/CKB/CLU/CUL4A/DIO2/EGFR/FHIT/FZD8/GABARAPL2/HSPA1A/HSPA1B/HSPA5/HSPA9/HSPD1/JUN/LAPTM4B/PAX6/PCBP2/PRKN/RB1/SLC25A5/SNCAIP/SYT11/TMBIM6/TPI1/TRIB2/TXNIP/UBB
Astrocytes	GO:0051787	misfolded protein binding	7/905	29/18432	7	0.000405491	0.0183538	CLU/DNAJC10/HSPA1A/HSPA1B/HSPA5/HSPA9/RHBDD2
Astrocytes	GO:0031625	ubiquitin protein ligase binding	29/905	299/18432	29	0.000385049	0.0183538	APC/CALR/CKB/CLU/CUL4A/DIO2/EGFR/FHIT/FZD8/GABARAPL2/HSPA1A/HSPA1B/HSPA5/HSPA9/HSPD1/JUN/LAPTM4B/PAX6/PCBP2/PRKN/RB1/SLC25A5/SNCAIP/SYT11/TMBIM6/TPI1/TRIB2/TXNIP/UBB
Astrocytes	GO:0043236	laminin binding	7/905	28/18432	7	0.000321101	0.0163508	ADAM9/AGRN/DAG1/GPC1/ITGA7/ITGB1/PXDN
Astrocytes	GO:0097157	pre-mRNA intronic binding	5/905	13/18432	5	0.000260995	0.0141761	HNRNPA2B1/HNRNPL/RNPC3/SOX9/TARDBP
Astrocytes	GO:0060090	molecular adaptor activity	43/905	492/18432	43	0.000187193	0.0108938	ABI1/AKAP13/AMFR/AP1S2/APPBP2/ATP1B2/BICD1/CBX5/COL11A1/CUL4A/DLG5/EPB41L3/ERG28/FUS/HIP1/HMGN2/HNRNPA2B1/KSR1/LDLR/MAGI1/MAGI3/MAPK8IP1/NLGN3/OBSL1/PAG1/PRNP/RB1/SASH1/SDCBP/SEPTIN2/SEPTIN7/SEPTIN8/SEPTIN9/SH3BGRL/SORBS1/SPAG9/STAT3/STX16/SYNE2/TARDBP/TCF7L2/VIM/WDR59
Astrocytes	GO:0051087	chaperone binding	15/905	105/18432	15	0.000184164	0.0108938	AHSA2P/AMFR/ATP1A2/BIRC2/CALR/CLU/DNAJC10/HES1/HLA-B/HSPA5/HSPD1/HSPE1/PRKN/PRNP/PTGES3
Astrocytes	GO:1901681	sulfur compound binding	28/905	270/18432	28	0.000160318	0.0108848	ADGRG1/AGRN/ANOS1/APLP2/APOE/BMP7/CCDC80/COL11A1/DBI/ECI2/FGFR1/FGFR2/FSTL1/HADHA/HSD17B12/LIPG/LRP1/LRPAP1/METTL3/PTN/RPL29/SCP2/SEMA5A/SERPINE2/SFRP1/SMAD4/VEGFA/VEGFB
Astrocytes	GO:0061629	RNA polymerase II-specific DNA-binding transcription factor binding	34/905	350/18432	34	0.000122291	0.00905774	ACTN4/ADD1/ARNT2/BBS2/CALR/CDK5RAP3/CHD4/CTBP2/CTNNB1/FOS/GTF2I/HES1/HEY1/HMGB1/HMGN3/ID2/ID4/JUN/JUND/NOTCH2/RAD23B/RB1/RBPJ/SMAD4/STAT3/TACC1/TACC2/TCF7L2/THRAP3/TOB2/TRIB2/TRIP12/WBP2/ZFPM2
Astrocytes	GO:0008013	beta-catenin binding	14/905	87/18432	14	8.16469e-05	0.00665207	AMER2/APC/CTNNA1/CTNNA3/CTNNB1/CTNND1/DLG5/GJA1/KANK1/NUMB/PRKN/RORA/SOX9/TCF7L2
Astrocytes	GO:0005539	glycosaminoglycan binding	27/905	237/18432	27	4.24279e-05	0.00384084	ADGRG1/AGRN/ANOS1/APLP2/APOE/BCAN/BMP7/CCDC80/COL11A1/FGFR1/FGFR2/FSTL1/HAPLN3/HSD17B12/LIPG/LRPAP1/NCAN/PRNP/PTN/RPL29/SEMA5A/SERPINE2/SFRP1/SPOCK2/VCAN/VEGFA/VEGFB
Astrocytes	GO:0051015	actin filament binding	26/905	219/18432	26	2.88105e-05	0.00293412	ACTN4/ADD1/ADD3/AIF1L/CACNB2/CAPZB/CORO1C/CORO2B/CTNNA1/CTNNA3/CYFIP1/EGFR/EZR/FERMT2/FMNL2/HIP1/IQGAP2/MACF1/MARCKS/MYO10/MYO6/PPP1R9A/SHROOM3/SYNE2/TPM4/UTRN
Astrocytes	GO:0005518	collagen binding	13/905	69/18432	13	2.64988e-05	0.00293412	ADAM9/ADGRG1/COL6A1/CTSL/DDR1/HSD17B12/ITGB1/MRC2/P3H4/PPIB/SMAD4/SPARC/SPARCL1
Astrocytes	GO:0140297	DNA-binding transcription factor binding	48/905	476/18432	48	1.89199e-06	0.000256912	ACTN4/ADD1/ARNT2/BBS2/CALR/CBX5/CDK5RAP3/CHCHD2/CHD4/CTBP2/CTNNB1/CXXC5/FOS/GTF2I/HES1/HEY1/HMGB1/HMGN3/ID2/ID3/ID4/JUN/JUND/KAT2A/KAT2B/NFIA/NOTCH2/PBXIP1/RAD23B/RB1/RBPJ/SMAD4/SOX9/SRI/STAT3/TACC1/TACC2/TCF12/TCF7L2/THRAP3/TLE1/TOB2/TPT1/TRIB2/TRIP12/WBP2/YAP1/ZFPM2
Astrocytes	GO:0019838	growth factor binding	21/905	132/18432	21	1.80528e-06	0.000256912	CHRDL1/COL6A1/EGFR/FGFR1/FGFR2/FGFR3/GLG1/GPC1/HTRA1/IGFBP2/IGFBP7/IL6ST/ITGA6/ITGAV/LIFR/LTBP1/LTBP3/NTRK2/PXDN/SDCBP/SORT1
Astrocytes	GO:0003779	actin binding	47/905	439/18432	47	4.46141e-07	9.08719e-05	ACTN4/ADD1/ADD3/AIF1L/CACNB2/CAP1/CAPZB/CNN3/CORO1C/CORO2B/CTNNA1/CTNNA3/CYFIP1/DAAM2/DAG1/DST/EGFR/EPB41L2/EPB41L3/EZR/FAM107A/FERMT2/FMNL2/HIP1/IQGAP2/ITGB1/KLHL5/MACF1/MARCKS/MYO10/MYO6/OPHN1/P4HB/PALLD/PDLIM3/PDLIM5/PFN2/PPP1R9A/PRKN/PTK2/RAI14/RDX/SHROOM3/SORBS1/SYNE2/TPM4/UTRN
Astrocytes	GO:0050840	extracellular matrix binding	15/905	56/18432	15	5.08001e-08	1.37962e-05	ADAM9/ADGRG1/AGRN/COL11A1/DAG1/FBLN2/GPC1/ITGA7/ITGAV/ITGB1/PXDN/SPARC/SPARCL1/SPOCK2/VEGFA
Astrocytes	GO:0005178	integrin binding	29/905	156/18432	29	5.07136e-10	2.06591e-07	ACTN4/ADAM17/ADAM9/CALR/CD151/CD81/CD9/DST/FERMT2/GFAP/HMGB1/ITGA6/ITGA7/ITGAV/ITGB1/ITGB5/ITGB8/JAM2/MFGE8/NPNT/P4HB/PLPP3/PRKCA/PTK2/PTN/PTPRZ1/SFRP2/UTRN/VCAM1
Astrocytes	GO:0045296	cadherin binding	47/905	333/18432	47	6.41181e-11	5.22394e-08	ABI1/ADD1/ASAP1/BSG/CAPZB/CDH20/CHMP4B/CNN3/CTNNA1/CTNNA3/CTNNB1/CTNND1/DDX3X/DDX6/EEF1D/EFHD2/EGFR/ENO1/EPN2/EZR/FMNL2/HSPA1A/HSPA5/IDH1/ITGA6/ITGB1/KTN1/LDHA/MACF1/NUMB/PDLIM5/PKM/PKN2/PRDX1/PTPRM/PUF60/RDX/RPL29/RPL34/SEPTIN2/SEPTIN7/SEPTIN9/SLC3A2/SND1/SNX5/TJP1/USO1
Astrocytes	hsa05100	Bacterial invasion of epithelial cells	11/522	77/8763	11	0.00561592	0.0384247	ARHGEF26/CTNNA1/CTNNA3/CTNNB1/DOCK1/ITGB1/PTK2/RHOA/SEPTIN2/SEPTIN8/SEPTIN9
Astrocytes	hsa04514	Cell adhesion molecules	18/522	157/8763	18	0.00556545	0.0384247	ALCAM/CLDN10/GLG1/HLA-A/HLA-B/HLA-C/ITGA6/ITGAV/ITGB1/ITGB8/JAM2/NLGN3/NTNG1/PTPRM/SDC3/SLITRK2/VCAM1/VCAN
Astrocytes	hsa05231	Choline metabolism in cancer	13/522	98/8763	13	0.00520891	0.0377363	AKT2/CHKA/CHPT1/DGKB/EGFR/FOS/GPCPD1/JUN/PLCG1/PLPP3/PRKCA/RHEB/SLC44A2
Astrocytes	hsa04066	HIF-1 signaling pathway	14/522	108/8763	14	0.00470381	0.0351098	AKT2/ALDOC/CAMK2G/EGFR/ENO1/GAPDH/LDHA/LDHB/PFKFB3/PFKM/PLCG1/PRKCA/STAT3/VEGFA
Astrocytes	hsa00062	Fatty acid elongation	6/522	27/8763	6	0.00438755	0.0337726	ELOVL2/ELOVL5/HACD3/HADHA/HADHB/HSD17B12
Astrocytes	hsa04144	Endocytosis	26/522	250/8763	26	0.00382106	0.0303609	ACAP2/AGAP1/ARAP2/ASAP1/CAPZB/CHMP4B/EGFR/EPN2/FGFR2/FGFR3/HLA-A/HLA-B/HLA-C/HSPA1A/HSPA1B/LDLR/PARD3/PDCD6IP/RAB31/RAB7A/RHOA/SMURF2/SNX3/SNX5/WASHC4/ZFYVE16
Astrocytes	hsa05171	Coronavirus disease	25/522	233/8763	25	0.00299458	0.0245871	ADAM17/ADAR/EGFR/FOS/IL6ST/JUN/PLCG1/PRKCA/RPL12/RPL29/RPL30/RPL32/RPL34/RPL37/RPL39/RPL41/RPLP1/RPS12/RPS13/RPS15A/RPS20/RPS27L/RPS29/STAT3/TAB2
Astrocytes	hsa04390	Hippo signaling pathway	19/522	157/8763	19	0.00243023	0.0206415	APC/BIRC2/BMP7/BMPR1A/CCND2/CTNNA1/CTNNA3/CTNNB1/DLG5/FZD8/ID1/ID2/PARD3/PPP1CB/PPP1CC/SMAD4/SOX2/TCF7L2/YAP1
Astrocytes	hsa05416	Viral myocarditis	11/522	69/8763	11	0.00235365	0.0206415	DAG1/DTNA/EIF4G3/FYN/HLA-A/HLA-B/HLA-C/LAMA1/SGCB/SGCE/SGCZ
Astrocytes	hsa00640	Propanoate metabolism	7/522	32/8763	7	0.00233296	0.0206415	ABAT/ACSS1/HADHA/HIBCH/LDHA/LDHB/SUCLG1
Astrocytes	hsa04919	Thyroid hormone signaling pathway	16/522	121/8763	16	0.00211771	0.0200625	AKT2/ATP1A2/ATP1B2/CTNNB1/DIO2/ITGAV/KAT2A/KAT2B/NOTCH1/NOTCH2/PFKM/PLCE1/PLCG1/PRKCA/RHEB/SLCO1C1
Astrocytes	hsa00280	Valine, leucine and isoleucine degradation	9/522	48/8763	9	0.00183262	0.0180561	ABAT/ACAT2/ALDH2/ALDH7A1/ALDH9A1/HADHA/HADHB/HIBCH/HMGCS1
Astrocytes	hsa04015	Rap1 signaling pathway	24/522	210/8763	24	0.00155456	0.0159547	ADCY2/AKT2/CTNNB1/CTNND1/EGFR/F2R/FGFR1/FGFR2/FGFR3/GNAI2/ID1/ITGB1/MAGI1/MAGI3/PARD3/PFN2/PLCE1/PLCG1/PRKCA/PRKD1/RAP1GAP/RHOA/VEGFA/VEGFB
Astrocytes	hsa03320	PPAR signaling pathway	12/522	75/8763	12	0.00146662	0.0157066	ACSBG1/ACSL3/ACSL6/DBI/FABP5/FABP7/FADS2/HMGCS1/PLTP/SCD/SCP2/SORBS1
Astrocytes	hsa04670	Leukocyte transendothelial migration	16/522	115/8763	16	0.00123317	0.0138068	ACTN4/ARHGAP5/CLDN10/CTNNA1/CTNNA3/CTNNB1/CTNND1/EZR/GNAI2/ITGB1/JAM2/PLCG1/PRKCA/PTK2/RHOA/VCAM1
Astrocytes	hsa01040	Biosynthesis of unsaturated fatty acids	7/522	27/8763	7	0.000797548	0.0093547	ELOVL2/ELOVL5/FADS2/HACD3/HSD17B12/SCD/SCP2
Astrocytes	hsa04550	Signaling pathways regulating pluripotency of stem cells	19/522	143/8763	19	0.000796406	0.0093547	AKT2/APC/BMPR1A/CTNNB1/FGFR1/FGFR2/FGFR3/FZD8/ID1/ID2/ID3/ID4/IL6ST/LIFR/MEIS1/PAX6/SMAD4/SOX2/STAT3
Astrocytes	hsa05230	Central carbon metabolism in cancer	12/522	70/8763	12	0.000783188	0.0093547	AKT2/EGFR/FGFR1/FGFR2/FGFR3/IDH1/IDH2/LDHA/LDHB/PFKM/PGAM1/PKM
Astrocytes	hsa05410	Hypertrophic cardiomyopathy	15/522	99/8763	15	0.000710879	0.0093547	AGT/CACNB2/DAG1/DTNA/ITGA6/ITGA7/ITGAV/ITGB1/ITGB5/ITGB8/LAMA1/SGCB/SGCE/SGCZ/TPM4
Astrocytes	hsa04810	Regulation of actin cytoskeleton	27/522	229/8763	27	0.00049869	0.00722561	ACTN4/AKT2/APC/ARHGEF4/ARHGEF6/CYFIP1/DOCK1/EGFR/EZR/F2R/FGFR1/FGFR2/FGFR3/IQGAP2/ITGA6/ITGA7/ITGAV/ITGB1/ITGB5/ITGB8/NCKAP1/PFN2/PPP1CB/PPP1CC/PTK2/RDX/RHOA
Astrocytes	hsa05414	Dilated cardiomyopathy	16/522	105/8763	16	0.000447113	0.00688319	ADCY2/AGT/CACNB2/DAG1/DTNA/ITGA6/ITGA7/ITGAV/ITGB1/ITGB5/ITGB8/LAMA1/SGCB/SGCE/SGCZ/TPM4
Astrocytes	hsa05205	Proteoglycans in cancer	25/522	203/8763	25	0.000415423	0.00682169	AKT2/CAMK2G/CD63/CTNNB1/CTSL/EGFR/EZR/FGFR1/FZD8/GPC1/ITGAV/ITGB1/ITGB5/ITPR2/PLCE1/PLCG1/PPP1CB/PPP1CC/PRKCA/PTK2/RDX/RHOA/STAT3/TIMP3/VEGFA
Astrocytes	hsa00620	Pyruvate metabolism	10/522	47/8763	10	0.00036105	0.00635231	ACAT2/ACSS1/ACYP2/ADH5/ALDH2/ALDH7A1/ALDH9A1/LDHA/LDHB/PKM
Astrocytes	hsa01230	Biosynthesis of amino acids	14/522	75/8763	14	0.000114708	0.00217342	ACO2/ALDOC/ENO1/GAPDH/GLUL/GPT2/IDH1/IDH2/MAT2A/PFKM/PGAM1/PKM/PSAT1/TPI1
Astrocytes	hsa04520	Adherens junction	16/522	93/8763	16	0.000105527	0.00216608	ACTN4/CTNNA1/CTNNA3/CTNNB1/CTNND1/EGFR/FGFR1/FYN/PARD3/PTPRM/RHOA/SMAD4/SMURF2/SORBS1/TCF7L2/TJP1
Astrocytes	hsa04820	Cytoskeleton in muscle cells	29/522	229/8763	29	8.92e-05	0.00199744	AGRN/ATP1A2/ATP1B2/CAPZB/COL11A1/COL6A1/DAAM2/DAG1/DTNA/ENO1/FHL1/FMNL2/ITGA6/ITGA7/ITGAV/ITGB1/ITGB5/ITGB8/LAMA1/PDLIM3/PDLIM5/SDC3/SGCB/SGCE/SGCZ/SYNE2/TPM4/VCAN/VIM
Astrocytes	hsa00010	Glycolysis / Gluconeogenesis	14/522	67/8763	14	3.11e-05	0.000766075	ACSS1/ADH5/ALDH2/ALDH7A1/ALDH9A1/ALDOC/ENO1/GAPDH/LDHA/LDHB/PFKM/PGAM1/PKM/TPI1
Astrocytes	hsa00071	Fatty acid degradation	11/522	43/8763	11	3.03e-05	0.000766075	ACAT2/ACSBG1/ACSL3/ACSL6/ADH5/ALDH2/ALDH7A1/ALDH9A1/ECI2/HADHA/HADHB
Astrocytes	hsa04510	Focal adhesion	28/522	202/8763	28	2.3e-05	0.000707312	ACTN4/AKT2/ARHGAP5/BIRC2/CAPN2/CCND2/COL6A1/CTNNB1/DOCK1/EGFR/FYN/ITGA6/ITGA7/ITGAV/ITGB1/ITGB5/ITGB8/JUN/LAMA1/PPP1CB/PPP1CC/PRKCA/PTK2/RHOA/TNC/VEGFA/VEGFB/XIAP
Astrocytes	hsa01212	Fatty acid metabolism	13/522	57/8763	13	2.22e-05	0.000707312	ACAT2/ACSBG1/ACSL3/ACSL6/ELOVL2/ELOVL5/FADS2/HACD3/HADHA/HADHB/HSD17B12/SCD/SCP2
Astrocytes	hsa05165	Human papillomavirus infection	40/522	331/8763	40	1.31e-05	0.000536985	AKT2/APC/BCAP31/CCND2/CHD4/COL6A1/CREB5/CTNNB1/EGFR/FZD8/HES1/HES4/HES5/HEY1/HLA-A/HLA-B/HLA-C/ITGA6/ITGA7/ITGAV/ITGB1/ITGB5/ITGB8/LAMA1/MAGI1/MAML2/NOTCH1/NOTCH2/PARD3/PKM/PPP2R3C/PPP2R5C/PTK2/RB1/RBPJ/RHEB/TCF7L2/TNC/UBR4/VEGFA
Astrocytes	hsa01200	Carbon metabolism	20/522	115/8763	20	1.26e-05	0.000536985	ACAT2/ACO2/ACSS1/ADH5/ALDOC/ENO1/GAPDH/GLUD1/GPT2/HIBCH/IDH1/IDH2/PFKM/PGAM1/PKM/PSAT1/SDHA/SDHC/SUCLG1/TPI1
Astrocytes	hsa04330	Notch signaling pathway	14/522	62/8763	14	1.22e-05	0.000536985	ADAM17/CTBP2/HES1/HES5/HEY1/KAT2A/KAT2B/MAML2/NOTCH1/NOTCH2/NRARP/NUMB/RBPJ/TLE1
Astrocytes	hsa05412	Arrhythmogenic right ventricular cardiomyopathy	18/522	86/8763	18	2.28e-06	0.000187581	CACNB2/CTNNA1/CTNNA3/CTNNB1/DAG1/DTNA/GJA1/ITGA6/ITGA7/ITGAV/ITGB1/ITGB5/ITGB8/LAMA1/SGCB/SGCE/SGCZ/TCF7L2
Astrocytes	hsa04141	Protein processing in endoplasmic reticulum	28/522	170/8763	28	7.51e-07	9.25e-05	AMFR/BCAP31/CALR/CANX/CAPN2/DAD1/DNAJC10/GANAB/HSP90B1/HSPA1A/HSPA1B/HSPA5/P4HB/PDIA3/PDIA4/PDIA6/PRKN/RAD23B/RPN1/RPN2/SEC61A1/SELENOS/SSR1/SSR3/STT3B/UBE2G2/UBXN4/UGGT2
Astrocytes	hsa00100	Steroid biosynthesis	10/522	20/8763	10	5.55e-08	1.37e-05	CYP51A1/DHCR24/DHCR7/FDFT1/HSD17B7/LSS/MSMO1/SC5D/SQLE/TM7SF2
CR	GO:0003725	double-stranded RNA binding	17/2326	76/18432	17	0.012518	0.0808933	ADARB1/CLTC/DDX1/DDX21/DHX30/EIF4A1/EIF4H/HSP90AB1/HSPD1/LRRFIP1/SIDT2/SLC3A2/SUPV3L1/TFRC/TUBA1B/TUBB4B/ZFR2
CR	GO:0017025	TBP-class protein binding	8/2326	26/18432	8	0.0121516	0.0790492	DR1/GTF2A2/PSMC1/PSMC5/RUVBL1/RUVBL2/TAF13/THRA
CR	GO:0015216	purine nucleotide transmembrane transporter activity	7/2326	21/18432	7	0.0117526	0.0769669	LRRC8A/SLC25A23/SLC25A25/SLC25A4/SLC25A5/SLC35B1/SLC35B2
CR	GO:0031681	G-protein beta-subunit binding	7/2326	21/18432	7	0.0117526	0.0769669	CCT5/GNG12/GNG2/GNG3/GNG4/GNG7/RASD1
CR	GO:0005347	ATP transmembrane transporter activity	5/2326	12/18432	5	0.0117175	0.0769669	SLC25A23/SLC25A25/SLC25A4/SLC25A5/SLC35B1
CR	GO:0140776	protein-containing complex destabilizing activity	5/2326	12/18432	5	0.0117175	0.0769669	HSPA1A/HSPA1B/HSPA8/NSF/VPS4A
CR	GO:0048306	calcium-dependent protein binding	18/2326	81/18432	18	0.0111065	0.0747424	ANXA2/ANXA6/ANXA7/CALM1/CALM2/CALM3/CPNE3/NSMF/PDCD6/PEF1/S100A16/S100A6/SNAP25/STMN2/STX1A/SYN1/VAMP2/WFS1
CR	GO:0051536	iron-sulfur cluster binding	16/2326	69/18432	16	0.0107373	0.0727597	ACO2/CISD1/CISD2/GLRX3/GLRX5/ISCA1/ISCU/NDUFS1/NDUFS2/NDUFS7/NDUFS8/NDUFV1/NDUFV2/NFU1/SDHB/UQCRFS1
CR	GO:0051540	metal cluster binding	16/2326	69/18432	16	0.0107373	0.0727597	ACO2/CISD1/CISD2/GLRX3/GLRX5/ISCA1/ISCU/NDUFS1/NDUFS2/NDUFS7/NDUFS8/NDUFV1/NDUFV2/NFU1/SDHB/UQCRFS1
CR	GO:0072542	protein phosphatase activator activity	6/2326	16/18432	6	0.0104119	0.0715483	CALM1/CALM2/CALM3/PPP2R5B/PPP2R5D/PTPA
CR	GO:0030544	Hsp70 protein binding	12/2326	46/18432	12	0.0100024	0.0692216	BAG6/DNAJA1/DNAJA2/DNAJB1/DNAJB9/GPR37/MVD/SNCA/ST13/STIP1/STUB1/TFRC
CR	GO:0031267	small GTPase binding	48/2326	272/18432	48	0.00985054	0.0686575	ABCA1/AKAP13/ANKFY1/ATP6AP1/BICD2/BRK1/C9orf72/CCDC186/CDC42BPB/CHM/CSE1L/DIAPH2/DNM1L/DOCK1/DOCK11/ERRFI1/FGD5/GDI1/GDI2/KIF3A/KPNB1/LZTR1/MAPKAP1/MTSS2/NCKAP1/NUTF2/OCRL/OPTN/PAK3/PARD6A/PEX5L/PFN1/RAB11FIP2/RAB7A/RABGGTA/RABGGTB/RANGAP1/RNF152/RNF41/SOD1/SPHK2/TBC1D20/TNFAIP1/TNPO2/VPS9D1/XPO5/XPO6/XPOT
CR	GO:0140142	nucleocytoplasmic carrier activity	9/2326	30/18432	9	0.00954649	0.067017	CSE1L/KPNA2/KPNB1/RAN/RANBP6/SNUPN/TNPO2/XPO5/XPO6
CR	GO:1902936	phosphatidylinositol bisphosphate binding	23/2326	109/18432	23	0.00862376	0.060978	ANXA2/ASAP1/ATP13A2/CHMP3/EXOC7/GBF1/GSDME/GSN/LAPTM4B/MAPKAP1/MTSS2/MYO1B/PARD3/PFN1/PFN2/PHLDA3/SNAP91/SNX3/SVIL/TWF2/WDR45B/WIPI1/WIPI2
CR	GO:0005078	MAP-kinase scaffold activity	5/2326	11/18432	5	0.00761801	0.0542597	AKAP13/MAP2K1/MAP2K2/MAPK8IP1/MAPK8IP2
CR	GO:0016661	oxidoreductase activity, acting on other nitrogenous compounds as donors	5/2326	11/18432	5	0.00761801	0.0542597	ALDH2/CYB5B/CYB5R3/GMPR2/NQO2
CR	GO:0019855	calcium channel inhibitor activity	5/2326	11/18432	5	0.00761801	0.0542597	CALM1/CALM2/FKBP1B/PHPT1/STX1A
CR	GO:0047134	protein-disulfide reductase (NAD(P)) activity	5/2326	11/18432	5	0.00761801	0.0542597	NXN/PGK1/SELENOT/TXN/TXNDC17
CR	GO:0047676	arachidonate-CoA ligase activity	5/2326	11/18432	5	0.00761801	0.0542597	ACSL1/ACSL3/ACSL4/SLC27A4/SLC27A6
CR	GO:0016616	oxidoreductase activity, acting on the CH-OH group of donors, NAD or NADP as acceptor	26/2326	126/18432	26	0.00739682	0.0542597	ADH5/AKR1B1/BDH1/CBR1/CTBP1/DHRS7/FASN/GPD1/HADHA/HADHB/HSD17B10/HSD17B12/IDH3A/IDH3G/IMPDH2/KCNAB2/LDHA/LDHB/MDH1/MDH2/ME1/NSDHL/PGD/PRXL2B/PTGR1/RDH11
CR	GO:0016614	oxidoreductase activity, acting on CH-OH group of donors	28/2326	138/18432	28	0.00709787	0.0528704	ADH5/AKR1B1/ALDH3A2/BDH1/CBR1/CTBP1/DHRS7/FASN/GPD1/HADHA/HADHB/HSD17B10/HSD17B12/IDH3A/IDH3G/IMPDH2/KCNAB2/LDHA/LDHB/MDH1/MDH2/ME1/NSDHL/PGD/PRXL2B/PTGR1/RDH11/VKORC1
CR	GO:0140312	cargo adaptor activity	7/2326	19/18432	7	0.00638834	0.0479513	AP1M1/AP1S1/AP2A1/AP2A2/AP2B1/AP2M1/AP2S1
CR	GO:0047485	protein N-terminus binding	23/2326	106/18432	23	0.00609499	0.0461041	ACTN4/CALM1/CALM2/CALM3/EIF5A/GADD45A/HAX1/HSPA1A/HSPA1B/KLHL13/MAP2K1/MORF4L1/NCOR2/NPM1/PDCD10/PHB2/RPA2/RPS21/STX1A/STXBP1/SYNGR3/VPS25/YWHAQ
CR	GO:0031593	polyubiquitin modification-dependent protein binding	14/2326	54/18432	14	0.00597603	0.0455574	BAG6/BRCC3/EPS15/FAAP20/HDAC6/OPTN/PSMD4/RAD23A/SQSTM1/UBL7/UBQLN1/UBQLN2/VCP/ZFAND6
CR	GO:0030291	protein serine/threonine kinase inhibitor activity	10/2326	33/18432	10	0.00594021	0.0455574	CDKN1A/CDKN1C/CDKN2D/HSPB1/PRKAG2/PRKAR1A/PRKAR1B/PRKAR2A/RPTOR/YWHAG
CR	GO:0003755	peptidyl-prolyl cis-trans isomerase activity	11/2326	38/18432	11	0.00585585	0.0453498	FKBP1B/FKBP2/FKBP3/FKBP4/FKBP8/FKBP9/PIN1/PPIA/PPIB/PPIF/PTPA
CR	GO:0000287	magnesium ion binding	42/2326	225/18432	42	0.00576949	0.0450385	ARF1/ATP8A2/BRSK1/BRSK2/CDC42BPB/CERK/CIB2/CLYBL/DCTPP1/ENO1/ENO2/ENOPH1/FARSB/FEN1/GLUL/HPRT1/IDH3A/IDH3G/IMPA1/MAST4/ME1/MTHFD2/MVK/NME1/PDCD6/PDXK/PGM1/PGP/PINK1/PKM/PPA1/PRKACA/PRPS1/RAN/REXO2/RHEB/RPS6KA2/RRAGC/SNCA/SRPK2/SUCLA2/XYLT2
CR	GO:0016829	lyase activity	38/2326	199/18432	38	0.00571149	0.0449453	ACO2/ADCY5/ALDOA/AUH/CA10/CA11/CA2/CLYBL/DDT/DDTL/DGLUCY/ECHS1/ENO1/ENO2/FAHD1/FAHD2B/FASN/FH/GGCT/GLO1/GOT1/HACD3/HADHA/HADHB/HMGCLL1/ME1/MGST3/MVD/PAICS/PAM/PARK7/PCBD1/PISD/PTGES2/PTS/TPI1/UROD/UROS
CR	GO:0035091	phosphatidylinositol binding	50/2326	277/18432	50	0.00553808	0.0439349	AIDA/ANKFY1/ANXA2/APPL1/ASAP1/ATP13A2/CHMP3/EXOC7/GAP43/GBF1/GPAA1/GSDME/GSN/HGS/LANCL2/LAPTM4B/MAPKAP1/MCF2L/MPPE1/MTSS2/MYO1B/NISCH/PARD3/PARD3B/PFN1/PFN2/PHLDA3/PIGK/PITPNA/PITPNM1/PLD1/PLEKHB2/RNF34/SNAP91/SNX10/SNX11/SNX12/SNX17/SNX24/SNX3/SNX4/STAM/SVIL/THY1/TOM1L2/TWF2/WDR45B/WIPI1/WIPI2/ZCCHC2
CR	GO:0051287	NAD binding	14/2326	53/18432	14	0.00499472	0.0399491	AHCY/ALDH2/CTBP1/GAPDH/GPD1/HADHA/IDH3A/IDH3G/LDHB/ME1/NDUFS2/NDUFV1/QDPR/SIRT5
CR	GO:0044325	transmembrane transporter binding	27/2326	128/18432	27	0.00472789	0.0381275	ACTN4/AP2M1/CALM1/CALM2/CALM3/CAMK2D/CTNNB1/FKBP1B/HERPUD1/HSP90AA1/HSP90AB1/KCNAB2/KCNC1/KCNC2/KCNIP1/PDE4B/PHPT1/PKP2/SCN4B/SRI/STX1A/TSPO/VDAC1/YES1/YWHAE/YWHAH/YWHAZ
CR	GO:0050699	WW domain binding	10/2326	32/18432	10	0.00465774	0.0378748	NDFIP1/PMEPA1/TCEAL2/TCEAL3/TCEAL4/TCEAL5/TCEAL7/TCEAL8/TCEAL9/TNK2
CR	GO:0035374	chondroitin sulfate binding	5/2326	10/18432	5	0.00463318	0.0378748	AGRN/ANXA6/PTN/PTPRS/RTN4R
CR	GO:0000295	adenine nucleotide transmembrane transporter activity	7/2326	18/18432	7	0.00452092	0.0373853	LRRC8A/SLC25A23/SLC25A25/SLC25A4/SLC25A5/SLC35B1/SLC35B2
CR	GO:0005346	purine ribonucleotide transmembrane transporter activity	7/2326	18/18432	7	0.00452092	0.0373853	LRRC8A/SLC25A23/SLC25A25/SLC25A4/SLC25A5/SLC35B1/SLC35B2
CR	GO:0035615	clathrin adaptor activity	7/2326	18/18432	7	0.00452092	0.0373853	AP1M1/AP1S1/AP2A1/AP2A2/AP2B1/AP2M1/AP2S1
CR	GO:0001671	ATPase activator activity	9/2326	27/18432	9	0.00443592	0.0373853	AHSA1/ATP1B1/DNAJA1/DNAJA2/DNAJB1/DNAJC15/DNAJC19/NKRF/RAB3A
CR	GO:0019210	kinase inhibitor activity	18/2326	74/18432	18	0.00416141	0.0356198	CAMK2N2/CDKN1A/CDKN1C/CDKN2D/DNAJC3/HSPB1/MAPK8IP1/NPM1/PARVA/PRKAG2/PRKAR1A/PRKAR1B/PRKAR2A/RPTOR/SNCA/TRIB2/YWHAB/YWHAG
CR	GO:0031683	G-protein beta/gamma-subunit complex binding	8/2326	22/18432	8	0.00394204	0.0340408	CETN2/CETN3/GNA13/GNAI2/GNAI3/GNAL/GNAO1/GNAS
CR	GO:0016859	cis-trans isomerase activity	12/2326	41/18432	12	0.00368772	0.0321289	DEGS1/FKBP1B/FKBP2/FKBP3/FKBP4/FKBP8/FKBP9/PIN1/PPIA/PPIB/PPIF/PTPA
CR	GO:0050997	quaternary ammonium group binding	12/2326	41/18432	12	0.00368772	0.0321289	ABCA1/CHMP3/CHRNB2/DHTKD1/OGDH/OGDHL/PITPNA/PITPNM1/PLTP/RASGRP1/VDAC1/VDAC2
CR	GO:0019888	protein phosphatase regulator activity	22/2326	96/18432	22	0.00363153	0.0321289	ARPP19/CALM1/CALM2/CALM3/ELFN1/ELFN2/MGAT5/PPP1R1A/PPP1R7/PPP2R1A/PPP2R2A/PPP2R2C/PPP2R2D/PPP2R5B/PPP2R5D/PPP3R1/PTN/PTPA/RCAN1/RCAN2/SET/URI1
CR	GO:0140597	protein carrier chaperone	9/2326	26/18432	9	0.00332423	0.0297592	CLU/EMC10/EMC2/EMC6/EMC7/EMC8/HSPA8/MMGT1/OXA1L
CR	GO:0031386	protein tag	6/2326	13/18432	6	0.00311848	0.0281757	NEDD8/SUMO1/SUMO3/UBB/UBC/UBL5
CR	GO:0070628	proteasome binding	7/2326	17/18432	7	0.0030966	0.0281757	ADRM1/BAG6/ECPAS/PSMD14/RAD23A/UCHL5/WFS1
CR	GO:0016504	peptidase activator activity	13/2326	45/18432	13	0.00289886	0.0266856	ADRM1/APP/BAD/BEX3/FBLN1/PCOLCE2/PINK1/PSENEN/PSMD14/PSME1/PSME3/TANK/VCP
CR	GO:0016790	thiolester hydrolase activity	13/2326	44/18432	13	0.00232575	0.0216138	ABHD10/ABHD12/ABHD16A/ABHD17A/ACOT2/ACOT7/FASN/HAGH/HAGHL/LYPLA2/LYPLAL1/PNKD/PPT1
CR	GO:0043531	ADP binding	11/2326	34/18432	11	0.00224079	0.0210244	ATP5F1A/ATP5F1D/ME1/MIEF1/P2RY1/PGK1/PPP5C/PRKAG2/RUVBL1/RUVBL2/VCP
CR	GO:0004860	protein kinase inhibitor activity	18/2326	70/18432	18	0.00217178	0.0205747	CAMK2N2/CDKN1A/CDKN1C/CDKN2D/DNAJC3/HSPB1/MAPK8IP1/NPM1/PARVA/PRKAG2/PRKAR1A/PRKAR1B/PRKAR2A/RPTOR/SNCA/TRIB2/YWHAB/YWHAG
CR	GO:0042277	peptide binding	60/2326	330/18432	60	0.00216056	0.0205747	ACHE/AP2B1/AP2M1/APBA2/APBB3/APOE/ATP1A3/CACNA1B/CALR/CLSTN1/CLSTN2/CLSTN3/CLTA/CLTB/CLU/COL25A1/ERAP1/FBXO2/GPR37/GPRASP2/GRIN1/GSTM3/HLA-A/HLA-B/HLA-C/HSP90AB1/ITM2A/ITM2B/ITM2C/KDELR1/KDELR2/KPNA2/KPNB1/LDLR/LNPEP/LRPAP1/MAPK8IP2/NOLC1/OPRL1/PEX5L/PFDN1/PGRMC1/PPIA/PPIB/PPIF/PPP3CA/PPP3R1/PTGES2/RANBP6/SEC61A1/SEC61A2/SLC7A5/SRP14/SRP54/SRP68/TAPBP/TIMM22/TNPO2/TUBB3/VBP1
CR	GO:0051861	glycolipid binding	10/2326	29/18432	10	0.00206157	0.0199174	CLIP3/EPDR1/GPAA1/MANF/MPPE1/PIGK/PPT1/PSAP/RTN4R/THY1
CR	GO:0005092	GDP-dissociation inhibitor activity	7/2326	16/18432	7	0.00204221	0.0199174	ARHGDIA/ARHGDIG/CHM/GDI1/GDI2/GPSM1/ITGB1BP1
CR	GO:0008022	protein C-terminus binding	37/2326	181/18432	37	0.00192856	0.0190088	ATP1B1/BAIAP2/CACNA1B/CNGA3/CTBP1/CTNNB1/DBNL/EML2/EZR/FBLN1/HRAS/LIG4/MAP2K1/MAPRE1/MAPRE3/NCL/NEFL/OPRL1/OPTN/PCNA/PEX26/PFKM/PHB2/PIAS4/POLR2A/PPP2CA/PPP2CB/PRDX3/PTK2B/RAB3A/RABAC1/SCLT1/SNX17/TAF13/VPS4A/VPS4B/YEATS4
CR	GO:0008179	adenylate cyclase binding	6/2326	12/18432	6	0.00187876	0.0187069	ADCY5/AKAP12/CALM1/CALM2/CALM3/CAP1
CR	GO:0016835	carbon-oxygen lyase activity	20/2326	80/18432	20	0.00183625	0.0184721	ACO2/AUH/CA10/CA11/CA2/DGLUCY/ECHS1/ENO1/ENO2/FAHD2B/FASN/FH/HACD3/HADHA/HADHB/PARK7/PCBD1/PTS/TPI1/UROS
CR	GO:0051537	2 iron, 2 sulfur cluster binding	9/2326	24/18432	9	0.00175883	0.0178776	CISD1/CISD2/GLRX5/ISCA1/ISCU/NDUFS1/NDUFV2/SDHB/UQCRFS1
CR	GO:0050811	GABA receptor binding	8/2326	19/18432	8	0.00131964	0.0135546	CLPTM1/GABARAP/GABARAPL1/GABARAPL2/GABRG1/JAKMIP1/PLCL1/PPP2CA
CR	GO:0022853	active ion transmembrane transporter activity	53/2326	278/18432	53	0.00131817	0.0135546	ATP13A2/ATP1A3/ATP1B1/ATP5F1B/ATP6V0A1/ATP6V0B/ATP6V0D1/ATP6V0E1/ATP6V0E2/ATP6V1A/ATP6V1B2/ATP6V1D/ATP6V1E1/ATP6V1F/ATP6V1G1/ATP6V1G2/ATP6V1H/CLCN3/CLCN4/COX4I1/COX5A/COX5B/COX6A1/COX6B1/COX7A1/COX7A2L/COX7B/COX8A/CYB5A/CYC1/MFSD3/SLC12A5/SLC17A6/SLC25A1/SLC25A11/SLC25A22/SLC25A3/SLC25A4/SLC25A5/SLC26A11/SLC35B1/SLC38A1/SLC38A2/SLC3A2/SLC41A3/SLC4A3/SLC4A8/SLC9A7/SURF1/UQCR10/UQCRC1/UQCRFS1/UQCRH
CR	GO:0016863	intramolecular oxidoreductase activity, transposing C=C bonds	7/2326	15/18432	7	0.00128827	0.013517	DDT/EBP/EBPL/ECH1/ECHS1/IDI1/MIF
CR	GO:0140318	protein transporter activity	11/2326	32/18432	11	0.00128333	0.013517	ABCA1/SEC61A1/SEC61A2/SEC61G/TIMM17A/TIMM22/TIMM23/TIMM8B/TOMM22/TOMM40/TOMM7
CR	GO:0019894	kinesin binding	14/2326	46/18432	14	0.00116459	0.0124878	ACTB/CLSTN1/CLSTN2/CLSTN3/KCNC1/KIF5A/KIFAP3/KLC1/KLC2/MAPK8IP1/MAPK8IP2/NEFH/PRC1/SNCA
CR	GO:0003735	structural constituent of ribosome	37/2326	176/18432	37	0.00114182	0.0123797	MRPL10/MRPL12/MRPL13/MRPL15/MRPL17/MRPL18/MRPL19/MRPL20/MRPL21/MRPL23/MRPL24/MRPL27/MRPL28/MRPL33/MRPL34/MRPL35/MRPL36/MRPL41/MRPL47/MRPL51/MRPL52/MRPL57/MRPS14/MRPS15/MRPS16/MRPS18B/MRPS21/MRPS22/MRPS23/MRPS24/MRPS33/MRPS7/NDUFA7/RPL26L1/RPL41/RPS21/RPS26
CR	GO:0061631	ubiquitin conjugating enzyme activity	12/2326	36/18432	12	0.00106552	0.0116823	CDC34/UBE2A/UBE2D2/UBE2G1/UBE2H/UBE2J2/UBE2L3/UBE2N/UBE2Q1/UBE2S/UBE2W/UBE2Z
CR	GO:0042626	ATPase-coupled transmembrane transporter activity	24/2326	98/18432	24	0.000931392	0.0103278	ABCA1/ABCA2/ABCA3/ABCB1/ABCB6/ABCB8/ATP13A2/ATP1A3/ATP1B1/ATP5F1B/ATP6V0A1/ATP6V0B/ATP6V0D1/ATP6V0E1/ATP6V0E2/ATP6V1A/ATP6V1B2/ATP6V1D/ATP6V1E1/ATP6V1F/ATP6V1G1/ATP6V1G2/ATP6V1H/TAPBP
CR	GO:0061650	ubiquitin-like protein conjugating enzyme activity	13/2326	40/18432	13	0.000874641	0.00980995	CDC34/UBE2A/UBE2D2/UBE2G1/UBE2H/UBE2J2/UBE2L3/UBE2M/UBE2N/UBE2Q1/UBE2S/UBE2W/UBE2Z
CR	GO:0016836	hydro-lyase activity	18/2326	65/18432	18	0.000863964	0.00980287	ACO2/AUH/CA10/CA11/CA2/DGLUCY/ECHS1/ENO1/ENO2/FAHD2B/FASN/FH/HACD3/HADHA/HADHB/PARK7/PCBD1/UROS
CR	GO:0003756	protein disulfide isomerase activity	8/2326	18/18432	8	0.000858391	0.00980287	CRELD1/CRELD2/P4HB/PDIA2/PDIA3/PDIA4/PIGK/QSOX2
CR	GO:0016864	intramolecular oxidoreductase activity, transposing S-S bonds	8/2326	18/18432	8	0.000858391	0.00980287	CRELD1/CRELD2/P4HB/PDIA2/PDIA3/PDIA4/PIGK/QSOX2
CR	GO:0008474	palmitoyl-(protein) hydrolase activity	7/2326	14/18432	7	0.000770743	0.00906124	ABHD10/ABHD12/ABHD16A/ABHD17A/LYPLA2/LYPLAL1/PPT1
CR	GO:0032977	membrane insertase activity	7/2326	14/18432	7	0.000770743	0.00906124	EMC10/EMC2/EMC6/EMC7/EMC8/MMGT1/OXA1L
CR	GO:0098599	palmitoyl hydrolase activity	7/2326	14/18432	7	0.000770743	0.00906124	ABHD10/ABHD12/ABHD16A/ABHD17A/LYPLA2/LYPLAL1/PPT1
CR	GO:0015035	protein-disulfide reductase activity	13/2326	39/18432	13	0.000666531	0.00812992	GLRX3/GLRX5/NXN/P4HB/PDIA2/PDIA3/PDIA4/PGK1/QSOX2/SELENOT/TXN/TXN2/TXNDC17
CR	GO:0005200	structural constituent of cytoskeleton	26/2326	107/18432	26	0.000662595	0.00812992	ACTB/ACTG1/ACTR2/ACTR3/AGRN/ARPC2/ARPC3/ARPC4/EPB41L3/ERBIN/INA/NEFH/NEFL/NEFM/PLEC/PPL/TUBA1A/TUBA1B/TUBA4A/TUBB/TUBB2A/TUBB3/TUBB4A/TUBB4B/TUBG1/YEATS4
CR	GO:0031072	heat shock protein binding	29/2326	124/18432	29	0.000656313	0.00812992	AHSA1/BAG6/CDK5/DNAJA1/DNAJA2/DNAJB1/DNAJB9/FKBP4/GPR37/HDAC6/HSP90AB1/HSPA1A/HSPA1B/HSPA5/HSPA8/HSPA9/KPNB1/LIMK1/MVD/OGDH/PPP5C/PTGES3/SNCA/ST13/STIP1/STUB1/TELO2/TFRC/TOMM34
CR	GO:0016874	ligase activity	36/2326	165/18432	36	0.000650705	0.00812992	ACACA/ACSL1/ACSL3/ACSL4/ACSS2/ATP5F1A/ATP5F1B/ATP5F1C/ATP5F1D/ATP5F1E/ATP5ME/ATP5MF/ATP5MG/ATP5PB/ATP5PD/ATP5PF/ATP5PO/ATP6V1A/FARSB/GLUL/HARS2/IARS2/LIG4/MTHFD1/NARS2/PAICS/PCCB/PPCS/RTCA/SLC27A4/SLC27A6/SUCLA2/SUCLG1/TTL/UBA1/UCHL1
CR	GO:1990381	ubiquitin-specific protease binding	9/2326	21/18432	9	0.000563004	0.00722859	BAG6/CHMP3/CLTC/PARK7/RAD23A/RHBDD2/SELENOS/SUMO1/VCP
CR	GO:0046625	sphingolipid binding	11/2326	29/18432	11	0.000493055	0.0064149	CLIP3/CLN8/EPDR1/LAPTM4B/MAP1LC3B/PHB2/PLTP/PSAP/RTN4R/VDAC1/VDAC2
CR	GO:0070325	lipoprotein particle receptor binding	11/2326	29/18432	11	0.000493055	0.0064149	AP2A1/AP2M1/APBB3/APOE/CLTC/CLU/DNAJA1/HSP90B1/LRPAP1/RELN/SNX17
CR	GO:0051087	chaperone binding	26/2326	105/18432	26	0.000486712	0.0064149	AHSA1/ATP1A3/BAG5/CALR/CLU/DNAJA1/DNAJA2/DNAJB1/DNAJB9/DNAJC3/DNLZ/ERP29/GRN/HLA-B/HSPA5/HSPA8/HSPD1/HSPE1/OGDH/PTGES3/SOD1/STUB1/TBCA/TBCD/TFRC/UBL4A
CR	GO:0016684	oxidoreductase activity, acting on peroxide as acceptor	17/2326	57/18432	17	0.000468891	0.00635471	CYGB/GPX1/GPX4/GSTP1/HBA2/HBG1/HBG2/MGST3/PARK7/PRDX1/PRDX2/PRDX3/PRDX4/PRDX5/PXDNL/SELENOF/TXNDC17
CR	GO:0015631	tubulin binding	70/2326	375/18432	70	0.000464297	0.00635471	ALDOA/APPL1/ARL8B/ATF5/BBS4/BEX4/BLOC1S2/BRSK1/CACYBP/CCDC88C/CCT5/CETN2/CETN3/CLIP3/DCTN1/DNAL1/DNM1L/EML2/EML5/EZR/FSD1/GABARAP/GABARAPL1/GABARAPL2/GAPDH/GOLGA2/GPAA1/HDAC6/JAKMIP1/KATNB1/KIF1A/KIF3A/KIF3C/KIF5A/KIF5C/KIFC2/LRPPRC/MAP1A/MAP1B/MAP1LC3A/MAP1LC3B/MAP1S/MAP4/MAPRE1/MAPRE3/MID1/MTUS1/NDN/NEFH/NEFM/PAFAH1B1/PDE4B/PRC1/PRUNE1/RAB11A/REEP2/RMDN1/RMDN3/SBDS/SGIP1/SNCA/SSNA1/STMN2/STMN3/…
CR	GO:0034062	5'-3' RNA polymerase activity	12/2326	33/18432	12	0.000433856	0.00604789	POLR1D/POLR2A/POLR2C/POLR2E/POLR2F/POLR2I/POLR2J/POLR2K/POLR2L/POLR3F/POLR3H/POLR3K
CR	GO:0097747	RNA polymerase activity	12/2326	33/18432	12	0.000433856	0.00604789	POLR1D/POLR2A/POLR2C/POLR2E/POLR2F/POLR2I/POLR2J/POLR2K/POLR2L/POLR3F/POLR3H/POLR3K
CR	GO:0016668	oxidoreductase activity, acting on a sulfur group of donors, NAD(P) as acceptor	7/2326	13/18432	7	0.000432415	0.00604789	DLD/NXN/PGK1/PRDX3/SELENOT/TXN/TXNDC17
CR	GO:0051020	GTPase binding	59/2326	303/18432	59	0.000420321	0.00604789	ABCA1/AKAP13/ANKFY1/ATP6AP1/BICD2/BNIP3/BRK1/C9orf72/CCDC186/CDC42BPB/CHM/CLTA/CSE1L/DIAPH2/DNM1L/DOCK1/DOCK11/ENO1/ERRFI1/FGD5/GDI1/GDI2/GNB1/GNB2/HSP90AA1/KIF3A/KPNB1/LAMTOR1/LZTR1/MAPKAP1/MTSS2/NCKAP1/NUTF2/OCRL/OPTN/PAK3/PARD6A/PEX5L/PFN1/PREB/RAB11FIP2/RAB7A/RABGGTA/RABGGTB/RADIL/RANGAP1/RNF152/RNF41/RRAGC/SOD1/SPHK2/STOML2/TBC1D20/TNFAIP1/TNPO2/VPS9D1/XPO5/XPO6/XPOT
CR	GO:0050750	low-density lipoprotein particle receptor binding	10/2326	24/18432	10	0.00036583	0.00540868	AP2A1/AP2M1/APBB3/APOE/CLTC/CLU/DNAJA1/HSP90B1/LRPAP1/SNX17
CR	GO:0031489	myosin V binding	8/2326	16/18432	8	0.000318923	0.00478773	RAB10/RAB11A/RAB14/RAB39B/RAB3A/RAB3B/RAB6A/RAB6B
CR	GO:0005543	phospholipid binding	86/2326	474/18432	86	0.000298467	0.00455064	ABCA1/ADGRB1/AGAP1/AIDA/AMPH/ANKFY1/ANXA2/ANXA5/ANXA6/ANXA7/APOE/APPL1/ASAP1/ATP13A2/BAD/BSCL2/CHMP3/CPNE2/CPNE3/CPNE7/CPNE8/CPNE9/EPDR1/EXOC7/GAP43/GAS6/GBF1/GPAA1/GSDME/GSN/HGS/HSPA8/LANCL2/LAPTM4B/MAP1B/MAP1LC3A/MAPKAP1/MCF2L/MPPE1/MTSS2/MYO1B/NISCH/PACSIN2/PARD3/PARD3B/PEBP1/PFN1/PFN2/PHLDA3/PIGK/PITPNA/PITPNM1/PLD1/PLEKHB2/PLTP/PNPLA3/PPT1/PSAP/PSD/PSD2/RASGRP1/RNF34/SGIP1/SNAP91/SNCA/SNX10/…
CR	GO:0004601	peroxidase activity	17/2326	55/18432	17	0.000293371	0.00454394	CYGB/GPX1/GPX4/GSTP1/HBA2/HBG1/HBG2/MGST3/PARK7/PRDX1/PRDX2/PRDX3/PRDX4/PRDX5/PXDNL/SELENOF/TXNDC17
CR	GO:0005048	signal sequence binding	16/2326	50/18432	16	0.000281989	0.0044381	AP2B1/AP2M1/KDELR1/KDELR2/KPNA2/KPNB1/NOLC1/PEX5L/RANBP6/SEC61A1/SEC61A2/SRP14/SRP54/SRP68/TIMM22/TNPO2
CR	GO:0001540	amyloid-beta binding	23/2326	85/18432	23	0.000257415	0.00411775	ACHE/APBA2/APBB3/APOE/ATP1A3/CACNA1B/CLSTN1/CLSTN2/CLSTN3/CLU/COL25A1/FBXO2/GPRASP2/GRIN1/ITM2A/ITM2B/ITM2C/LDLR/LRPAP1/MAPK8IP2/PFDN1/PGRMC1/VBP1
CR	GO:0022884	macromolecule transmembrane transporter activity	11/2326	27/18432	11	0.000236329	0.00384346	ABCA1/SEC61A1/SEC61A2/SEC61G/SIDT2/TIMM17A/TIMM22/TIMM23/TOMM22/TOMM40/TOMM7
CR	GO:0048487	beta-tubulin binding	14/2326	40/18432	14	0.000234303	0.00384346	APPL1/ARL8B/BBS4/CCT5/GABARAP/GABARAPL1/GABARAPL2/HDAC6/LRPPRC/MAP1S/SYT11/TBCA/TBCD/VAPB
CR	GO:0030674	protein-macromolecule adaptor activity	67/2326	347/18432	67	0.000229462	0.00384346	AKAP13/ANKRD9/AP1M1/AP1S1/AP2A1/AP2A2/AP2B1/AP2M1/AP2S1/ARPC4/ATP1B1/BAIAP2/BBS4/BFAR/BICD2/CRADD/DCAF12/DDB1/ELOC/EPB41L3/ERG28/FEM1B/FKBP4/FLRT1/FSCN1/G3BP2/GAS6/GNB1/GNB2/HERPUD1/HOMER2/HSPA8/JUP/KLHDC3/MAP1A/MAP2K1/MAP2K2/MAPK8IP1/MAPK8IP2/MMS19/NAPA/NAPB/NAPG/NDC1/NEFH/NEFL/NOLC1/NPM1/OPTN/PDCD6/PEF1/RETREG2/RPTOR/SARM1/SERINC1/SKP1/SNAP25/ST13/STAT3/STUB1/STX1A/STX1B/SYN1/UBQLN2/VAMP2/YKT6/…
CR	GO:0015036	disulfide oxidoreductase activity	15/2326	44/18432	15	0.000197936	0.00338848	GLRX3/GLRX5/NXN/P4HB/PDIA2/PDIA3/PDIA4/PGK1/QSOX2/SELENOT/TMX2/TMX4/TXN/TXN2/TXNDC17
CR	GO:0043022	ribosome binding	21/2326	73/18432	21	0.000186768	0.0032544	BAG6/C1QBP/CPEB1/EEF2/EIF3K/EIF5A/EIF6/ETF1/HSPA5/OLA1/OXA1L/SBDS/SEC61A1/SEC61A2/SEC61B/SEC61G/SRP68/TMCO1/TMEM147/TMEM223/TTC5
CR	GO:0019829	ATPase-coupled cation transmembrane transporter activity	17/2326	53/18432	17	0.00017786	0.00315552	ATP13A2/ATP1A3/ATP1B1/ATP5F1B/ATP6V0A1/ATP6V0B/ATP6V0D1/ATP6V0E1/ATP6V0E2/ATP6V1A/ATP6V1B2/ATP6V1D/ATP6V1E1/ATP6V1F/ATP6V1G1/ATP6V1G2/ATP6V1H
CR	GO:0016620	oxidoreductase activity, acting on the aldehyde or oxo group of donors, NAD or NADP as acceptor	14/2326	39/18432	14	0.00017213	0.00311041	ADH5/AKR1B1/ALDH2/ALDH3A2/ALDH9A1/DLAT/DLD/GAPDH/HSD17B12/OGDH/PDHA1/PDHB/PDHX/RDH11
CR	GO:0097602	cullin family protein binding	11/2326	26/18432	11	0.000157979	0.00290857	ANAPC11/BTBD1/DCUN1D1/DCUN1D5/DDB1/KCTD2/KLHL13/KLHL9/RBX1/RNF7/SKP1
CR	GO:0008320	protein transmembrane transporter activity	10/2326	22/18432	10	0.000153188	0.0028746	ABCA1/SEC61A1/SEC61A2/SEC61G/TIMM17A/TIMM22/TIMM23/TOMM22/TOMM40/TOMM7
CR	GO:0003743	translation initiation factor activity	17/2326	51/18432	17	0.00010417	0.0019931	COPS5/DENR/EIF1/EIF1AX/EIF2B3/EIF3A/EIF3H/EIF3I/EIF3J/EIF3K/EIF4A1/EIF4A2/EIF4G1/EIF4G2/EIF4H/EIF5B/EIF6
CR	GO:0003899	DNA-directed 5'-3' RNA polymerase activity	12/2326	29/18432	12	0.000103036	0.0019931	POLR1D/POLR2A/POLR2C/POLR2E/POLR2F/POLR2I/POLR2J/POLR2K/POLR2L/POLR3F/POLR3H/POLR3K
CR	GO:0030276	clathrin binding	21/2326	69/18432	21	7.6617e-05	0.00152576	AP1B1/AP1M1/AP1S1/AP2A1/AP2A2/AP2B1/AP2M1/AP2S1/CALY/CLTA/CLTB/CLTC/DNAJC6/DNER/LDLR/NSG1/SCLT1/SMAP1/SNAP91/SYT11/TOM1L2
CR	GO:0016667	oxidoreductase activity, acting on a sulfur group of donors	19/2326	59/18432	19	7.10157e-05	0.00144367	DLD/GLRX3/GLRX5/MSRB2/NXN/P4HB/PCYOX1/PDIA2/PDIA3/PDIA4/PGK1/PRDX3/QSOX2/SELENOT/TMX2/TMX4/TXN/TXN2/TXNDC17
CR	GO:0097001	ceramide binding	10/2326	20/18432	10	5.56228e-05	0.00115481	CLIP3/CLN8/EPDR1/LAPTM4B/MAP1LC3B/PLTP/PSAP/RTN4R/VDAC1/VDAC2
CR	GO:0016903	oxidoreductase activity, acting on the aldehyde or oxo group of donors	17/2326	47/18432	17	3.17567e-05	0.000673649	ADH5/AKR1B1/ALDH2/ALDH3A2/ALDH9A1/DHTKD1/DLAT/DLD/FMO5/GAPDH/HSD17B12/OGDH/OGDHL/PDHA1/PDHB/PDHX/RDH11
CR	GO:0043021	ribonucleoprotein complex binding	40/2326	159/18432	40	1.17054e-05	0.000253822	BAG6/C1QBP/CINP/CPEB1/EEF2/EIF1/EIF3K/EIF4A3/EIF4H/EIF5A/EIF6/ETF1/GTPBP4/HSPA5/LARP1/NME1/NOLC1/NPM1/OLA1/OXA1L/PPP1CA/PRMT5/RBM3/SBDS/SEC61A1/SEC61A2/SEC61B/SEC61G/SND1/SNRPG/SRP54/SRP68/SRP9/STRAP/TIMM50/TMCO1/TMEM147/TMEM223/TTC5/XPO5
CR	GO:0051117	ATPase binding	26/2326	85/18432	26	1.02003e-05	0.000226212	ABCA1/ATP1B1/ATP5IF1/ATP6V0A1/ATP6V1E1/ATP6V1G1/BRSK2/CLPP/DNAJB1/EGFR/EZR/GABARAPL2/PEX26/PPP3CA/RAB3A/RALA/RALB/RUVBL1/RUVBL2/SELENOS/SNU13/SNX10/TAF9/TMEM106B/TMTC4/WFS1
CR	GO:0016675	oxidoreductase activity, acting on a heme group of donors	11/2326	20/18432	11	7.09683e-06	0.000161047	COX4I1/COX5A/COX5B/COX6A1/COX6B1/COX7A1/COX7A2L/COX7B/COX8A/CYB5A/SURF1
CR	GO:0140104	molecular carrier activity	26/2326	83/18432	26	6.29785e-06	0.000146318	ATOX1/CLU/COX17/CSE1L/CYGB/EMC10/EMC2/EMC6/EMC7/EMC8/HBA2/HBG1/HBG2/HSPA8/KPNA2/KPNB1/MMGT1/NDUFAB1/OXA1L/PARK7/RAN/RANBP6/SNUPN/TNPO2/XPO5/XPO6
CR	GO:0003925	G protein activity	17/2326	41/18432	17	3.70571e-06	8.81949e-05	ARL8B/CDC42/HRAS/NRAS/RAB10/RAB11A/RAB1A/RAB1B/RAB5A/RAB5B/RAB5C/RAB7A/RAC1/RALA/RALB/RAP1B/RHOA
CR	GO:0004129	cytochrome-c oxidase activity	11/2326	19/18432	11	3.60593e-06	8.79656e-05	COX4I1/COX5A/COX5B/COX6A1/COX6B1/COX7A1/COX7A2L/COX7B/COX8A/CYB5A/SURF1
CR	GO:0016887	ATP hydrolysis activity	74/2326	347/18432	74	3.27692e-06	8.19894e-05	ABCA3/ABCB6/AFG3L2/AK6/ATP13A2/ATP1A3/ATP5F1A/ATP5F1C/ATP6V1G1/ATP6V1G2/ATP6V1H/ATP8A2/CCT2/CCT3/CCT4/CCT5/CCT6A/CCT7/CCT8/CHD4/CHD5/CHD6/CLPB/DDX1/DDX10/DDX21/DDX24/DHX30/DNAH14/EIF4A1/EIF4A2/EIF4A3/FBH1/GET3/HSP90AA1/HSP90AA2P/HSP90AB1/HSP90AB3P/HSP90B1/HSPA1A/HSPA1B/HSPA5/HSPA8/HSPA9/HSPD1/KIF1A/KIF3A/KIF3C/KIF5A/KIF5C/KIFC2/MCM4/MCM6/MYO19/NSF/OLA1/PFN2/PSMC1/PSMC2/PSMC3/PSMC4/PSMC5/RFC1/RUVB…
CR	GO:0051787	misfolded protein binding	14/2326	29/18432	14	3.02703e-06	7.77302e-05	BAG6/CLU/CLUL1/DNAJB11/DNAJB9/DNAJC3/HDAC6/HSPA1A/HSPA1B/HSPA5/HSPA8/HSPA9/RHBDD2/STUB1
CR	GO:0008135	translation factor activity, RNA binding	27/2326	84/18432	27	2.42059e-06	6.38374e-05	ABCF1/COPS5/CPEB1/DENR/EEF1A2/EEF1D/EEF2/EIF1/EIF1AX/EIF2B3/EIF3A/EIF3H/EIF3I/EIF3J/EIF3K/EIF4A1/EIF4A2/EIF4G1/EIF4G2/EIF4H/EIF5A/EIF5B/EIF6/ETF1/GFM1/GSPT1/TUFM
CR	GO:0090079	translation regulator activity, nucleic acid binding	32/2326	108/18432	32	2.20386e-06	5.97363e-05	ABCF1/COPS5/CPEB1/CTIF/DENR/DHFR/EEF1A2/EEF1D/EEF2/EIF1/EIF1AX/EIF2B3/EIF3A/EIF3H/EIF3I/EIF3J/EIF3K/EIF4A1/EIF4A2/EIF4G1/EIF4G2/EIF4H/EIF5A/EIF5B/EIF6/ETF1/GFM1/GSPT1/LARP1/PAIP2/PURA/TUFM
CR	GO:0033218	amide binding	85/2326	408/18432	85	1.72047e-06	4.79661e-05	ACHE/ACOT7/AP2B1/AP2M1/APBA2/APBB3/APOE/ATP1A3/CACNA1B/CALR/CLIP3/CLN8/CLSTN1/CLSTN2/CLSTN3/CLTA/CLTB/CLU/COL25A1/DBI/DHFR/EPDR1/ERAP1/FASN/FBXO2/FKBP1B/FKBP2/FKBP3/FKBP4/GPR37/GPRASP2/GRIN1/GSTM3/HADHA/HLA-A/HLA-B/HLA-C/HSP90AB1/ITM2A/ITM2B/ITM2C/KDELR1/KDELR2/KPNA2/KPNB1/LAPTM4B/LDLR/LNPEP/LRPAP1/MAP1LC3B/MAPK8IP2/NOLC1/NQO2/OPRL1/PEX5L/PFDN1/PGRMC1/PHB2/PITPNA/PLTP/PNPLA3/PPIA/PPIB/PPIF/PPP3CA…
CR	GO:0097718	disordered domain specific binding	16/2326	35/18432	16	1.49058e-06	4.27793e-05	AP2A2/AP2M1/BCL2L2/CALM1/CALM2/CALM3/CLTC/CTNNB1/EZR/FKBP8/GAPDH/HSP90AA1/HSP90AB1/HSP90AB3P/HSPA1A/RRM1
CR	GO:0060090	molecular adaptor activity	99/2326	492/18432	99	1.3098e-06	3.87299e-05	AIMP2/AKAP13/ANAPC1/ANKRD9/AP1M1/AP1S1/AP2A1/AP2A2/AP2B1/AP2M1/AP2S1/ARPC4/ATP1B1/BAIAP2/BBS4/BFAR/BICD2/CBX1/CRADD/CXCR4/DCAF12/DDB1/DYNC1LI1/ECPAS/EIF4G1/ELOC/EPB41L3/ERG28/FEM1B/FIS1/FKBP4/FLRT1/FSCN1/G3BP2/GAS6/GNB1/GNB2/HERPUD1/HOMER2/HSPA8/ISCU/JUP/KLHDC3/LAMTOR1/LAMTOR2/LAMTOR3/LAMTOR4/LAMTOR5/LDLR/MAP1A/MAP2K1/MAP2K2/MAPK8IP1/MAPK8IP2/MAPKAP1/MAPRE1/MMS19/NAPA/NAPB/NAPG/NDC1/NEFH/NEFL/NOL…
CR	GO:0015252	proton channel activity	13/2326	24/18432	13	1.28166e-06	3.87299e-05	ATP5F1A/ATP5F1B/ATP5F1C/ATP5F1D/ATP5F1E/ATP5ME/ATP5MF/ATP5MG/ATP5PB/ATP5PD/ATP5PF/ATP5PO/ATP6V1A
CR	GO:0016853	isomerase activity	42/2326	156/18432	42	1.08881e-06	3.42726e-05	BPGM/CRELD1/CRELD2/DDT/DDTL/DEGS1/DKC1/EBP/EBPL/ECH1/ECHS1/ENOPH1/FKBP1B/FKBP2/FKBP3/FKBP4/FKBP8/FKBP9/GPI/HSPD1/IDI1/ISYNA1/LSS/MIF/NAXE/P4HB/PDIA2/PDIA3/PDIA4/PGAM1/PGM1/PIGK/PIN1/PPIA/PPIB/PPIF/PTGES2/PTGES3/PTPA/QSOX2/TPI1/YJEFN3
CR	GO:0009678	pyrophosphate hydrolysis-driven proton transmembrane transporter activity	14/2326	27/18432	14	1.00227e-06	3.26e-05	ATP5F1B/ATP6V0A1/ATP6V0B/ATP6V0D1/ATP6V0E1/ATP6V0E2/ATP6V1A/ATP6V1B2/ATP6V1D/ATP6V1E1/ATP6V1F/ATP6V1G1/ATP6V1G2/ATP6V1H
CR	GO:0016209	antioxidant activity	28/2326	85/18432	28	9.0849e-07	3.05688e-05	APOE/CYGB/GPX1/GPX4/GSTP1/HBA2/HBG1/HBG2/MGST3/MT3/NQO1/NXN/PARK7/PRDX1/PRDX2/PRDX3/PRDX4/PRDX5/PRXL2B/PXDNL/SELENOF/SELENOS/SELENOT/SELENOW/SOD1/SOD2/TXN/TXNDC17
CR	GO:0016860	intramolecular oxidoreductase activity	21/2326	51/18432	21	3.12275e-07	1.08827e-05	CRELD1/CRELD2/DDT/DDTL/EBP/EBPL/ECH1/ECHS1/ENOPH1/GPI/IDI1/MIF/P4HB/PDIA2/PDIA3/PDIA4/PIGK/PTGES2/PTGES3/QSOX2/TPI1
CR	GO:0042625	ATPase-coupled ion transmembrane transporter activity	14/2326	24/18432	14	1.42056e-07	5.13396e-06	ATP5F1B/ATP6V0A1/ATP6V0B/ATP6V0D1/ATP6V0E1/ATP6V0E2/ATP6V1A/ATP6V1B2/ATP6V1D/ATP6V1E1/ATP6V1F/ATP6V1G1/ATP6V1G2/ATP6V1H
CR	GO:0044769	ATPase activity, coupled to transmembrane movement of ions, rotational mechanism	14/2326	24/18432	14	1.42056e-07	5.13396e-06	ATP5F1B/ATP6V0A1/ATP6V0B/ATP6V0D1/ATP6V0E1/ATP6V0E2/ATP6V1A/ATP6V1B2/ATP6V1D/ATP6V1E1/ATP6V1F/ATP6V1G1/ATP6V1G2/ATP6V1H
CR	GO:0046961	proton-transporting ATPase activity, rotational mechanism	14/2326	24/18432	14	1.42056e-07	5.13396e-06	ATP5F1B/ATP6V0A1/ATP6V0B/ATP6V0D1/ATP6V0E1/ATP6V0E2/ATP6V1A/ATP6V1B2/ATP6V1D/ATP6V1E1/ATP6V1F/ATP6V1G1/ATP6V1G2/ATP6V1H
CR	GO:0022804	active transmembrane transporter activity	94/2326	417/18432	94	9.87135e-09	4.01348e-07	ABCA1/ABCA2/ABCA3/ABCB1/ABCB6/ABCB8/ATP13A2/ATP1A3/ATP1B1/ATP5F1B/ATP6V0A1/ATP6V0B/ATP6V0D1/ATP6V0E1/ATP6V0E2/ATP6V1A/ATP6V1B2/ATP6V1D/ATP6V1E1/ATP6V1F/ATP6V1G1/ATP6V1G2/ATP6V1H/CLCN3/CLCN4/COX4I1/COX5A/COX5B/COX6A1/COX6B1/COX7A1/COX7A2L/COX7B/COX8A/CYB5A/CYC1/MFSD3/NDUFA1/NDUFA10/NDUFA12/NDUFA2/NDUFA3/NDUFA4/NDUFA5/NDUFA6/NDUFA7/NDUFA8/NDUFA9/NDUFB1/NDUFB10/NDUFB2/NDUFB3/NDUFB4/NDUFB5/NDUFB6/NDU…
CR	GO:0048156	tau protein binding	21/2326	43/18432	21	7.88581e-09	3.3456e-07	AATF/ACTB/APOE/BRSK1/BRSK2/CDK5/CLU/DCTN1/FKBP4/HDAC6/HSP90AA1/HSP90AB1/LGMN/MAP1A/PIN1/PPP2CA/PPP2CB/PPP5C/SNCA/STUB1/TAOK2
CR	GO:0019003	GDP binding	29/2326	73/18432	29	4.92629e-09	2.18501e-07	ARL2/ARL8B/DIRAS1/DIRAS2/DYNC1LI1/GNAI3/HRAS/MIEF1/NRAS/RAB10/RAB14/RAB18/RAB22A/RAB2A/RAB3B/RAB5A/RAB5B/RAB5C/RAB7A/RAB9B/RALA/RALB/RAN/RAP1B/RHEB/RHOA/RHOB/RRAGC/SRP54
CR	GO:0046933	proton-transporting ATP synthase activity, rotational mechanism	13/2326	17/18432	13	2.8983e-09	1.34673e-07	ATP5F1A/ATP5F1B/ATP5F1C/ATP5F1D/ATP5F1E/ATP5ME/ATP5MF/ATP5MG/ATP5PB/ATP5PD/ATP5PF/ATP5PO/ATP6V1A
CR	GO:0044183	protein folding chaperone	29/2326	68/18432	29	6.74963e-10	3.29311e-08	CALR/CCT2/CCT3/CCT4/CCT5/CCT6A/CCT7/CCT8/DNAJB1/FKBP8/HSP90AA1/HSP90AA2P/HSP90AB1/HSP90AB3P/HSP90B1/HSPA1A/HSPA1B/HSPA4/HSPA4L/HSPA5/HSPA8/HSPA9/HSPB1/HSPD1/HSPE1/HYOU1/LYRM7/PFDN1/TCP1
CR	GO:0003924	GTPase activity	84/2326	331/18432	84	1.53064e-10	7.86096e-09	AGAP1/ARF1/ARF3/ARF4/ARF5/ARFRP1/ARL1/ARL16/ARL2/ARL8B/ATL1/BMS1/CDC42/DIRAS1/DIRAS2/DNAJC27/DNM1L/EEF1A2/EEF2/EIF5B/GFM1/GNA13/GNAI2/GNAI3/GNAL/GNAO1/GNAS/GNB1/GNB2/GNG3/GNL1/GNL2/GSPT1/GTPBP4/HRAS/IFT27/MFN2/NKIRAS2/NRAS/RAB10/RAB11A/RAB14/RAB15/RAB18/RAB1A/RAB1B/RAB22A/RAB2A/RAB37/RAB39B/RAB3A/RAB3B/RAB5A/RAB5B/RAB5C/RAB6A/RAB6B/RAB7A/RAB9B/RABL6/RAC1/RALA/RALB/RAN/RAP1B/RASD1/RHEB/RHOA/RHOB/R…
CR	GO:0140662	ATP-dependent protein folding chaperone	23/2326	41/18432	23	3.90384e-11	2.11629e-09	CCT2/CCT3/CCT4/CCT5/CCT6A/CCT7/CCT8/HSP90AA1/HSP90AA2P/HSP90AB1/HSP90AB3P/HSP90B1/HSPA1A/HSPA1B/HSPA4/HSPA4L/HSPA5/HSPA8/HSPA9/HSPD1/HSPE1/HYOU1/TCP1
CR	GO:0019001	guanyl nucleotide binding	101/2326	401/18432	101	3.45032e-12	1.98046e-10	AGAP1/ANXA6/ARF1/ARF3/ARF4/ARF5/ARFRP1/ARL1/ARL16/ARL2/ARL8B/ATL1/BMS1/CDC42/CNGA3/DIRAS1/DIRAS2/DNAJC27/DNM1L/DYNC1LI1/EEF1A2/EEF2/EIF5B/FKBP4/GFM1/GNA13/GNAI2/GNAI3/GNAL/GNAO1/GNAS/GNL1/GNL2/GSPT1/GTPBP4/HRAS/HSP90AA1/HSP90AB1/IFT27/IRGQ/LANCL2/MAB21L1/MFN2/MIEF1/NKIRAS2/NME1/NOLC1/NRAS/OLA1/RAB10/RAB11A/RAB14/RAB15/RAB18/RAB1A/RAB1B/RAB22A/RAB2A/RAB37/RAB39B/RAB3A/RAB3B/RAB5A/RAB5B/RAB5C/RAB6A…
CR	GO:0032561	guanyl ribonucleotide binding	101/2326	401/18432	101	3.45032e-12	1.98046e-10	AGAP1/ANXA6/ARF1/ARF3/ARF4/ARF5/ARFRP1/ARL1/ARL16/ARL2/ARL8B/ATL1/BMS1/CDC42/CNGA3/DIRAS1/DIRAS2/DNAJC27/DNM1L/DYNC1LI1/EEF1A2/EEF2/EIF5B/FKBP4/GFM1/GNA13/GNAI2/GNAI3/GNAL/GNAO1/GNAS/GNL1/GNL2/GSPT1/GTPBP4/HRAS/HSP90AA1/HSP90AB1/IFT27/IRGQ/LANCL2/MAB21L1/MFN2/MIEF1/NKIRAS2/NME1/NOLC1/NRAS/OLA1/RAB10/RAB11A/RAB14/RAB15/RAB18/RAB1A/RAB1B/RAB22A/RAB2A/RAB37/RAB39B/RAB3A/RAB3B/RAB5A/RAB5B/RAB5C/RAB6A…
CR	GO:0005525	GTP binding	98/2326	379/18432	98	1.3744e-12	8.94086e-11	AGAP1/ANXA6/ARF1/ARF3/ARF4/ARF5/ARFRP1/ARL1/ARL16/ARL2/ARL8B/ATL1/BMS1/CDC42/DIRAS1/DIRAS2/DNAJC27/DNM1L/EEF1A2/EEF2/EIF5B/FKBP4/GFM1/GNA13/GNAI2/GNAI3/GNAL/GNAO1/GNAS/GNL1/GNL2/GSPT1/GTPBP4/HRAS/HSP90AA1/HSP90AB1/IFT27/IRGQ/LANCL2/MAB21L1/MFN2/NKIRAS2/NME1/NOLC1/NRAS/OLA1/RAB10/RAB11A/RAB14/RAB15/RAB18/RAB1A/RAB1B/RAB22A/RAB2A/RAB37/RAB39B/RAB3A/RAB3B/RAB5A/RAB5B/RAB5C/RAB6A/RAB6B/RAB7A/RAB9B/RA…
CR	GO:0051082	unfolded protein binding	47/2326	124/18432	47	7.08051e-13	4.93506e-11	AFG3L2/CALR/CANX/CCDC115/CCT2/CCT3/CCT4/CCT5/CCT6A/CCT7/CCT8/CLU/DNAJA1/DNAJA2/DNAJB1/DNAJB11/HSP90AA1/HSP90AA2P/HSP90AB1/HSP90AB3P/HSP90B1/HSPA1A/HSPA1B/HSPA5/HSPA8/HSPA9/HSPB1/HSPD1/HSPE1/HYOU1/MKKS/NACAD/NAP1L4/NDUFAF1/NPM1/NUDCD2/PDRG1/PFDN1/PPIA/PPIB/PTGES3/RUVBL2/SCG5/TAPBP/TCP1/TUBB4B/VBP1
CR	GO:0015078	proton transmembrane transporter activity	51/2326	136/18432	51	1.2309e-13	9.23926e-12	ATP5F1A/ATP5F1B/ATP5F1C/ATP5F1D/ATP5F1E/ATP5MC1/ATP5MC3/ATP5ME/ATP5MF/ATP5MG/ATP5PB/ATP5PD/ATP5PF/ATP5PO/ATP6V0A1/ATP6V0B/ATP6V0D1/ATP6V0E1/ATP6V0E2/ATP6V1A/ATP6V1B2/ATP6V1D/ATP6V1E1/ATP6V1F/ATP6V1G1/ATP6V1G2/ATP6V1H/CLCN3/CLCN4/COX4I1/COX5A/COX5B/COX6A1/COX6B1/COX7A1/COX7A2L/COX7B/COX8A/CYB5A/CYC1/MFSD3/SLC17A6/SLC25A22/SLC25A3/SLC25A4/SLC9A7/SURF1/UQCR10/UQCRC1/UQCRFS1/UQCRH
CR	GO:0016651	oxidoreductase activity, acting on NAD(P)H	39/2326	87/18432	39	1.11688e-13	9.082e-12	AIFM1/CBR1/CYB5R3/FMO5/NDUFA1/NDUFA10/NDUFA12/NDUFA2/NDUFA3/NDUFA4/NDUFA5/NDUFA6/NDUFA7/NDUFA8/NDUFA9/NDUFB1/NDUFB10/NDUFB2/NDUFB3/NDUFB4/NDUFB5/NDUFB6/NDUFB7/NDUFB8/NDUFB9/NDUFC2/NDUFS1/NDUFS2/NDUFS3/NDUFS4/NDUFS5/NDUFS6/NDUFS7/NDUFS8/NDUFV1/NDUFV2/NDUFV3/NQO1/NQO2
CR	GO:0045296	cadherin binding	95/2326	333/18432	95	4.89804e-15	4.34496e-13	AHNAK/AHSA1/ALDOA/ANXA2/ARVCF/ASAP1/BAIAP2/BSG/BZW1/CAPZB/CAST/CCT8/CDH1/CDH18/CDH24/CDH4/CDH8/CDHR3/CHMP2B/CLIC1/CNN3/COBLL1/CSNK1D/CTNNB1/CTTN/DBNL/DNAJB1/EEF1D/EEF2/EGFR/EIF4G2/EIF4H/ENO1/EPS15/EZR/FASN/FSCN1/GIPC1/GLOD4/GOLGA2/HDLBP/HSP90AB1/HSPA1A/HSPA5/HSPA8/JUP/KLC2/LARP1/LDHA/LRRC59/LRRFIP1/LYPLA2/MAPRE1/MYO1B/OLA1/PACSIN2/PAICS/PARK7/PARVA/PCBP1/PCMT1/PFKP/PFN1/PKM/PKP2/PLEC/PPL/PPP1CA/P…
CR	GO:0031625	ubiquitin protein ligase binding	93/2326	299/18432	93	2.27895e-17	2.22378e-15	ABCB1/ACTG1/BAG5/BAG6/CACYBP/CALR/CAMLG/CASC3/CCT2/CDKN1A/CKB/CLU/CXCR4/DNAJA1/DNM1L/EGFR/ELOB/GABARAP/GABARAPL1/GABARAPL2/GPI/GPR37/HDAC6/HSP90AA1/HSP90AB1/HSPA1A/HSPA1B/HSPA5/HSPA8/HSPA9/HSPD1/JAK1/JKAMP/KCNH2/KDM4A/LAPTM4B/LRPPRC/MAP1LC3A/MAP1LC3B/MFN2/MID1/MOAP1/NDUFS2/NEDD8/PIAS4/PINK1/POLR2A/PPARGC1A/PRKACA/PRKAR1A/PRKAR2A/PSMA3/PSMD1/PTK2B/RALA/RALB/RANGAP1/RBX1/RNF20/RNF34/RPA2/RRAGA/RTN4…
CR	GO:0044389	ubiquitin-like protein ligase binding	98/2326	318/18432	98	6.2988e-18	6.82922e-16	ABCB1/ACTG1/BAG5/BAG6/CACYBP/CALR/CAMLG/CASC3/CCT2/CDKN1A/CKB/CLU/CXCR4/DNAJA1/DNM1L/EGFR/ELOB/GABARAP/GABARAPL1/GABARAPL2/GPI/GPR37/HDAC6/HGS/HSP90AA1/HSP90AB1/HSPA1A/HSPA1B/HSPA5/HSPA8/HSPA9/HSPD1/JAK1/JKAMP/KCNH2/KDM4A/LAPTM4B/LRPPRC/MAP1LC3A/MAP1LC3B/MFN2/MID1/MOAP1/NDUFS2/NEDD8/PIAS4/PINK1/POLR2A/PPARGC1A/PRKACA/PRKAR1A/PRKAR2A/PSMA3/PSMD1/PTK2B/PTPRN/RALA/RALB/RANGAP1/RBX1/RNF20/RNF34/RPA2/…
CR	GO:0016655	oxidoreductase activity, acting on NAD(P)H, quinone or similar compound as acceptor	36/2326	57/18432	36	4.85311e-19	5.91951e-17	CBR1/NDUFA1/NDUFA10/NDUFA12/NDUFA2/NDUFA3/NDUFA4/NDUFA5/NDUFA6/NDUFA7/NDUFA8/NDUFA9/NDUFB1/NDUFB10/NDUFB2/NDUFB3/NDUFB4/NDUFB5/NDUFB6/NDUFB7/NDUFB8/NDUFB9/NDUFC2/NDUFS1/NDUFS2/NDUFS3/NDUFS4/NDUFS5/NDUFS6/NDUFS7/NDUFS8/NDUFV1/NDUFV2/NDUFV3/NQO1/NQO2
CR	GO:0008137	NADH dehydrogenase (ubiquinone) activity	33/2326	41/18432	33	6.02606e-23	8.40023e-21	NDUFA1/NDUFA10/NDUFA12/NDUFA2/NDUFA3/NDUFA4/NDUFA5/NDUFA6/NDUFA7/NDUFA8/NDUFA9/NDUFB1/NDUFB10/NDUFB2/NDUFB3/NDUFB4/NDUFB5/NDUFB6/NDUFB7/NDUFB8/NDUFB9/NDUFC2/NDUFS1/NDUFS2/NDUFS3/NDUFS4/NDUFS5/NDUFS6/NDUFS7/NDUFS8/NDUFV1/NDUFV2/NDUFV3
CR	GO:0015399	primary active transmembrane transporter activity	73/2326	169/18432	73	3.45699e-23	5.62215e-21	ABCA1/ABCA2/ABCA3/ABCB1/ABCB6/ABCB8/ATP13A2/ATP1A3/ATP1B1/ATP5F1B/ATP6V0A1/ATP6V0B/ATP6V0D1/ATP6V0E1/ATP6V0E2/ATP6V1A/ATP6V1B2/ATP6V1D/ATP6V1E1/ATP6V1F/ATP6V1G1/ATP6V1G2/ATP6V1H/COX4I1/COX5A/COX5B/COX6A1/COX6B1/COX7A1/COX7A2L/COX7B/COX8A/CYB5A/CYC1/NDUFA1/NDUFA10/NDUFA12/NDUFA2/NDUFA3/NDUFA4/NDUFA5/NDUFA6/NDUFA7/NDUFA8/NDUFA9/NDUFB1/NDUFB10/NDUFB2/NDUFB3/NDUFB4/NDUFB5/NDUFB6/NDUFB7/NDUFB8/NDUFB9/…
CR	GO:0003955	NAD(P)H dehydrogenase (quinone) activity	35/2326	45/18432	35	2.41093e-23	4.70511e-21	NDUFA1/NDUFA10/NDUFA12/NDUFA2/NDUFA3/NDUFA4/NDUFA5/NDUFA6/NDUFA7/NDUFA8/NDUFA9/NDUFB1/NDUFB10/NDUFB2/NDUFB3/NDUFB4/NDUFB5/NDUFB6/NDUFB7/NDUFB8/NDUFB9/NDUFC2/NDUFS1/NDUFS2/NDUFS3/NDUFS4/NDUFS5/NDUFS6/NDUFS7/NDUFS8/NDUFV1/NDUFV2/NDUFV3/NQO1/NQO2
CR	GO:0050136	NADH dehydrogenase (quinone) activity	34/2326	42/18432	34	9.27194e-24	2.26187e-21	NDUFA1/NDUFA10/NDUFA12/NDUFA2/NDUFA3/NDUFA4/NDUFA5/NDUFA6/NDUFA7/NDUFA8/NDUFA9/NDUFB1/NDUFB10/NDUFB2/NDUFB3/NDUFB4/NDUFB5/NDUFB6/NDUFB7/NDUFB8/NDUFB9/NDUFC2/NDUFS1/NDUFS2/NDUFS3/NDUFS4/NDUFS5/NDUFS6/NDUFS7/NDUFS8/NDUFV1/NDUFV2/NDUFV3/NQO1
CR	GO:0003954	NADH dehydrogenase activity	35/2326	44/18432	35	6.09519e-24	1.98254e-21	AIFM1/NDUFA1/NDUFA10/NDUFA12/NDUFA2/NDUFA3/NDUFA4/NDUFA5/NDUFA6/NDUFA7/NDUFA8/NDUFA9/NDUFB1/NDUFB10/NDUFB2/NDUFB3/NDUFB4/NDUFB5/NDUFB6/NDUFB7/NDUFB8/NDUFB9/NDUFC2/NDUFS1/NDUFS2/NDUFS3/NDUFS4/NDUFS5/NDUFS6/NDUFS7/NDUFS8/NDUFV1/NDUFV2/NDUFV3/NQO1
CR	GO:0009055	electron transfer activity	63/2326	122/18432	63	1.92501e-25	9.39203e-23	ADH5/AKR1B1/ALDH2/COX4I1/COX5A/COX5B/COX6A1/COX6B1/COX7A1/COX7A2L/COX7B/COX8A/CYB5A/CYC1/CYCS/DEGS1/ETFA/ETFB/ME1/NDUFA1/NDUFA10/NDUFA12/NDUFA2/NDUFA3/NDUFA4/NDUFA5/NDUFA6/NDUFA7/NDUFA8/NDUFA9/NDUFB1/NDUFB10/NDUFB2/NDUFB3/NDUFB4/NDUFB5/NDUFB6/NDUFB7/NDUFB8/NDUFB9/NDUFC2/NDUFS1/NDUFS2/NDUFS3/NDUFS4/NDUFS5/NDUFS6/NDUFS7/NDUFS8/NDUFV1/NDUFV2/NDUFV3/NQO2/QDPR/SDHA/SDHB/SDHC/SURF1/UQCR10/UQCR11/UQCRC1…
CR	GO:0015453	oxidoreduction-driven active transmembrane transporter activity	49/2326	71/18432	49	4.12893e-28	4.02897e-25	COX4I1/COX5A/COX5B/COX6A1/COX6B1/COX7A1/COX7A2L/COX7B/COX8A/CYB5A/CYC1/NDUFA1/NDUFA10/NDUFA12/NDUFA2/NDUFA3/NDUFA4/NDUFA5/NDUFA6/NDUFA7/NDUFA8/NDUFA9/NDUFB1/NDUFB10/NDUFB2/NDUFB3/NDUFB4/NDUFB5/NDUFB6/NDUFB7/NDUFB8/NDUFB9/NDUFC2/NDUFS1/NDUFS2/NDUFS3/NDUFS4/NDUFS5/NDUFS6/NDUFS7/NDUFS8/NDUFV1/NDUFV2/NDUFV3/SURF1/UQCR10/UQCRC1/UQCRFS1/UQCRH
CR	hsa04612	Antigen processing and presentation	19/1255	78/8763	19	0.0123802	0.0340359	B2M/CALR/CANX/CTSB/HLA-A/HLA-B/HLA-C/HSP90AA1/HSP90AB1/HSPA1A/HSPA1B/HSPA4/HSPA5/HSPA8/LGMN/PDIA3/PSME1/PSME3/TAPBP
CR	hsa00052	Galactose metabolism	10/1255	32/8763	10	0.0112967	0.031427	AKR1B1/G6PC3/GAA/GLB1/HK1/PFKL/PFKM/PFKP/PGM1/UGP2
CR	hsa00640	Propanoate metabolism	10/1255	32/8763	10	0.0112967	0.031427	ACACA/ACSS2/DLD/ECHS1/HADHA/LDHA/LDHB/PCCB/SUCLA2/SUCLG1
CR	hsa04919	Thyroid hormone signaling pathway	27/1255	121/8763	27	0.0112347	0.031427	ACTB/ACTG1/ATP1A3/ATP1B1/BAD/CTNNB1/HRAS/MAP2K1/MAP2K2/MAPK3/NRAS/PDPK1/PFKL/PFKM/PFKP/PIK3CB/PIK3R3/PLCB4/PLCG1/PRKACA/PRKCA/RCAN1/RCAN2/RHEB/STAT1/THRA/WNT4
CR	hsa01040	Biosynthesis of unsaturated fatty acids	9/1255	27/8763	9	0.0101815	0.0293735	ACOT2/ACOT7/ELOVL4/ELOVL5/ELOVL6/HACD3/HSD17B12/SCP2/TECR
CR	hsa04216	Ferroptosis	12/1255	41/8763	12	0.0101275	0.0293735	ACSL1/ACSL3/ACSL4/FTH1/GPX4/MAP1LC3A/MAP1LC3B/NCOA4/PCBP1/SLC3A2/TFRC/VDAC2
CR	hsa05212	Pancreatic cancer	19/1255	76/8763	19	0.00932807	0.0275927	BAD/BCL2L1/CDC42/CDKN1A/EGFR/GADD45A/JAK1/MAP2K1/MAPK3/PIK3CB/PIK3R3/PLD1/RAC1/RALA/RALB/RALGDS/STAT1/STAT3/VEGFA
CR	hsa04722	Neurotrophin signaling pathway	27/1255	119/8763	27	0.00898544	0.0269199	ARHGDIA/ARHGDIG/BAD/BEX3/CALM1/CALM2/CALM3/CAMK2B/CAMK2D/CDC42/HRAS/MAGED1/MAP2K1/MAP2K2/MAPK3/NRAS/PDPK1/PIK3CB/PIK3R3/PLCG1/RAC1/RAP1B/RHOA/RPS6KA2/SHC2/TP73/YWHAE
CR	hsa04730	Long-term depression	16/1255	60/8763	16	0.00865136	0.0262557	GNA13/GNAI2/GNAI3/GNAO1/GNAS/GRM1/HRAS/MAP2K1/MAP2K2/MAPK3/NRAS/PLCB4/PPP2CA/PPP2CB/PPP2R1A/PRKCA
CR	hsa05120	Epithelial cell signaling in Helicobacter pylori infection	18/1255	70/8763	18	0.00829565	0.0255074	ATP6AP1/ATP6V0A1/ATP6V0B/ATP6V0D1/ATP6V0E1/ATP6V0E2/ATP6V1A/ATP6V1B2/ATP6V1D/ATP6V1E1/ATP6V1F/ATP6V1G1/ATP6V1G2/ATP6V1H/CDC42/EGFR/PLCG1/RAC1
CR	hsa05211	Renal cell carcinoma	18/1255	69/8763	18	0.00708595	0.0220783	BAD/CDC42/CDKN1A/ELOB/ELOC/FH/HRAS/MAP2K1/MAP2K2/MAPK3/NRAS/PAK3/PIK3CB/PIK3R3/RAC1/RAP1B/RBX1/VEGFA
CR	hsa04014	Ras signaling pathway	48/1255	236/8763	48	0.0065618	0.0207215	ANGPT1/BAD/BCL2L1/CALM1/CALM2/CALM3/CDC42/EFNA3/EGFR/FGFR1/FGFR3/GNB1/GNB2/GNG12/GNG2/GNG3/GNG4/GNG7/GRIN1/HRAS/KSR2/MAP2K1/MAP2K2/MAPK3/NRAS/PAK3/PGF/PIK3CB/PIK3R3/PLCG1/PLD1/PRKACA/PRKCA/RAB5A/RAB5B/RAB5C/RAC1/RALA/RALB/RALGDS/RAP1B/RASA3/RASGRP1/RASGRP2/RHOA/SHC2/VEGFA/VEGFB
CR	hsa04961	Endocrine and other factor-regulated calcium reabsorption	15/1255	53/8763	15	0.00604142	0.0193395	AP2A1/AP2A2/AP2B1/AP2M1/AP2S1/ATP1A3/ATP1B1/CLTA/CLTB/CLTC/GNAS/PLCB4/PRKACA/PRKCA/RAB11A
CR	hsa04810	Regulation of actin cytoskeleton	47/1255	229/8763	47	0.00596628	0.0193395	ACTB/ACTG1/ACTN4/ACTR2/ACTR3/ARHGEF4/ARPC1A/ARPC2/ARPC3/ARPC4/ARPC5L/BAIAP2/BRK1/C7/CDC42/CFL1/CFL2/CXCR4/DIAPH2/DOCK1/EGFR/EZR/FGFR1/FGFR3/GNA13/GNG12/GSN/HRAS/ITGA11/ITGA4/ITGAE/LIMK1/MAP2K1/MAP2K2/MAPK3/MYL12B/NCKAP1/NRAS/PAK3/PFN1/PFN2/PIK3CB/PIK3R3/PIP5K1C/PPP1CA/RAC1/RHOA
CR	hsa04360	Axon guidance	39/1255	182/8763	39	0.00557153	0.0183377	ABLIM1/ABLIM3/BMP7/BOC/CAMK2B/CAMK2D/CDC42/CDK5/CFL1/CFL2/CXCR4/DCC/EFNA3/EPHA8/GNAI2/GNAI3/HRAS/L1CAM/LIMK1/MAPK3/MYL12B/NRAS/NTNG2/PAK3/PARD3/PARD6A/PDPK1/PIK3CB/PIK3R3/PLCG1/PPP3CA/PPP3R1/PRKCA/RAC1/RGMA/RHOA/SEMA3A/SEMA6A/WNT4
CR	hsa04520	Adherens junction	23/1255	93/8763	23	0.00519565	0.0173449	ACP1/ACTB/ACTG1/ACTN4/BAIAP2/CCM2/CDC42/CDH1/CSNK2B/CTNNB1/EGFR/FARP2/FGFR1/MAPK3/MYL12B/PARD3/PDCD10/RAC1/RADIL/RAP1B/RHOA/WASF3/YES1
CR	hsa00100	Steroid biosynthesis	8/1255	20/8763	8	0.00438637	0.0148554	DHCR7/EBP/FDFT1/LIPA/LSS/MSMO1/NSDHL/TM7SF2
CR	hsa04713	Circadian entrainment	24/1255	97/8763	24	0.00433732	0.0148554	ADCY5/ADCYAP1/CALM1/CALM2/CALM3/CAMK2B/CAMK2D/GNAI2/GNAI3/GNAO1/GNAS/GNB1/GNB2/GNG12/GNG2/GNG3/GNG4/GNG7/GRIN1/MAPK3/PLCB4/PRKACA/PRKCA/RASD1
CR	hsa04725	Cholinergic synapse	27/1255	113/8763	27	0.00433649	0.0148554	ACHE/ADCY5/CACNA1B/CAMK2B/CAMK2D/CHRNA4/CHRNB2/CREB3/GNAI2/GNAI3/GNAO1/GNB1/GNB2/GNG12/GNG2/GNG3/GNG4/GNG7/HRAS/MAP2K1/MAPK3/NRAS/PIK3CB/PIK3R3/PLCB4/PRKACA/PRKCA
CR	hsa05032	Morphine addiction	23/1255	91/8763	23	0.0038934	0.0137853	ADCY5/CACNA1B/GABBR1/GABRG1/GABRG2/GABRG3/GNAI2/GNAI3/GNAO1/GNAS/GNB1/GNB2/GNG12/GNG2/GNG3/GNG4/GNG7/GRK2/GRK6/PDE4A/PDE4B/PRKACA/PRKCA
CR	hsa04915	Estrogen signaling pathway	32/1255	138/8763	32	0.00332526	0.0119548	ADCY5/CALM1/CALM2/CALM3/CREB3/CTSD/EGFR/FKBP4/GABBR1/GNAI2/GNAI3/GNAO1/GNAS/GREB1/GRM1/HRAS/HSP90AA1/HSP90AB1/HSP90B1/HSPA1A/HSPA1B/HSPA8/KRT10/MAP2K1/MAP2K2/MAPK3/NRAS/PIK3CB/PIK3R3/PLCB4/PRKACA/SHC2
CR	hsa04114	Oocyte meiosis	32/1255	138/8763	32	0.00332526	0.0119548	ADCY5/ANAPC1/ANAPC11/ANAPC13/ANAPC16/CALM1/CALM2/CALM3/CAMK2B/CAMK2D/CDC16/CPEB1/MAP2K1/MAPK3/PPP1CA/PPP2CA/PPP2CB/PPP2R1A/PPP2R5B/PPP2R5D/PPP3CA/PPP3R1/PRKACA/RBX1/RPS6KA2/SKP1/YWHAB/YWHAE/YWHAG/YWHAH/YWHAQ/YWHAZ
CR	hsa04921	Oxytocin signaling pathway	35/1255	154/8763	35	0.00313659	0.0116345	ACTB/ACTG1/ADCY5/CACNA2D2/CACNA2D3/CACNB1/CACNG2/CALM1/CALM2/CALM3/CAMK2B/CAMK2D/CDKN1A/EEF2/EGFR/GNAI2/GNAI3/GNAO1/GNAS/HRAS/MAP2K1/MAP2K2/MAPK3/MYL6/NRAS/PLCB4/PPP1CA/PPP3CA/PPP3R1/PRKACA/PRKAG2/PRKCA/RCAN1/RHOA/TRPM2
CR	hsa00785	Lipoic acid metabolism	8/1255	19/8763	8	0.00300405	0.0113226	DHTKD1/DLAT/DLD/GCSH/OGDH/OGDHL/PDHA1/PDHB
CR	hsa03420	Nucleotide excision repair	18/1255	63/8763	18	0.00246692	0.00945047	CETN2/DDB1/GTF2H5/PCNA/POLR2A/POLR2C/POLR2E/POLR2F/POLR2G/POLR2I/POLR2J/POLR2K/POLR2L/RAD23A/RBX1/RFC1/RPA1/RPA2
CR	hsa04540	Gap junction	23/1255	88/8763	23	0.00245803	0.00945047	ADCY5/CSNK1D/EGFR/GNAI2/GNAI3/GNAS/GRM1/HRAS/MAP2K1/MAP2K2/MAPK3/NRAS/PLCB4/PRKACA/PRKCA/TUBA1A/TUBA1B/TUBA4A/TUBB/TUBB2A/TUBB3/TUBB4A/TUBB4B
CR	hsa00280	Valine, leucine and isoleucine degradation	15/1255	48/8763	15	0.00211523	0.00837788	ACAT1/ACAT2/ALDH2/ALDH3A2/ALDH9A1/AUH/DLD/ECHS1/HADHA/HADHB/HMGCLL1/HMGCS1/HSD17B10/OXCT1/PCCB
CR	hsa00071	Fatty acid degradation	14/1255	43/8763	14	0.00191041	0.00769714	ACAT1/ACAT2/ACSL1/ACSL3/ACSL4/ADH5/ALDH2/ALDH3A2/ALDH9A1/CPT1A/CPT1C/ECHS1/HADHA/HADHB
CR	hsa04910	Insulin signaling pathway	33/1255	137/8763	33	0.00149331	0.00612216	ACACA/BAD/CALM1/CALM2/CALM3/EXOC7/FASN/FLOT1/G6PC3/HK1/HRAS/INPP5A/MAP2K1/MAP2K2/MAPK3/NRAS/PDPK1/PIK3CB/PIK3R3/PPARGC1A/PPP1CA/PPP1R3F/PRKACA/PRKAG2/PRKAR1A/PRKAR1B/PRKAR2A/PYGB/RHEB/RHOQ/RPTOR/SHC2/SREBF1
CR	hsa01230	Biosynthesis of amino acids	21/1255	75/8763	21	0.00148417	0.00612216	ACO2/ALDOA/CS/ENO1/ENO2/GAPDH/GLUL/GOT1/GOT2/IDH3A/IDH3G/PFKL/PFKM/PFKP/PGAM1/PGK1/PKM/PRPS1/PYCR2/TALDO1/TPI1
CR	hsa05131	Shigellosis	53/1255	247/8763	53	0.00133253	0.00566166	ACTB/ACTG1/ACTN4/ACTR2/ACTR3/ARF1/ARPC1A/ARPC2/ARPC3/ARPC4/ARPC5L/BCL2L1/BNIP3/CAPN1/CAPN2/CAPNS1/CAST/CDC42/CTTN/CYCS/DOCK1/EGFR/FOXO6/HK1/MAP1LC3A/MAP1LC3B/MAPK3/MYL12B/PFN1/PFN2/PIK3CB/PIK3R3/PLCB4/PLCG1/RAC1/RBX1/RHOA/RPTOR/RRAGA/RRAGC/SEPTIN9/SKP1/SQSTM1/TRAF5/UBB/UBC/UBE2D2/UBE2N/UBE2V1/UBE2V2/VDAC1/WIPI1/WIPI2
CR	hsa04370	VEGF signaling pathway	18/1255	59/8763	18	0.00108309	0.00468704	BAD/CDC42/HRAS/HSPB1/MAP2K1/MAP2K2/MAPK3/NRAS/PIK3CB/PIK3R3/PLCG1/PPP3CA/PPP3R1/PRKCA/RAC1/SHC2/SPHK2/VEGFA
CR	hsa04015	Rap1 signaling pathway	47/1255	210/8763	47	0.000970482	0.00427899	ACTB/ACTG1/ADCY5/ANGPT1/CALM1/CALM2/CALM3/CDC42/CDH1/CTNNB1/EFNA3/EGFR/EVL/FARP2/FGFR1/FGFR3/GNAI2/GNAI3/GNAO1/GNAS/GRIN1/HRAS/MAP2K1/MAP2K2/MAPK3/NRAS/P2RY1/PARD3/PARD6A/PFN1/PFN2/PGF/PIK3CB/PIK3R3/PLCB4/PLCG1/PRKCA/RAC1/RALA/RALB/RALGDS/RAP1B/RASGRP2/RHOA/SIPA1L2/VEGFA/VEGFB
CR	hsa04922	Glucagon signaling pathway	28/1255	107/8763	28	0.000865311	0.00388864	ACACA/CALM1/CALM2/CALM3/CAMK2B/CAMK2D/CPT1A/CPT1C/CREB3/G6PC3/GNAS/LDHA/LDHB/PDHA1/PDHB/PFKL/PFKM/PFKP/PGAM1/PKM/PLCB4/PPARGC1A/PPP3CA/PPP3R1/PRKACA/PRKAG2/PRMT1/PYGB
CR	hsa05163	Human cytomegalovirus infection	50/1255	225/8763	50	0.000804201	0.00368488	ADCY5/AKAP13/B2M/CALM1/CALM2/CALM3/CALR/CDKN1A/CREB3/CTNNB1/CXCR4/CYCS/EGFR/GNA13/GNAI2/GNAI3/GNAO1/GNAS/GNB1/GNB2/GNG12/GNG2/GNG3/GNG4/GNG7/HLA-A/HLA-B/HLA-C/HRAS/JAK1/MAP2K1/MAP2K2/MAPK3/NRAS/PDIA3/PIK3CB/PIK3R3/PLCB4/PPP3CA/PPP3R1/PRKACA/PRKCA/PTK2B/RAC1/RHEB/RHOA/STAT3/TAPBP/TRAF5/VEGFA
CR	hsa04152	AMPK signaling pathway	31/1255	121/8763	31	0.000693824	0.00324271	ACACA/ADIPOR1/CAB39/CPT1A/CPT1C/CREB3/EEF2/FASN/G6PC3/PDPK1/PFKL/PFKM/PFKP/PIK3CB/PIK3R3/PPARGC1A/PPP2CA/PPP2CB/PPP2R1A/PPP2R2A/PPP2R2C/PPP2R2D/PPP2R5B/PPP2R5D/PRKAG2/RAB10/RAB14/RAB2A/RHEB/RPTOR/SREBF1
CR	hsa04071	Sphingolipid signaling pathway	31/1255	121/8763	31	0.000693824	0.00324271	ASAH1/CTSD/DEGS1/DEGS2/FCER1A/GNA13/GNAI2/GNAI3/HRAS/MAP2K1/MAP2K2/MAPK3/NRAS/PDPK1/PIK3CB/PIK3R3/PLCB4/PLD1/PPP2CA/PPP2CB/PPP2R1A/PPP2R2A/PPP2R2C/PPP2R2D/PPP2R5B/PPP2R5D/PRKCA/RAC1/RHOA/SMPD1/SPHK2
CR	hsa04724	Glutamatergic synapse	30/1255	115/8763	30	0.00060857	0.00296277	ADCY5/GLUL/GNAI2/GNAI3/GNAO1/GNAS/GNB1/GNB2/GNG12/GNG2/GNG3/GNG4/GNG7/GRIK4/GRIN1/GRK2/GRM1/GRM2/HOMER2/LZTS3/MAPK3/PLCB4/PLD1/PPP3CA/PPP3R1/PRKACA/PRKCA/SLC17A6/SLC38A1/SLC38A2
CR	hsa05230	Central carbon metabolism in cancer	21/1255	70/8763	21	0.000552898	0.00274901	EGFR/FGFR1/FGFR3/HK1/HRAS/LDHA/LDHB/MAP2K1/MAP2K2/MAPK3/NRAS/PDHA1/PDHB/PFKL/PFKM/PFKP/PGAM1/PIK3CB/PIK3R3/PKM/SLC7A5
CR	hsa04150	mTOR signaling pathway	38/1255	156/8763	38	0.000541173	0.00274901	ATP6V1A/ATP6V1B2/ATP6V1D/ATP6V1E1/ATP6V1F/ATP6V1G1/ATP6V1G2/ATP6V1H/CAB39/CASTOR2/FZD1/HRAS/LAMTOR1/LAMTOR2/LAMTOR3/LAMTOR4/LAMTOR5/MAP2K1/MAP2K2/MAPK3/MAPKAP1/NRAS/PDPK1/PIK3CB/PIK3R3/PRKCA/RHEB/RHOA/RNF152/RPS6KA2/RPTOR/RRAGA/RRAGC/SLC3A2/SLC7A5/TELO2/WNT4/WNT7B
CR	hsa03020	RNA polymerase	13/1255	34/8763	13	0.000494134	0.00256603	POLR1D/POLR2A/POLR2C/POLR2E/POLR2F/POLR2G/POLR2I/POLR2J/POLR2K/POLR2L/POLR3F/POLR3H/POLR3K
CR	hsa01210	2-Oxocarboxylic acid metabolism	13/1255	33/8763	13	0.000350656	0.00186233	ACO2/CS/DHTKD1/DLAT/DLD/GOT1/GOT2/IDH3A/IDH3G/OGDH/OGDHL/PDHA1/PDHB
CR	hsa05100	Bacterial invasion of epithelial cells	23/1255	77/8763	23	0.000329219	0.00178915	ACTB/ACTG1/ACTR2/ACTR3/ARPC1A/ARPC2/ARPC3/ARPC4/ARPC5L/CDC42/CDH1/CLTA/CLTB/CLTC/CTNNB1/CTTN/DOCK1/PIK3CB/PIK3R3/RAC1/RHOA/SEPTIN9/SHC2
CR	hsa04720	Long-term potentiation	21/1255	67/8763	21	0.000285132	0.00158645	CALM1/CALM2/CALM3/CAMK2B/CAMK2D/GRIN1/GRM1/HRAS/MAP2K1/MAP2K2/MAPK3/NRAS/PLCB4/PPP1CA/PPP1R1A/PPP3CA/PPP3R1/PRKACA/PRKCA/RAP1B/RPS6KA2
CR	hsa04966	Collecting duct acid secretion	12/1255	27/8763	12	0.000152346	0.000868316	ATP6V0A1/ATP6V0D1/ATP6V0E1/ATP6V0E2/ATP6V1A/ATP6V1B2/ATP6V1D/ATP6V1E1/ATP6V1F/ATP6V1G1/ATP6V1G2/CA2
CR	hsa00630	Glyoxylate and dicarboxylate metabolism	13/1255	30/8763	13	0.000111221	0.000649766	ACAT1/ACAT2/ACO2/ACSS2/AFMID/CS/DLD/GCSH/GLUL/MDH1/MDH2/PCCB/PGP
CR	hsa05170	Human immunodeficiency virus 1 infection	51/1255	212/8763	51	9.31e-05	0.000557847	AP1B1/AP1M1/AP1S1/B2M/BAD/BCL2L1/CALM1/CALM2/CALM3/CALR/CFL1/CFL2/CXCR4/CYCS/DDB1/ELOB/ELOC/GNAI2/GNAI3/GNAO1/GNB1/GNB2/GNG12/GNG2/GNG3/GNG4/GNG7/HLA-A/HLA-B/HLA-C/HRAS/LIMK1/MAP2K1/MAP2K2/MAPK3/NRAS/PAK3/PDIA3/PIK3CB/PIK3R3/PLCG1/PPP3CA/PPP3R1/PRKCA/PTK2B/RAC1/RBX1/RNF7/SKP1/TAPBP/TRAF5
CR	hsa04727	GABAergic synapse	27/1255	89/8763	27	7.69e-05	0.000473131	ADCY5/CACNA1B/GABARAP/GABARAPL1/GABARAPL2/GABBR1/GABRG1/GABRG2/GABRG3/GLUL/GNAI2/GNAI3/GNAO1/GNB1/GNB2/GNG12/GNG2/GNG3/GNG4/GNG7/NSF/PLCL1/PRKACA/PRKCA/SLC12A5/SLC38A1/SLC38A2
CR	hsa04120	Ubiquitin mediated proteolysis	38/1255	142/8763	38	6.76e-05	0.000426677	ANAPC1/ANAPC11/ANAPC13/ANAPC16/CDC16/CDC34/DDB1/ELOB/ELOC/FBXO2/FZR1/KLHL13/KLHL9/MGRN1/MID1/PIAS4/PPIL2/RBX1/RNF7/SKP1/STUB1/UBA1/UBB/UBC/UBE2A/UBE2D2/UBE2G1/UBE2H/UBE2J2/UBE2L3/UBE2M/UBE2N/UBE2Q1/UBE2S/UBE2W/UBE2Z/UBE3C/WWP1
CR	hsa04140	Autophagy	43/1255	167/8763	43	6.23e-05	0.00040426	ATG3/BAD/BCL2L1/BNIP3/C9orf72/CTSB/CTSD/GABARAP/GABARAPL1/GABARAPL2/GORASP2/HRAS/LAMP1/MAP1LC3A/MAP1LC3B/MAP2K1/MAP2K2/MAPK3/NRAS/OPTN/PDPK1/PIK3CB/PIK3R3/PPP2CA/PPP2CB/PRKACA/RAB1A/RAB39B/RAB7A/RHEB/RPTOR/RRAGA/RRAGC/SQSTM1/TANK/TAX1BP1/TP53INP2/UBB/UBC/WDR45B/WIPI1/WIPI2/YKT6
CR	hsa04666	Fc gamma R-mediated phagocytosis	29/1255	97/8763	29	5.7e-05	0.000380284	ACTR2/ACTR3/AMPH/ARPC1A/ARPC2/ARPC3/ARPC4/ARPC5L/ASAP1/CDC42/CFL1/CFL2/DOCK1/GSN/LIMK1/MAP2K1/MAPK3/MARCKS/MARCKSL1/PIK3CB/PIK3R3/PIP5K1C/PLCG1/PLD1/PLPP1/PRKCA/RAC1/SPHK2/WASF3
CR	hsa04066	HIF-1 signaling pathway	32/1255	108/8763	32	2.92e-05	0.00020102	ALDOA/ANGPT1/CAMK2B/CAMK2D/CDKN1A/EGFR/ELOB/ELOC/ENO1/ENO2/GAPDH/HK1/IFNGR2/LDHA/LDHB/MAP2K1/MAP2K2/MAPK3/PDHA1/PDHB/PFKL/PFKM/PFKP/PGK1/PIK3CB/PIK3R3/PLCG1/PRKCA/RBX1/STAT3/TFRC/VEGFA
CR	hsa04728	Dopaminergic synapse	37/1255	132/8763	37	2.83e-05	0.000200501	ADCY5/CACNA1B/CALM1/CALM2/CALM3/CALY/CAMK2B/CAMK2D/CREB3/GNAI2/GNAI3/GNAL/GNAO1/GNAS/GNB1/GNB2/GNG12/GNG2/GNG3/GNG4/GNG7/KIF5A/KIF5C/MAOA/PLCB4/PPP1CA/PPP2CA/PPP2CB/PPP2R1A/PPP2R2A/PPP2R2C/PPP2R2D/PPP2R5B/PPP2R5D/PPP3CA/PRKACA/PRKCA
CR	hsa00062	Fatty acid elongation	13/1255	27/8763	13	2.83e-05	0.000200501	ACOT2/ACOT7/ECHS1/ELOVL4/ELOVL5/ELOVL6/HACD3/HADHA/HADHB/HSD17B12/MECR/PPT1/TECR
CR	hsa04137	Mitophagy	31/1255	103/8763	31	2.77e-05	0.000200501	BCL2L1/BNIP3/CITED2/CSNK2B/FIS1/FKBP8/FUNDC1/GABARAP/GABARAPL1/GABARAPL2/HRAS/MAP1LC3A/MAP1LC3B/MFN2/MTX2/NRAS/OPTN/PHB2/PINK1/RAB5A/RAB5B/RAB5C/RAB7A/SAMM50/SQSTM1/TAX1BP1/TOMM40/TOMM7/UBB/UBC/VCP
CR	hsa00900	Terpenoid backbone biosynthesis	12/1255	23/8763	12	2.06e-05	0.000160842	ACAT1/ACAT2/DHDDS/FDPS/HMGCS1/ICMT/IDI1/MVD/MVK/PCYOX1/PMVK/ZMPSTE24
CR	hsa01212	Fatty acid metabolism	21/1255	57/8763	21	1.95e-05	0.000157374	ACACA/ACAT1/ACAT2/ACSL1/ACSL3/ACSL4/CPT1A/CPT1C/ECHS1/ELOVL4/ELOVL5/ELOVL6/FASN/HACD3/HADHA/HADHB/HSD17B12/MECR/PPT1/SCP2/TECR
CR	hsa04260	Cardiac muscle contraction	29/1255	87/8763	29	5.58e-06	4.66e-05	ATP1A3/ATP1B1/CACNA2D2/CACNA2D3/CACNB1/CACNG2/COX4I1/COX5A/COX5B/COX6A1/COX6B1/COX6C/COX7A1/COX7A2/COX7A2L/COX7B/COX7C/COX8A/CYC1/SLC9A7/UQCR10/UQCR11/UQCRB/UQCRC1/UQCRC2/UQCRFS1/UQCRH/UQCRHL/UQCRQ
CR	hsa04962	Vasopressin-regulated water reabsorption	19/1255	44/8763	19	3.18e-06	2.75e-05	ARHGDIA/ARHGDIG/CREB3/DCTN1/DCTN2/DCTN6/DYNC1H1/DYNC1LI1/DYNC1LI2/DYNLL1/DYNLL2/GNAS/NSF/PRKACA/RAB11A/RAB5A/RAB5B/RAB5C/VAMP2
CR	hsa04142	Lysosome	40/1255	132/8763	40	1.64e-06	1.47e-05	ABCA2/AP1B1/AP1M1/AP1S1/AP3B1/AP3D1/AP3M2/AP3S2/ARSA/ASAH1/ATP6AP1/ATP6V0A1/ATP6V0B/ATP6V0D1/ATP6V1H/CD63/CLTA/CLTB/CLTC/CTSA/CTSB/CTSD/GAA/GLB1/GNPTG/GNS/IDS/LAMP1/LAPTM4A/LAPTM4B/LGMN/LIPA/M6PR/MCOLN1/NCOA7/NPC1/NPC2/PPT1/PSAP/SMPD1
CR	hsa04145	Phagosome	45/1255	152/8763	45	7.71e-07	7.2e-06	ACTB/ACTG1/ATP6AP1/ATP6V0A1/ATP6V0B/ATP6V0D1/ATP6V0E1/ATP6V0E2/ATP6V1A/ATP6V1B2/ATP6V1D/ATP6V1E1/ATP6V1F/ATP6V1G1/ATP6V1G2/ATP6V1H/CALR/CANX/DYNC1H1/DYNC1LI1/DYNC1LI2/HGS/HLA-A/HLA-B/HLA-C/LAMP1/M6PR/RAB5A/RAB5B/RAB5C/RAB7A/RAC1/SEC61A1/SEC61A2/SEC61B/SEC61G/TFRC/TUBA1A/TUBA1B/TUBA4A/TUBB/TUBB2A/TUBB3/TUBB4A/TUBB4B
CR	hsa00010	Glycolysis / Gluconeogenesis	28/1255	67/8763	28	3.63e-08	3.53e-07	ACSS2/ADH5/ADPGK/ALDH2/ALDH3A2/ALDH9A1/ALDOA/BPGM/DLAT/DLD/ENO1/ENO2/G6PC3/GAPDH/GPI/HK1/LDHA/LDHB/PDHA1/PDHB/PFKL/PFKM/PFKP/PGAM1/PGK1/PGM1/PKM/TPI1
CR	hsa00620	Pyruvate metabolism	23/1255	47/8763	23	1.62e-08	1.65e-07	ACACA/ACAT1/ACAT2/ACSS2/ACYP1/ACYP2/ADH5/ALDH2/ALDH3A2/ALDH9A1/DLAT/DLD/FH/GLO1/HAGH/LDHA/LDHB/MDH1/MDH2/ME1/PDHA1/PDHB/PKM
CR	hsa05017	Spinocerebellar ataxia	47/1255	143/8763	47	1.24e-08	1.32e-07	ADRM1/AFG3L2/ATXN10/CYCS/GRIN1/GRM1/PIK3CB/PIK3R3/PLCB4/PPIF/PRKCA/PSMA1/PSMA2/PSMA3/PSMA4/PSMA5/PSMA7/PSMB1/PSMB2/PSMB3/PSMB4/PSMB5/PSMB6/PSMC1/PSMC2/PSMC3/PSMC4/PSMC5/PSMD1/PSMD11/PSMD12/PSMD13/PSMD14/PSMD2/PSMD4/PSMD6/PSMD8/RELN/RORA/SEM1/SLC25A4/SLC25A5/VDAC1/VDAC2/WIPI1/WIPI2/XBP1
CR	hsa04721	Synaptic vesicle cycle	32/1255	78/8763	32	6.67e-09	7.42e-08	AP2A1/AP2A2/AP2B1/AP2M1/AP2S1/ATP6V0A1/ATP6V0B/ATP6V0D1/ATP6V0E1/ATP6V0E2/ATP6V1A/ATP6V1B2/ATP6V1D/ATP6V1E1/ATP6V1F/ATP6V1G1/ATP6V1G2/ATP6V1H/CACNA1B/CLTA/CLTB/CLTC/CPLX1/NAPA/NSF/RAB3A/SLC17A6/SNAP25/STX1A/STX1B/STXBP1/VAMP2
CR	hsa00020	Citrate cycle (TCA cycle)	19/1255	30/8763	19	9.17e-10	1.07e-08	ACLY/ACO2/CS/DLAT/DLD/FH/IDH3A/IDH3G/MDH1/MDH2/OGDH/OGDHL/PDHA1/PDHB/SDHA/SDHB/SDHC/SUCLA2/SUCLG1
CR	hsa05132	Salmonella infection	72/1255	247/8763	72	8.06e-10	9.92e-09	ACTB/ACTG1/ACTR10/ACTR1A/ACTR1B/ACTR2/ACTR3/AHNAK/AHNAK2/ANXA2/ARF1/ARL8B/ARPC1A/ARPC2/ARPC3/ARPC4/ARPC5L/BRK1/CDC42/CSE1L/CTNNB1/CYCS/DCTN1/DCTN2/DCTN6/DYNC1H1/DYNC1LI1/DYNC1LI2/DYNLL1/DYNLL2/DYNLT3/EXOC7/GAPDH/HRAS/HSP90AA1/HSP90AB1/HSP90B1/KIF5A/KIF5C/KLC1/KLC2/M6PR/MAP2K1/MAP2K2/MAPK3/MYL12B/NCKAP1/PAK3/PFN1/PFN2/PIK3CB/RAB5A/RAB5B/RAB5C/RAB7A/RAB9B/RAC1/RALA/RHOA/RHOB/SKP1/TUBA1A/TUBA1B/TUBA…
CR	hsa01200	Carbon metabolism	46/1255	115/8763	46	9.56e-12	1.24e-10	ACAT1/ACAT2/ACO2/ACSS2/ADH5/ADPGK/ALDOA/CS/DLAT/DLD/ECHS1/ENO1/ENO2/FH/GAPDH/GCSH/GOT1/GOT2/GPI/HK1/IDH3A/IDH3G/MDH1/MDH2/ME1/OGDH/OGDHL/PCCB/PDHA1/PDHB/PFKL/PFKM/PFKP/PGAM1/PGD/PGK1/PGP/PKM/PRPS1/SDHA/SDHB/SDHC/SUCLA2/SUCLG1/TALDO1/TPI1
CR	hsa05110	Vibrio cholerae infection	28/1255	50/8763	28	6.48e-12	8.91e-11	ACTB/ACTG1/ARF1/ATP6AP1/ATP6V0A1/ATP6V0B/ATP6V0D1/ATP6V0E1/ATP6V0E2/ATP6V1A/ATP6V1B2/ATP6V1D/ATP6V1E1/ATP6V1F/ATP6V1G1/ATP6V1G2/ATP6V1H/GNAS/KDELR1/KDELR2/PDIA4/PLCG1/PRKACA/PRKCA/SEC61A1/SEC61A2/SEC61B/SEC61G
CR	hsa03060	Protein export	22/1255	31/8763	22	1.26e-12	1.84e-11	BAG6/GET1/GET3/HSPA5/IMMP1L/OXA1L/SEC11C/SEC61A1/SEC61A2/SEC61B/SEC61G/SEC62/SGTA/SPCS1/SPCS2/SRP14/SRP54/SRP68/SRP9/SRPRB/TMEM208/UBL4A
CR	hsa04141	Protein processing in endoplasmic reticulum	61/1255	170/8763	61	1.17e-12	1.82e-11	BCAP31/CALR/CANX/CAPN1/CAPN2/CKAP4/DAD1/DNAJA1/DNAJA2/DNAJB1/DNAJB11/DNAJC3/DNAJC5/ERP29/FBXO2/GANAB/HERPUD1/HSP90AA1/HSP90AB1/HSP90B1/HSPA1A/HSPA1B/HSPA4L/HSPA5/HSPA8/HYOU1/MAN1A1/MAN1C1/OS9/OSTC/P4HB/PDIA3/PDIA4/PREB/RAD23A/RBX1/RNF5/RRBP1/SAR1B/SEC23B/SEC61A1/SEC61A2/SEC61B/SEC61G/SEC62/SELENOS/SKP1/SSR3/SSR4/STUB1/TMEM258/TUSC3/UBE2D2/UBE2G1/UBE2J2/UBQLN1/UBQLN2/UBXN6/VCP/WFS1/XBP1
CR	hsa04144	Endocytosis	83/1255	250/8763	83	1.52e-14	2.54e-13	ACTR2/ACTR3/AGAP1/AMPH/AP2A1/AP2A2/AP2B1/AP2M1/AP2S1/ARF1/ARF3/ARF4/ARF5/ARFGAP2/ARPC1A/ARPC2/ARPC3/ARPC4/ARPC5L/ASAP1/CAPZB/CDC42/CHMP1A/CHMP2B/CHMP3/CHMP7/CLTA/CLTB/CLTC/CXCR4/DNAJC6/EGFR/EPS15/FGFR3/GBF1/GRK2/GRK6/HGS/HLA-A/HLA-B/HLA-C/HRAS/HSPA1A/HSPA1B/HSPA8/IQSEC3/KIF5A/KIF5C/LDLR/PARD3/PARD6A/PIP5K1C/PLD1/PSD/PSD2/RAB10/RAB11A/RAB11FIP2/RAB22A/RAB5A/RAB5B/RAB5C/RAB7A/RHOA/RNF41/SH3GLB2/SMA…
CR	hsa04723	Retrograde endocannabinoid signaling	60/1255	148/8763	60	3.04e-15	5.46e-14	ADCY5/CACNA1B/GABRG1/GABRG2/GABRG3/GNAI2/GNAI3/GNAO1/GNB1/GNB2/GNG12/GNG2/GNG3/GNG4/GNG7/GRM1/MAPK3/MGLL/NDUFA1/NDUFA10/NDUFA11/NDUFA12/NDUFA13/NDUFA2/NDUFA3/NDUFA4/NDUFA5/NDUFA6/NDUFA7/NDUFA8/NDUFA9/NDUFAB1/NDUFB1/NDUFB10/NDUFB11/NDUFB2/NDUFB3/NDUFB4/NDUFB5/NDUFB6/NDUFB7/NDUFB8/NDUFB9/NDUFC2/NDUFC2-KCTD14/NDUFS1/NDUFS2/NDUFS3/NDUFS4/NDUFS5/NDUFS6/NDUFS7/NDUFS8/NDUFV1/NDUFV2/NDUFV3/PLCB4/PRKACA/P…
CR	hsa03050	Proteasome	31/1255	46/8763	31	2.85e-16	5.55e-15	ADRM1/POMP/PSMA1/PSMA2/PSMA3/PSMA4/PSMA5/PSMA7/PSMB1/PSMB2/PSMB3/PSMB4/PSMB5/PSMB6/PSMC1/PSMC2/PSMC3/PSMC4/PSMC5/PSMD1/PSMD11/PSMD12/PSMD13/PSMD14/PSMD2/PSMD4/PSMD6/PSMD8/PSME1/PSME3/SEM1
CR	hsa04932	Non-alcoholic fatty liver disease	72/1255	155/8763	72	3.46e-22	7.34e-21	ADIPOR1/CDC42/COX4I1/COX5A/COX5B/COX6A1/COX6B1/COX6C/COX7A1/COX7A2/COX7A2L/COX7B/COX7C/COX8A/CYC1/CYCS/NDUFA1/NDUFA10/NDUFA11/NDUFA12/NDUFA13/NDUFA2/NDUFA3/NDUFA4/NDUFA5/NDUFA6/NDUFA7/NDUFA8/NDUFA9/NDUFAB1/NDUFB1/NDUFB10/NDUFB11/NDUFB2/NDUFB3/NDUFB4/NDUFB5/NDUFB6/NDUFB7/NDUFB8/NDUFB9/NDUFC2/NDUFC2-KCTD14/NDUFS1/NDUFS2/NDUFS3/NDUFS4/NDUFS5/NDUFS6/NDUFS7/NDUFS8/NDUFV1/NDUFV2/NDUFV3/PIK3CB/PIK3R3/PR…
CR	hsa05208	Chemical carcinogenesis	99/1255	223/8763	99	3.4e-28	7.95e-27	ACP1/ATP5F1A/ATP5F1B/ATP5F1C/ATP5F1D/ATP5F1E/ATP5MC1/ATP5MC3/ATP5PB/ATP5PD/ATP5PF/ATP5PO/BAD/CBR1/COX4I1/COX5A/COX5B/COX6A1/COX6B1/COX6C/COX7A1/COX7A2/COX7A2L/COX7B/COX7C/COX8A/CYC1/EGFR/GSTM3/HRAS/MAP2K1/MAP2K2/MAPK3/MGST3/NDUFA1/NDUFA10/NDUFA11/NDUFA12/NDUFA13/NDUFA2/NDUFA3/NDUFA4/NDUFA5/NDUFA6/NDUFA7/NDUFA8/NDUFA9/NDUFAB1/NDUFB1/NDUFB10/NDUFB11/NDUFB2/NDUFB3/NDUFB4/NDUFB5/NDUFB6/NDUFB7/NDUFB8/…
CR	hsa05415	Diabetic cardiomyopathy	95/1255	203/8763	95	2.71e-29	7.03e-28	AGTR1/ATP5F1A/ATP5F1B/ATP5F1C/ATP5F1D/ATP5F1E/ATP5MC1/ATP5MC3/ATP5PB/ATP5PD/ATP5PF/ATP5PO/CAMK2B/CAMK2D/COX4I1/COX5A/COX5B/COX6A1/COX6B1/COX6C/COX7A1/COX7A2/COX7A2L/COX7B/COX7C/COX8A/CTSD/CYC1/GAPDH/MPC2/NDUFA1/NDUFA10/NDUFA11/NDUFA12/NDUFA13/NDUFA2/NDUFA3/NDUFA4/NDUFA5/NDUFA6/NDUFA7/NDUFA8/NDUFA9/NDUFAB1/NDUFB1/NDUFB10/NDUFB11/NDUFB2/NDUFB3/NDUFB4/NDUFB5/NDUFB6/NDUFB7/NDUFB8/NDUFB9/NDUFC2/NDUFC2…
CR	hsa04714	Thermogenesis	104/1255	232/8763	104	5.04e-30	1.47e-28	ACSL1/ACSL3/ACSL4/ACTB/ACTG1/ADCY5/ATP5F1A/ATP5F1B/ATP5F1C/ATP5F1D/ATP5F1E/ATP5MC1/ATP5MC3/ATP5ME/ATP5MF/ATP5MG/ATP5PB/ATP5PD/ATP5PF/ATP5PO/COX14/COX16/COX17/COX4I1/COX5A/COX5B/COX6A1/COX6B1/COX6C/COX7A1/COX7A2/COX7A2L/COX7B/COX7C/COX8A/CPT1A/CPT1C/CREB3/CYC1/FGFR1/GNAS/HRAS/KDM3A/MGLL/NDUFA1/NDUFA10/NDUFA11/NDUFA12/NDUFA13/NDUFA2/NDUFA3/NDUFA4/NDUFA5/NDUFA6/NDUFA7/NDUFA8/NDUFA9/NDUFAB1/NDUFAF1/N…
CR	hsa05010	Alzheimer disease	155/1255	384/8763	155	7.48e-38	2.5e-36	ADRM1/APOE/APP/ATP5F1A/ATP5F1B/ATP5F1C/ATP5F1D/ATP5F1E/ATP5MC1/ATP5MC3/ATP5PB/ATP5PD/ATP5PF/ATP5PO/BAD/CALM1/CALM2/CALM3/CAPN1/CAPN2/CDK5/COX4I1/COX5A/COX5B/COX6A1/COX6B1/COX6C/COX7A1/COX7A2/COX7A2L/COX7B/COX7C/COX8A/CSNK2B/CTNNB1/CYC1/CYCS/FZD1/GAPDH/GRIN1/HRAS/HSD17B10/KIF5A/KIF5C/KLC1/KLC2/MAP2K1/MAP2K2/MAPK3/NDUFA1/NDUFA10/NDUFA11/NDUFA12/NDUFA13/NDUFA2/NDUFA3/NDUFA4/NDUFA5/NDUFA6/NDUFA7/NDUF…
CR	hsa05014	Amyotrophic lateral sclerosis	164/1255	364/8763	164	9.67e-48	3.77e-46	ACTB/ACTG1/ACTR10/ACTR1A/ACTR1B/ADRM1/ANXA7/ATP5F1A/ATP5F1B/ATP5F1C/ATP5F1D/ATP5F1E/ATP5MC1/ATP5MC3/ATP5PB/ATP5PD/ATP5PF/ATP5PO/BAD/BCL2L1/C9orf72/CHCHD10/CHMP2B/COX4I1/COX5A/COX5B/COX6A1/COX6B1/COX6C/COX7A1/COX7A2/COX7A2L/COX7B/COX7C/COX8A/CYC1/CYCS/DCTN1/DCTN2/DCTN6/DNAH14/DNAL1/FIG4/GPX1/GRIN1/HDAC6/HSPA5/KIF5A/KIF5C/KLC1/KLC2/MAP1LC3A/MAP1LC3B/NDC1/NDUFA1/NDUFA10/NDUFA11/NDUFA12/NDUFA13/NDUFA…
CR	hsa05020	Prion disease	139/1255	272/8763	139	1.76e-48	8.2e-47	ADRM1/ATP5F1A/ATP5F1B/ATP5F1C/ATP5F1D/ATP5F1E/ATP5MC1/ATP5MC3/ATP5PB/ATP5PD/ATP5PF/ATP5PO/BAD/C7/CACNA1B/COX4I1/COX5A/COX5B/COX6A1/COX6B1/COX6C/COX7A1/COX7A2/COX7A2L/COX7B/COX7C/COX8A/CREB3/CSNK2B/CYC1/CYCS/GRIN1/HSPA1A/HSPA1B/HSPA5/HSPA8/KIF5A/KIF5C/KLC1/KLC2/MAPK3/NDUFA1/NDUFA10/NDUFA11/NDUFA12/NDUFA13/NDUFA2/NDUFA3/NDUFA4/NDUFA5/NDUFA6/NDUFA7/NDUFA8/NDUFA9/NDUFAB1/NDUFB1/NDUFB10/NDUFB11/NDUFB2…
CR	hsa05022	Pathways of neurodegeneration	195/1255	476/8763	195	4.12e-49	2.41e-47	ACTR10/ACTR1A/ACTR1B/ADRM1/APP/ATP5F1A/ATP5F1B/ATP5F1C/ATP5F1D/ATP5F1E/ATP5MC1/ATP5MC3/ATP5PB/ATP5PD/ATP5PF/ATP5PO/BAD/BCL2L1/C9orf72/CACNA1B/CALM1/CALM2/CALM3/CAMK2B/CAMK2D/CAPN1/CAPN2/CDK5/CHMP2B/COX4I1/COX5A/COX5B/COX6A1/COX6B1/COX6C/COX7A1/COX7A2/COX7A2L/COX7B/COX7C/COX8A/CSNK2B/CTNNB1/CYC1/CYCS/DCTN1/DCTN2/DCTN6/DNAH14/DNAL1/FIG4/FZD1/GPR37/GPX1/GRIN1/GRM1/HRAS/HSD17B10/HSPA5/KIF5A/KIF5C/KLC…
CR	hsa00190	Oxidative phosphorylation	94/1255	134/8763	94	1.61e-49	1.25e-47	ATP5F1A/ATP5F1B/ATP5F1C/ATP5F1D/ATP5F1E/ATP5MC1/ATP5MC3/ATP5ME/ATP5MF/ATP5MG/ATP5PB/ATP5PD/ATP5PF/ATP5PO/ATP6AP1/ATP6V0A1/ATP6V0B/ATP6V0D1/ATP6V0E1/ATP6V0E2/ATP6V1A/ATP6V1B2/ATP6V1D/ATP6V1E1/ATP6V1F/ATP6V1G1/ATP6V1G2/ATP6V1H/COX17/COX4I1/COX5A/COX5B/COX6A1/COX6B1/COX6C/COX7A1/COX7A2/COX7A2L/COX7B/COX7C/COX8A/CYC1/CYCS/NDUFA1/NDUFA10/NDUFA11/NDUFA12/NDUFA13/NDUFA2/NDUFA3/NDUFA4/NDUFA5/NDUFA6/NDUFA…
CR	hsa05016	Huntington disease	156/1255	306/8763	156	2.52e-54	2.95e-52	ACTR10/ACTR1A/ACTR1B/ADRM1/AP2A1/AP2A2/AP2B1/AP2M1/AP2S1/ATP5F1A/ATP5F1B/ATP5F1C/ATP5F1D/ATP5F1E/ATP5MC1/ATP5MC3/ATP5PB/ATP5PD/ATP5PF/ATP5PO/CACNA1B/CLTA/CLTB/CLTC/COX4I1/COX5A/COX5B/COX6A1/COX6B1/COX6C/COX7A1/COX7A2/COX7A2L/COX7B/COX7C/COX8A/CREB3/CYC1/CYCS/DCTN1/DCTN2/DCTN6/DNAH14/DNAL1/GPX1/GRIN1/KIF5A/KIF5C/KLC1/KLC2/NDUFA1/NDUFA10/NDUFA11/NDUFA12/NDUFA13/NDUFA2/NDUFA3/NDUFA4/NDUFA5/NDUFA6/ND…
CR	hsa05012	Parkinson disease	152/1255	266/8763	152	8.76e-62	2.05e-59	ADCY5/ADRM1/ATP5F1A/ATP5F1B/ATP5F1C/ATP5F1D/ATP5F1E/ATP5MC1/ATP5MC3/ATP5PB/ATP5PD/ATP5PF/ATP5PO/BCL2L1/CALM1/CALM2/CALM3/CAMK2B/CAMK2D/COX4I1/COX5A/COX5B/COX6A1/COX6B1/COX6C/COX7A1/COX7A2/COX7A2L/COX7B/COX7C/COX8A/CYC1/CYCS/GNAI2/GNAI3/GNAL/GNAS/GPR37/HSPA5/KIF5A/KIF5C/KLC1/KLC2/MAOA/MFN2/NDUFA1/NDUFA10/NDUFA11/NDUFA12/NDUFA13/NDUFA2/NDUFA3/NDUFA4/NDUFA5/NDUFA6/NDUFA7/NDUFA8/NDUFA9/NDUFAB1/NDUFB1…
EC	GO:0035035	histone acetyltransferase binding	7/2403	23/18432	7	0.0233245	0.089068	EID1/KANSL1/MEF2A/PCNA/STAT1/TAF7/ZBTB7A
EC	GO:0120015	sterol transfer activity	7/2403	23/18432	7	0.0233245	0.089068	ABCA1/ABCG1/APOE/CETP/NPC2/PLTP/STARD4
EC	GO:0043236	laminin binding	8/2403	28/18432	8	0.0230387	0.0887449	ADAM9/AGRN/DAG1/ECM1/ITGB1/LGALS1/NID1/PXDN
EC	GO:0003756	protein disulfide isomerase activity	6/2403	18/18432	6	0.0224512	0.0868611	CRELD2/P4HB/PDIA3/PDIA4/PDIA6/TXNDC5
EC	GO:0016864	intramolecular oxidoreductase activity, transposing S-S bonds	6/2403	18/18432	6	0.0224512	0.0868611	CRELD2/P4HB/PDIA3/PDIA4/PDIA6/TXNDC5
EC	GO:0043130	ubiquitin binding	20/2403	96/18432	20	0.0216511	0.084507	ADRM1/AMFR/AUP1/BUB3/CUEDC2/CXCR4/DDI2/FAF2/FBXO7/HGS/HSPB1/NBR1/NUP62/RAD23A/RAD23B/SQSTM1/TSG101/UBE2A/UBE2L6/UBXN1
EC	GO:0008235	metalloexopeptidase activity	15/2403	66/18432	15	0.0208628	0.081792	ACE/ADAM10/CNDP2/CPD/CPQ/DPEP1/ERMP1/LTA4H/METAP2/MMP15/PEPD/RNPEP/VASH1/XPNPEP1/ZMPSTE24
EC	GO:0008353	RNA polymerase II CTD heptapeptide repeat kinase activity	5/2403	13/18432	5	0.0195169	0.0768569	BRD4/CDK12/CDK4/CDK6/MAPK1
EC	GO:0031994	insulin-like growth factor I binding	5/2403	13/18432	5	0.0195169	0.0768569	IGFBP2/IGFBP4/INSR/ITGA6/ITGAV
EC	GO:0035259	nuclear glucocorticoid receptor binding	5/2403	13/18432	5	0.0195169	0.0768569	FKBP4/NCOR2/NR4A1/STAT5B/TACC1
EC	GO:0051879	Hsp90 protein binding	11/2403	43/18432	11	0.019434	0.0768569	AHSA1/AHSA2P/CDC37/CHORDC1/HSF1/KDR/NPAS2/NR3C1/NUP62/PTGES3/SLC12A2
EC	GO:0005544	calcium-dependent phospholipid binding	13/2403	54/18432	13	0.0192299	0.0768569	ANXA1/ANXA11/ANXA2/ANXA3/ANXA5/ANXA6/ANXA7/CPNE2/CPNE5/CPNE8/ESYT1/ESYT2/PLA2G4C
EC	GO:0003724	RNA helicase activity	17/2403	77/18432	17	0.019156	0.0768569	DDX18/DDX21/DDX23/DDX39A/DDX3X/DDX42/DDX5/DDX56/DDX60L/DHX30/DHX40/EIF4A1/EIF4A3/G3BP1/HELZ2/MOV10/UPF1
EC	GO:0030971	receptor tyrosine kinase binding	17/2403	77/18432	17	0.019156	0.0768569	ANGPT2/CBL/CRK/DAZAP2/DOCK4/DUSP3/FNTA/HYAL2/NCK1/NCK2/PCNA/PTPN14/RACK1/SH2B3/SHC1/SHC2/SQSTM1
EC	GO:1990782	protein tyrosine kinase binding	24/2403	119/18432	24	0.0186941	0.0759917	ACVR1/ANGPT2/CBL/CDH5/CRK/CTNND1/DAZAP2/DOCK4/DUSP3/FNTA/HSP90AA1/HYAL2/ITGB1/JUP/NCK1/NCK2/NEDD9/PCNA/PTPN14/RACK1/SH2B3/SHC1/SHC2/SQSTM1
EC	GO:0022884	macromolecule transmembrane transporter activity	8/2403	27/18432	8	0.0185175	0.0756223	ABCA1/MCL1/SEC61A1/SEC61G/SLC15A4/TMED10/TOMM22/TOMM7
EC	GO:0050681	nuclear androgen receptor binding	8/2403	27/18432	8	0.0185175	0.0756223	CALR/DDX5/EP300/KDM3A/PARK7/SNW1/WIPI1/ZBTB7A
EC	GO:0008320	protein transmembrane transporter activity	7/2403	22/18432	7	0.0182272	0.0751325	ABCA1/MCL1/SEC61A1/SEC61G/TMED10/TOMM22/TOMM7
EC	GO:0070034	telomerase RNA binding	7/2403	22/18432	7	0.0182272	0.0751325	DKC1/HNRNPC/NOP10/SMG6/SMG7/SNRPB/SNRPD3
EC	GO:0070182	DNA polymerase binding	7/2403	22/18432	7	0.0182272	0.0751325	CDK2AP1/HSP90AA1/HSP90AB1/PAXX/PCNA/PTGES3/SMG6
EC	GO:0120020	cholesterol transfer activity	7/2403	22/18432	7	0.0182272	0.0751325	ABCA1/ABCG1/APOE/CETP/NPC2/PLTP/STARD4
EC	GO:0031369	translation initiation factor binding	9/2403	32/18432	9	0.0181228	0.0751325	DDX3X/EIF2S2/EIF3B/EIF4EBP2/EIF4G1/GCH1/NCK1/POLR2G/RPS24
EC	GO:0017018	myosin phosphatase activity	17/2403	76/18432	17	0.0169217	0.0714199	CTDSP1/CTDSP2/DUSP1/DUSP3/DUSP6/PHLPP1/PPM1F/PPM1H/PPP1CA/PPP1CC/PPP2CA/PPP2CB/PPP3CC/PPP4C/PTEN/SSH1/SSU72
EC	GO:0016805	dipeptidase activity	6/2403	17/18432	6	0.016779	0.071158	ACE/ADAM10/CNDP2/CPQ/DPEP1/PEPD
EC	GO:0070064	proline-rich region binding	6/2403	17/18432	6	0.016779	0.071158	ABL1/CCND1/PFN1/RABAC1/WBP4/YAP1
EC	GO:0022853	active ion transmembrane transporter activity	49/2403	278/18432	49	0.0166166	0.0711534	ABCC4/ABCC9/ATP13A3/ATP1A2/ATP5F1B/ATP6V0D1/ATP6V0E1/ATP6V1E1/ATP6V1G1/COX4I1/COX5A/COX5B/COX6A1/COX6B1/COX7A1/COX7B/COX8A/CYB5A/CYC1/KCNJ8/MFSD2A/SLC12A2/SLC12A4/SLC12A7/SLC15A4/SLC16A3/SLC19A1/SLC1A3/SLC20A2/SLC25A11/SLC25A3/SLC25A5/SLC26A2/SLC38A2/SLC38A3/SLC39A8/SLC3A2/SLC5A6/SLC6A1/SLC6A12/SLC6A6/SLC7A11/SLC9A1/SLCO1A2/SLCO2A1/SLCO2B1/UQCR10/UQCRC1/UQCRFS1
EC	GO:0004386	helicase activity	30/2403	155/18432	30	0.0164913	0.0709615	CHD4/CHD7/DDX18/DDX21/DDX23/DDX39A/DDX3X/DDX42/DDX5/DDX56/DDX60L/DHX30/DHX40/EIF4A1/EIF4A3/FBH1/G3BP1/HELZ/HELZ2/MCM3/MCM7/MOV10/RECQL/RUVBL1/SETX/SMARCA1/SMARCA5/UPF1/XRCC6/ZNFX1
EC	GO:0098631	cell adhesion mediator activity	15/2403	64/18432	15	0.0159059	0.0687777	ANXA1/ANXA2/BSG/CNN3/DSP/ESAM/ITGA1/ITGA11/ITGB1/JUP/PDLIM5/PPP1CA/ROBO4/S100A11/TMOD3
EC	GO:0008509	anion transmembrane transporter activity	53/2403	303/18432	53	0.0151782	0.0659545	ABCC4/ABCC9/ABCG2/ANO10/ANO6/APOL1/CLIC1/CLIC2/CLIC4/CLIC5/GJA1/LRRC8A/LRRC8C/MFSD12/MFSD2A/SERINC3/SLC12A2/SLC12A4/SLC12A7/SLC15A4/SLC16A1/SLC16A12/SLC16A3/SLC19A1/SLC1A3/SLC1A4/SLC25A11/SLC25A25/SLC25A5/SLC26A2/SLC2A1/SLC2A3/SLC2A6/SLC38A2/SLC38A3/SLC38A5/SLC39A8/SLC3A2/SLC52A2/SLC5A6/SLC6A1/SLC6A12/SLC6A6/SLC7A1/SLC7A11/SLC7A5/SLC7A8/SLCO1A2/SLCO2A1/SLCO2B1/TTYH2/VDAC1/VDAC2
EC	GO:0051059	NF-kappaB binding	9/2403	31/18432	9	0.0146822	0.064115	COMMD6/EP300/HDAC1/MTDH/NFKBIA/NOTCH2/NPM1/PPARD/RELA
EC	GO:0042805	actinin binding	10/2403	36/18432	10	0.0142753	0.0626485	CSRP1/CSRP2/DAG1/NFKB1/PDLIM2/PDLIM5/PDLIM7/PROM1/RELA/TTN
EC	GO:0043394	proteoglycan binding	10/2403	36/18432	10	0.0142753	0.0626485	AGRN/APOE/CFH/COL5A1/CTSB/CTSL/FN1/NID1/SDCBP/SEMA5A
EC	GO:0050997	quaternary ammonium group binding	11/2403	41/18432	11	0.0136196	0.0603713	ABCA1/CETP/CHMP2A/ESYT1/ESYT2/ILVBL/PCYT1A/PITPNA/PLTP/VDAC1/VDAC2
EC	GO:0005527	macrolide binding	5/2403	12/18432	5	0.0134292	0.059828	FKBP10/FKBP1A/FKBP2/FKBP4/FKBP5
EC	GO:0008035	high-density lipoprotein particle binding	5/2403	12/18432	5	0.0134292	0.059828	APOL2/HSPD1/LRP8/PLTP/SCARB1
EC	GO:0140328	floppase activity	6/2403	16/18432	6	0.012176	0.0547984	ABCA1/ABCB1/ABCG1/ATP10A/ATP11A/ATP8B1
EC	GO:0015171	amino acid transmembrane transporter activity	19/2403	85/18432	19	0.0121171	0.0547984	MFSD12/SERINC3/SLC15A4/SLC16A2/SLC1A3/SLC1A4/SLC38A10/SLC38A11/SLC38A2/SLC38A3/SLC38A5/SLC3A2/SLC6A1/SLC6A12/SLC6A6/SLC7A1/SLC7A11/SLC7A5/SLC7A8
EC	GO:0016860	intramolecular oxidoreductase activity	13/2403	51/18432	13	0.0119688	0.0544213	CRELD2/EBPL/ECH1/ECI1/ECI2/MIF/P4HB/PDIA3/PDIA4/PDIA6/PTGES3/TPI1/TXNDC5
EC	GO:0070717	poly-purine tract binding	9/2403	30/18432	9	0.0117476	0.0536926	DAZAP1/DDX3X/EIF4A3/PABPC4/RBMS1/RBMS2/RBMS3/RBPMS/SYNCRIP
EC	GO:0097718	disordered domain specific binding	10/2403	35/18432	10	0.0116375	0.0534662	CLTC/CTNNB1/EZR/FN1/FYN/GAPDH/HSP90AA1/HSP90AB1/HSPA1A/RB1
EC	GO:0019902	phosphatase binding	37/2403	195/18432	37	0.0115988	0.0534662	AP3B1/BAD/CDH5/CRY1/CTNNB1/DAB2IP/FLT4/FOXO1/HSP90AA1/HSP90B1/IQGAP1/ITGA1/JAK1/JUP/MAPK1/MAPK3/MFHAS1/MVP/PPP1CA/PPP1CC/PPP1R15A/PPP6R3/PTK2/PTPA/PXN/RACK1/SLC9A1/SLC9A3R2/SMG7/SNX3/SOD1/SPRED1/STAT1/STAT3/STAT6/SYTL2/VCP
EC	GO:0043178	alcohol binding	20/2403	90/18432	20	0.010922	0.0507071	ABCA1/ABCG1/ANXA6/CAV1/CD81/CETP/ITPR2/ITPR3/NPC1/NPC2/OSBPL5/PROM1/RBP1/SCP2/STARD4/STRA6/TPK1/TRPC6/VDAC1/VDAC2
EC	GO:0019955	cytokine binding	29/2403	144/18432	29	0.0107358	0.0501063	A2M/ACVR1/ACVRL1/CD109/CXCR4/ENG/FZD4/HYAL2/IFNAR1/IFNGR1/IL13RA1/IL6ST/ITGA4/ITGAV/ITGB1/KLHL20/LTBP1/NBL1/NRP1/NRP2/OSMR/PARK7/PXDN/TGFBR2/TGFBR3/TNFRSF1A/TNFRSF1B/TWSG1/ZFP36
EC	GO:0000979	RNA polymerase II core promoter sequence-specific DNA binding	7/2403	20/18432	7	0.0104659	0.0491065	FOS/GTF2B/HDAC1/RELA/REST/STAT1/TAF1
EC	GO:0031418	L-ascorbic acid binding	7/2403	20/18432	7	0.0104659	0.0491065	EGLN1/P3H1/P4HA1/PAM/PLOD1/PLOD2/PLOD3
EC	GO:0097001	ceramide binding	7/2403	20/18432	7	0.0104659	0.0491065	GLTP/LAPTM4B/MAP1LC3B/PLTP/PSAP/VDAC1/VDAC2
EC	GO:0032934	sterol binding	15/2403	61/18432	15	0.0102287	0.0487718	ABCA1/ABCG1/ANXA6/CAV1/CD81/CETP/NPC1/NPC2/OSBPL5/PROM1/RORA/SCP2/STARD4/VDAC1/VDAC2
EC	GO:0048029	monosaccharide binding	17/2403	72/18432	17	0.00992752	0.047593	BSG/COLEC12/EGLN1/ENG/IGF2R/LGALS9/LMAN1/LMAN2/P3H1/P4HA1/PAM/PFKL/PLOD1/PLOD2/PLOD3/SLC2A3/TALDO1
EC	GO:0051787	misfolded protein binding	9/2403	29/18432	9	0.00927383	0.0447021	CLU/DNAJB11/DNAJC3/HSPA1A/HSPA1B/HSPA5/HSPA8/HSPA9/SDF2
EC	GO:0051861	glycolipid binding	9/2403	29/18432	9	0.00927383	0.0447021	DPEP1/GLTP/GPAA1/LYN/MANF/PIGU/PPT1/PSAP/TPP1
EC	GO:0003697	single-stranded DNA binding	26/2403	124/18432	26	0.00904648	0.0440881	CNBP/FBH1/HMCES/HMGB2/HNRNPA2B1/HSF1/HSPD1/MCM3/MCM7/PCBP2/POLR2G/POLR2H/PURB/RAD23A/RAD23B/RAD51B/RBMS1/RECQL/RPA1/SAMHD1/SMARCA1/SMC4/SMC5/SMC6/TOP1/TSNAX
EC	GO:0047485	protein N-terminus binding	23/2403	106/18432	23	0.00897323	0.0439741	ACOX1/ACTN4/ARF6/EIF3E/EIF5A/GADD45A/HDAC1/HSPA1A/HSPA1B/ID1/LRP8/MAP2K1/NCOR2/NPM1/PHB2/PIAS3/PPP1CC/RELA/RPS21/SDCBP/SMARCE1/SRRM2/VWF
EC	GO:0001222	transcription corepressor binding	12/2403	44/18432	12	0.00889324	0.0438256	CTBP2/ELOB/ENO1/ETS1/HDAC1/HDGF/HES1/LEF1/RORA/STAT1/WIZ/ZBTB7A
EC	GO:0015175	neutral amino acid transmembrane transporter activity	12/2403	44/18432	12	0.00889324	0.0438256	MFSD12/SERINC3/SLC1A3/SLC1A4/SLC38A2/SLC38A3/SLC38A5/SLC3A2/SLC6A6/SLC7A11/SLC7A5/SLC7A8
EC	GO:0005096	GTPase activator activity	50/2403	275/18432	50	0.00889045	0.0438256	ARAP3/ARFGAP1/ARHGAP10/ARHGAP12/ARHGAP15/ARHGAP18/ARHGAP26/ARHGAP29/ARHGAP31/ARHGAP42/ARHGDIA/ARHGDIB/ARHGEF1/ARHGEF12/ARHGEF15/ASAP1/ASAP2/BNIP2/DAB2IP/DLC1/DOCK1/DOCK4/EVI5/IQGAP1/IQGAP2/JUN/NRP1/PREX1/PREX2/RABEP2/RANBP1/RASA2/RASGRP3/RGS3/RGS5/RIN2/SEC23A/SIPA1/SIPA1L2/SMAP1/STARD13/TBC1D1/TBC1D20/TBC1D22A/TBC1D2B/TBC1D4/TBC1D7/TBC1D9/TBC1D9B/TBCD
EC	GO:0047134	protein-disulfide reductase (NAD(P)) activity	5/2403	11/18432	5	0.00876326	0.0438256	NXN/PGK1/SELENOT/TXNDC17/TXNL1
EC	GO:0008143	poly(A) binding	8/2403	24/18432	8	0.00875613	0.0438256	DDX3X/EIF4A3/PABPC4/RBMS1/RBMS2/RBMS3/RBPMS/SYNCRIP
EC	GO:0051537	2 iron, 2 sulfur cluster binding	8/2403	24/18432	8	0.00875613	0.0438256	CIAPIN1/CISD1/FDX1/GLRX5/ISCA1/NDUFS1/NDUFV2/UQCRFS1
EC	GO:0004714	transmembrane receptor protein tyrosine kinase activity	15/2403	60/18432	15	0.00874153	0.0438256	AXL/CRIM1/DDR2/EPHA2/FGFR1/FLT1/FLT4/IGF2R/INSR/KDR/NRP1/NRP2/PDGFRB/TEK/TIE1
EC	GO:0008028	monocarboxylic acid transmembrane transporter activity	15/2403	60/18432	15	0.00874153	0.0438256	ABCC4/ABCG2/MFSD2A/SLC16A1/SLC16A12/SLC16A2/SLC16A3/SLC16A6/SLC43A3/SLC5A6/SLC6A1/SLC6A12/SLC6A6/SLCO1A2/SLCO2B1
EC	GO:1901611	phosphatidylglycerol binding	6/2403	15/18432	6	0.00853783	0.0438256	ATP8B1/NME4/PITPNA/PITPNC1/PLTP/STOML2
EC	GO:1904680	peptide transmembrane transporter activity	6/2403	15/18432	6	0.00853783	0.0438256	ABCC4/GJA1/SLC15A4/TAP1/TAP2/TAPBP
EC	GO:0051019	mitogen-activated protein kinase binding	9/2403	28/18432	9	0.00721456	0.0376568	ABL1/ACE/DUSP1/GCH1/MAPKAPK2/NBR1/PRMT1/TNIP1/TPR
EC	GO:0008238	exopeptidase activity	22/2403	98/18432	22	0.00694717	0.036477	ACE/ADAM10/BLMH/CNDP2/CPD/CPQ/CTSA/DNPEP/DPEP1/DPP7/ERMP1/LTA4H/METAP2/MINDY2/MMP15/PEPD/PRCP/RNPEP/TPP1/VASH1/XPNPEP1/ZMPSTE24
EC	GO:0140416	transcription regulator inhibitor activity	8/2403	23/18432	8	0.00657629	0.0347364	DNAJB1/HSPA1A/ID1/ID3/LEF1/SMAD6/SMAD7/TAF1
EC	GO:0061134	peptidase regulator activity	44/2403	232/18432	44	0.00642386	0.0341356	A2M/ADRM1/ANXA2/APH1A/APLP2/BAD/BIN1/CARD8/CAST/CAV1/CD109/CRIM1/CST3/CSTB/DPEP1/FBLN1/FN1/FURIN/GAPDH/ITIH5/LXN/PCOLCE/PINK1/PROS1/PSENEN/PSME1/PSME2/RACK1/RECK/RPS27L/RPS6KA3/SERPINB6/SERPINE1/SERPING1/SERPINH1/SPINK8/SPOCK2/TANK/TFPI/TIMP1/TIMP3/VCP/VSIR/XIAP
EC	GO:0045309	protein phosphorylated amino acid binding	15/2403	58/18432	15	0.00628217	0.0335851	ABL1/BCAR3/CBL/CRK/GRAP/MAPK1/MAPK3/NCK2/PFN1/SH2D3C/SHB/SHC1/SHE/YES1/YWHAB
EC	GO:0008307	structural constituent of muscle	12/2403	42/18432	12	0.00596886	0.0321047	CSRP1/CSRP2/DAG1/MYL6/MYL9/PLEC/SMTN/SYNM/TPM1/TPM2/TPM4/TTN
EC	GO:0017022	myosin binding	18/2403	74/18432	18	0.00587236	0.0317794	AXL/CALD1/CXCR4/GIPC1/GSN/KIRREL1/MYL12A/MYL12B/MYL9/PDLIM2/RAB11A/RAB11B/RAB27A/RHOA/SHROOM1/SHROOM4/TRAK1/TRIOBP
EC	GO:0005539	glycosaminoglycan binding	45/2403	237/18432	45	0.00577654	0.0314538	AAMP/AGRN/ANXA6/APLP2/APOE/BGN/CCN1/CCN2/CFH/CLEC3B/COL5A1/DCN/EFEMP2/EGFLAM/ENG/FBN1/FGFR1/FN1/FSTL1/FURIN/GNS/HAPLN3/HBEGF/HDGF/HSD17B12/HYAL2/LAYN/LRPAP1/LXN/MDK/NRP1/NRP2/PCOLCE/PGF/PPIA/PRELP/PTN/SEMA5A/SMOC2/SPOCK2/STAB1/TGFBR2/TGFBR3/TNXB/TWSG1
EC	GO:0032977	membrane insertase activity	6/2403	14/18432	6	0.0057495	0.0314538	EMC3/EMC4/EMC6/EMC7/EMC8/OXA1L
EC	GO:0044548	S100 protein binding	6/2403	14/18432	6	0.0057495	0.0314538	AHNAK/ANXA11/ANXA2/EZR/IQGAP1/S100A11
EC	GO:1901981	phosphatidylinositol phosphate binding	36/2403	180/18432	36	0.00549676	0.0304951	AKT1/ANXA2/ARAP3/ARFIP1/ASAP1/ATG2B/CYTH3/DAB2IP/FCHSD2/FERMT2/FLII/FUNDC2/GOLPH3/GSN/IQGAP1/IQGAP2/LAPTM4B/MYO10/MYO1B/OSBPL5/PARD3/PFN1/PHLDA1/PICALM/PLEKHB2/RAB35/SDCBP/SLC9A1/SNX3/SVIL/SYTL2/TPCN1/TWF2/WDR45B/WIPI1/WIPI2
EC	GO:0003713	transcription coactivator activity	52/2403	281/18432	52	0.00545344	0.0304463	ABL1/ACTN1/ACTN4/AIP/ASXL1/BRD4/BRD7/BUD31/CBFB/CTBP2/CTNNB1/EDF1/ENY2/EP300/ETS1/GPS2/HELZ2/HMGA1/HMGB2/HYAL2/JUP/KAT6A/KDM5A/LMO2/MAML2/MED13/MTA2/MTDH/NCOA4/NCOA7/NIBAN2/NOTCH1/NPM1/NUP98/PARK7/PCBD1/PHF2/PSMD9/RBPMS/RUVBL1/SETD3/SMARCE1/SNW1/SRA1/SS18/TACC1/TRIM28/TRIP11/TSG101/UBE2L3/WWTR1/YAP1
EC	GO:0098641	cadherin binding involved in cell-cell adhesion	7/2403	18/18432	7	0.00543465	0.0304463	ANXA1/ANXA2/CNN3/PDLIM5/PPP1CA/S100A11/TMOD3
EC	GO:0005528	FK506 binding	5/2403	10/18432	5	0.00534967	0.0302498	FKBP10/FKBP1A/FKBP2/FKBP4/FKBP5
EC	GO:0008097	5S rRNA binding	5/2403	10/18432	5	0.00534967	0.0302498	MRPL18/NOP53/RPF2/RPL11/RPL3
EC	GO:0031720	haptoglobin binding	5/2403	10/18432	5	0.00534967	0.0302498	HBA1/HBA2/HBB/HBG1/HBG2
EC	GO:0070008	serine-type exopeptidase activity	5/2403	10/18432	5	0.00534967	0.0302498	ACE/CPD/CTSA/PRCP/TPP1
EC	GO:0070878	primary miRNA binding	5/2403	10/18432	5	0.00534967	0.0302498	DDX3X/DDX5/SMAD1/SRSF3/STAT3
EC	GO:0019903	protein phosphatase binding	31/2403	149/18432	31	0.00527522	0.0302498	AP3B1/BAD/CDH5/CTNNB1/DAB2IP/FLT4/FOXO1/HSP90AA1/HSP90B1/IQGAP1/ITGA1/JAK1/JUP/MFHAS1/MVP/PPP1CA/PPP1CC/PPP1R15A/PPP6R3/PTK2/PTPA/PXN/RACK1/SLC9A1/SMG7/SNX3/SOD1/STAT1/STAT3/STAT6/VCP
EC	GO:0004674	protein serine/threonine kinase activity	75/2403	430/18432	75	0.00491408	0.0288982	ACVR1/ACVRL1/AKAP13/AKT1/ALPK3/BCKDK/BMP2K/BRD4/CCND3/CDK11B/CDK12/CDK17/CDK4/CDK6/CLK2/CLK3/CSNK1A1/CSNK1D/CSNK1G3/CSNK2B/DAPK3/EIF2AK2/EIF2AK4/ENG/GAK/GRK5/HIPK1/HIPK3/IKBKB/ILK/LATS2/LIMK2/LTBP1/MAP2K1/MAP2K2/MAP3K1/MAP3K11/MAP3K20/MAP3K3/MAP4K2/MAPK1/MAPK3/MAPKAPK2/MAST4/MYLK/NEK11/NEK3/NEK9/NLK/PIM1/PINK1/PRKAA1/PRKCH/PRKD2/PRKD3/PRKG1/RIOK3/ROCK2/RPS6KA2/RPS6KA3/SGK1/SIK2/SLK/SNRK/SQSTM1/ST…
EC	GO:0004602	glutathione peroxidase activity	8/2403	22/18432	8	0.00483308	0.0286127	CLIC2/GPX1/GPX4/GSTK1/GSTP1/MGST2/MGST3/PRDX6
EC	GO:0042169	SH2 domain binding	12/2403	41/18432	12	0.00482501	0.0286127	ABL1/AFAP1L2/CRK/DAG1/DLC1/INPPL1/NLK/NUP62/PAG1/PTK2/RACK1/SQSTM1
EC	GO:0042887	amide transmembrane transporter activity	11/2403	36/18432	11	0.00477916	0.0286127	ABCC4/ABCG2/GJA1/SLC15A4/SLC19A1/SLC38A3/SLC38A5/SLC5A6/TAP1/TAP2/TAPBP
EC	GO:0061631	ubiquitin conjugating enzyme activity	11/2403	36/18432	11	0.00477916	0.0286127	CDC34/TAF1/UBE2A/UBE2D2/UBE2E1/UBE2G2/UBE2J1/UBE2J2/UBE2L3/UBE2L6/UBE2Q1
EC	GO:0005342	organic acid transmembrane transporter activity	34/2403	166/18432	34	0.00466796	0.0283974	ABCB1/ABCC4/ABCG2/MFSD12/MFSD2A/SERINC3/SLC15A4/SLC16A1/SLC16A12/SLC16A2/SLC16A3/SLC16A6/SLC19A1/SLC1A3/SLC1A4/SLC25A11/SLC26A2/SLC38A10/SLC38A11/SLC38A2/SLC38A3/SLC38A5/SLC3A2/SLC43A3/SLC5A6/SLC6A1/SLC6A12/SLC6A6/SLC7A1/SLC7A11/SLC7A5/SLC7A8/SLCO1A2/SLCO2B1
EC	GO:0015485	cholesterol binding	14/2403	51/18432	14	0.00461049	0.0282426	ABCA1/ABCG1/ANXA6/CAV1/CD81/CETP/NPC1/NPC2/OSBPL5/PROM1/SCP2/STARD4/VDAC1/VDAC2
EC	GO:0031210	phosphatidylcholine binding	10/2403	31/18432	10	0.00457435	0.0282172	ABCA1/CETP/CHMP2A/ESYT1/ESYT2/PCYT1A/PITPNA/PLTP/VDAC1/VDAC2
EC	GO:0071889	14-3-3 protein binding	10/2403	31/18432	10	0.00457435	0.0282172	AKT1/BAD/DAB2IP/DDIT4/HDAC7/PPP1R12A/RIPOR1/TBC1D22A/ZFP36/ZFP36L1
EC	GO:0008514	organic anion transmembrane transporter activity	38/2403	190/18432	38	0.00442995	0.0277141	ABCC4/ABCG2/GJA1/LRRC8A/MFSD12/MFSD2A/SERINC3/SLC15A4/SLC16A1/SLC16A12/SLC16A3/SLC19A1/SLC1A3/SLC1A4/SLC25A11/SLC25A25/SLC25A5/SLC26A2/SLC2A1/SLC2A3/SLC2A6/SLC38A2/SLC38A3/SLC38A5/SLC39A8/SLC3A2/SLC52A2/SLC5A6/SLC6A1/SLC6A12/SLC6A6/SLC7A1/SLC7A11/SLC7A5/SLC7A8/SLCO1A2/SLCO2A1/SLCO2B1
EC	GO:0046943	carboxylic acid transmembrane transporter activity	34/2403	165/18432	34	0.0042292	0.0266471	ABCB1/ABCC4/ABCG2/MFSD12/MFSD2A/SERINC3/SLC15A4/SLC16A1/SLC16A12/SLC16A2/SLC16A3/SLC16A6/SLC19A1/SLC1A3/SLC1A4/SLC25A11/SLC26A2/SLC38A10/SLC38A11/SLC38A2/SLC38A3/SLC38A5/SLC3A2/SLC43A3/SLC5A6/SLC6A1/SLC6A12/SLC6A6/SLC7A1/SLC7A11/SLC7A5/SLC7A8/SLCO1A2/SLCO2B1
EC	GO:0120013	lipid transfer activity	14/2403	50/18432	14	0.00379111	0.0240587	ABCA1/ABCG1/APOE/ATG2B/CETP/ESYT1/GLTP/NPC2/OSBPL5/PITPNA/PITPNC1/PLTP/PRELID1/STARD4
EC	GO:0008525	phosphatidylcholine transporter activity	7/2403	17/18432	7	0.00373703	0.0238874	ABCA1/ABCB1/ABCG1/ATP10A/ATP8B1/PITPNA/PLTP
EC	GO:0030169	low-density lipoprotein particle binding	7/2403	17/18432	7	0.00373703	0.0238874	COLEC12/LDLR/PLTP/SAMD1/SCARB1/SCARF1/STAB1
EC	GO:0043024	ribosomal small subunit binding	7/2403	17/18432	7	0.00373703	0.0238874	ABCE1/DDX3X/EIF1/EIF4H/MTIF3/NPM1/PIM1
EC	GO:0005024	transforming growth factor beta receptor activity	6/2403	13/18432	6	0.00368882	0.0238874	ACVR1/ACVRL1/ENG/LTBP1/TGFBR2/TGFBR3
EC	GO:0016668	oxidoreductase activity, acting on a sulfur group of donors, NAD(P) as acceptor	6/2403	13/18432	6	0.00368882	0.0238874	DLD/NXN/PGK1/SELENOT/TXNDC17/TXNL1
EC	GO:0017147	Wnt-protein binding	10/2403	30/18432	10	0.00350158	0.0232238	APCDD1/CTHRC1/FRZB/FZD4/FZD6/RECK/ROR1/RYK/TRABD2A/WLS
EC	GO:1990381	ubiquitin-specific protease binding	8/2403	21/18432	8	0.00346679	0.0231672	AMFR/CLTC/PARK7/PTEN/RAD23A/SELENOS/SUMO1/VCP
EC	GO:0001046	core promoter sequence-specific DNA binding	13/2403	44/18432	13	0.00311407	0.020969	AGO2/BAZ2A/FOS/GTF2B/HDAC1/KLF10/NPM1/NR3C1/PIH1D1/RELA/REST/STAT1/TAF1
EC	GO:0008266	poly(U) RNA binding	9/2403	25/18432	9	0.00306743	0.0208138	DAZAP1/HNRNPC/HNRNPH1/MSI2/PABPC4/RBMS1/RBMS2/RBMS3/SSB
EC	GO:0046625	sphingolipid binding	10/2403	29/18432	10	0.00263839	0.0180414	GLTP/LAPTM4B/LYN/MAP1LC3B/PHB2/PLTP/PSAP/S1PR1/VDAC1/VDAC2
EC	GO:0046875	ephrin receptor binding	10/2403	29/18432	10	0.00263839	0.0180414	ABL1/ANKS1A/CBL/CRK/EFNA1/FYN/LYN/NCK1/SDCBP/SHC1
EC	GO:0016887	ATP hydrolysis activity	64/2403	347/18432	64	0.00242975	0.0168764	ALPL/ATP10A/ATP11A/ATP13A3/ATP1A2/ATP5F1A/ATP5F1C/ATP6V1G1/ATP8B1/CCT3/CCT5/CCT7/CCT8/CHD4/CHD7/DDX18/DDX21/DDX23/DDX39A/DDX3X/DDX42/DDX5/DDX56/DDX60L/DHX30/DHX40/EIF4A1/EIF4A3/FBH1/G3BP1/HSP90AA1/HSP90AA2P/HSP90AB1/HSP90B1/HSPA1A/HSPA1B/HSPA5/HSPA8/HSPA9/HSPD1/KIF13A/KIF1C/KIF5B/MCM3/MCM7/MOV10/MYO1E/PSMC2/PSMC3/PSMC4/PSMC5/PSMC6/RECQL/RFC1/RNF213/RUVBL1/SMARCA5/SMC1A/SMC4/SMC5/UPF1/VCP/VPS4B/YM…
EC	GO:0016408	C-acyltransferase activity	8/2403	20/18432	8	0.00241972	0.0168764	ACAA2/ACAT1/HADHA/HADHB/SCP2/SPTLC1/SPTLC2/SPTSSA
EC	GO:0031072	heat shock protein binding	28/2403	124/18432	28	0.00232644	0.0164173	AHSA1/AHSA2P/CDC37/CHORDC1/DNAJB1/DNAJC2/DNAJC8/FKBP4/FKBP5/HSF1/HSP90AB1/HSPA1A/HSPA1B/HSPA5/HSPA8/HSPA9/IQCG/KDR/LMAN2/NPAS2/NR3C1/NUP62/PTGES3/SLC12A2/ST13/TFRC/TPR/ZFP36
EC	GO:0005160	transforming growth factor beta receptor binding	9/2403	24/18432	9	0.00221659	0.0157683	BAMBI/ENG/FERMT2/FKBP1A/SMAD6/SMAD7/TGFB1/TGFBR2/TGFBR3
EC	GO:0008187	poly-pyrimidine tract binding	10/2403	28/18432	10	0.00195411	0.0140141	DAZAP1/HNRNPC/HNRNPH1/MSI2/PABPC4/PTBP1/RBMS1/RBMS2/RBMS3/SSB
EC	GO:0031267	small GTPase binding	53/2403	272/18432	53	0.00164751	0.0119121	ABCA1/AKAP13/ARHGDIB/BICD1/BICD2/BRK1/CAV1/CCDC186/CORO1C/CYFIP1/DAAM2/DAPK3/DENND5A/DOCK1/DOCK4/EPS8/EVI5/FGD5/FLNA/FMNL3/GCC2/INF2/IPO11/IQGAP1/IQGAP2/MAP3K11/MYO1C/NCKAP1/PFN1/PICALM/PLCE1/PRKCH/RAB34/RAB7A/RABGGTB/RANBP1/RAP1A/RAPGEF4/RASGRP3/RCC1/RCC2/RIN2/RNF152/ROCK2/SH3BP4/SOD1/SYTL2/TBC1D20/TBC1D7/TNFAIP1/TRIOBP/TRIP11/YBX3
EC	GO:0005520	insulin-like growth factor binding	8/2403	19/18432	8	0.00163735	0.0119121	CCN2/IGF2R/IGFBP2/IGFBP4/IGFBP7/INSR/ITGA6/ITGAV
EC	GO:0001784	phosphotyrosine residue binding	14/2403	46/18432	14	0.00160242	0.0117792	ABL1/BCAR3/CBL/CRK/GRAP/MAPK1/MAPK3/NCK2/PFN1/SH2D3C/SHB/SHC1/SHE/YES1
EC	GO:0022858	alanine transmembrane transporter activity	7/2403	15/18432	7	0.00156701	0.0116157	SLC1A4/SLC38A2/SLC38A3/SLC38A5/SLC3A2/SLC6A6/SLC7A8
EC	GO:0048185	activin binding	7/2403	15/18432	7	0.00156701	0.0116157	ACVR1/ACVRL1/ENG/FKBP1A/SMAD7/TGFBR2/TGFBR3
EC	GO:0030020	extracellular matrix structural constituent conferring tensile strength	13/2403	41/18432	13	0.00153805	0.0115959	COL12A1/COL18A1/COL1A2/COL3A1/COL4A1/COL4A2/COL4A5/COL5A1/COL5A2/COL6A1/COL6A2/COL9A1/COL9A3
EC	GO:0019207	kinase regulator activity	49/2403	246/18432	49	0.00149759	0.0113882	AFAP1L2/CASP3/CCND1/CCND2/CCND3/CCNG1/CCNL1/CCNL2/CCNY/CDC37/CDK4/CDKN1A/CDKN1C/CSNK2B/DAB2IP/DAZAP2/DDX3X/DNAJC3/FAM20A/GCN1/GMFB/GMFG/GPRC5B/GSTP1/HBEGF/HSP90AB1/HSPB1/HYAL2/IQGAP1/MALT1/MAP2K1/MAP2K2/MOB1A/MOB2/NCK1/NPM1/PARVA/PIK3R6/PKIG/PRKAR1A/PRKAR2A/RACK1/RGCC/RPLP1/SPRED1/SPRY4/TESC/TRIB2/YWHAB
EC	GO:0005078	MAP-kinase scaffold activity	6/2403	11/18432	6	0.00125337	0.00961396	AKAP13/IQGAP1/MAP2K1/MAP2K2/SH3RF1/SPAG9
EC	GO:0015173	aromatic amino acid transmembrane transporter activity	6/2403	11/18432	6	0.00125337	0.00961396	SLC15A4/SLC38A3/SLC38A5/SLC3A2/SLC7A1/SLC7A5
EC	GO:0097493	structural molecule activity conferring elasticity	6/2403	11/18432	6	0.00125337	0.00961396	AHNAK/ELN/FBLN2/FBN1/LAMC1/TTN
EC	GO:0033218	amide binding	75/2403	408/18432	75	0.00120507	0.00949103	ACADVL/ACVR1/APOE/BCHE/CALCRL/CALR/CLTA/CLTB/CLU/CRIP1/CST3/DBI/ECE1/ECI2/FKBP10/FKBP1A/FKBP2/FKBP4/FKBP5/FURIN/FZD4/GLTP/HADHA/HLA-A/HLA-B/HLA-C/HLA-E/HSP90AB1/HSPG2/INSR/ITM2A/ITM2B/ITM2C/KDELR1/KDELR2/KPNA2/KPNA4/LAPTM4B/LDLR/LDLRAD3/LRP8/LRPAP1/MAP1LC3B/MGST2/NFKBIA/NUP98/PCCA/PFDN5/PHB2/PICALM/PITPNA/PLTP/PPIA/PPIB/PPIC/PPIG/PSAP/RAMP2/RELA/SCARB1/SCP2/SEC61A1/SLC19A1/SLC40A1/SLC7A5/SLC7A8/S…
EC	GO:0005547	phosphatidylinositol-3,4,5-trisphosphate binding	13/2403	40/18432	13	0.00119064	0.00946186	AKT1/ARAP3/ASAP1/CYTH3/FCHSD2/FERMT2/FUNDC2/IQGAP1/IQGAP2/MYO10/MYO1B/PARD3/PLEKHB2
EC	GO:0042288	MHC class I protein binding	9/2403	22/18432	9	0.00107577	0.00862679	ATP5F1A/ATP5F1B/BCAP31/HLA-E/TAP1/TAP2/TAPBP/TUBB4B/VCP
EC	GO:0055106	ubiquitin-protein transferase regulator activity	9/2403	22/18432	9	0.00107577	0.00862679	AUP1/RPL11/RPL23/RPL37/RPS15/RPS20/RPS7/TRIB2/UBE2L3
EC	GO:0140677	molecular function activator activity	17/2403	59/18432	17	0.00105587	0.00862394	AHSA1/AHSA2P/AKT1/ATP1B3/CDKN1A/DNAJB1/DNAJC1/DNAJC15/DNAJC2/EPHA2/HMGA1/HTRA1/JMJD6/LRRC55/NOTCH1/NR3C1/PTK2
EC	GO:0005548	phospholipid transporter activity	18/2403	64/18432	18	0.00104018	0.00857521	ABCA1/ABCB1/ABCG1/ANO6/ATP10A/ATP11A/ATP8B1/CETP/ESYT1/GLTP/MFSD2A/OSBPL5/PITPNA/PITPNC1/PLSCR1/PLTP/PRELID1/VMP1
EC	GO:0048027	mRNA 5'-UTR binding	10/2403	26/18432	10	0.00101138	0.00841646	CCT5/DDX3X/IGF2BP2/IGF2BP3/NCL/RPL41/RPS13/RPS14/RPS7/SYNCRIP
EC	GO:0019210	kinase inhibitor activity	20/2403	74/18432	20	0.000975487	0.00819507	CASP3/CDKN1A/CDKN1C/DNAJC3/GMFB/GMFG/HSPB1/HYAL2/NCK1/NPM1/PARVA/PKIG/PRKAR1A/PRKAR2A/RACK1/SPRED1/SPRY4/TESC/TRIB2/YWHAB
EC	GO:0030674	protein-macromolecule adaptor activity	66/2403	347/18432	66	0.000941342	0.00798425	AFAP1L2/AKAP13/AMFR/AP2A1/APH1A/ARPC4/ATP1B3/BICD1/BICD2/BRD4/CAV1/CAV2/COL1A2/CRK/DAB2/DAB2IP/EPS8/FBXO7/FKBP4/FSCN1/GAB1/GATAD2A/GNB2/GOSR2/GRB10/HERPUD1/HNRNPA2B1/HSPA8/IQGAP1/JUP/KLF4/MAP2K1/MAP2K2/MYH9/NAPA/NCK1/NCK2/NCSTN/NMD3/NPM1/NUP62/PAG1/PEF1/PSMC6/RACK1/SAV1/SDCBP/SEC22B/SH2B3/SH3RF1/SHANK3/SHC1/SLC9A1/SLC9A3R2/SPAG9/ST13/STAT3/STX12/STX16/STX4/TARDBP/TIAL1/VAMP3/YKT6/ZSWIM8/ZZEF1
EC	GO:0070411	I-SMAD binding	7/2403	14/18432	7	0.000941244	0.00798425	AXIN2/CTNNB1/SMAD1/SMAD4/SMAD5/SMAD6/SMAD7
EC	GO:0019199	transmembrane receptor protein kinase activity	21/2403	79/18432	21	0.000932457	0.00798425	ACVR1/ACVRL1/AXL/CRIM1/DDR2/ENG/EPHA2/FGFR1/FLT1/FLT4/IGF2R/INSR/KDR/LTBP1/NRP1/NRP2/PDGFRB/TEK/TGFBR2/TGFBR3/TIE1
EC	GO:0071813	lipoprotein particle binding	11/2403	30/18432	11	0.000912019	0.00796531	APOE/APOL2/COLEC12/HSPD1/LDLR/LRP8/PLTP/SAMD1/SCARB1/SCARF1/STAB1
EC	GO:0071814	protein-lipid complex binding	11/2403	30/18432	11	0.000912019	0.00796531	APOE/APOL2/COLEC12/HSPD1/LDLR/LRP8/PLTP/SAMD1/SCARB1/SCARF1/STAB1
EC	GO:0003727	single-stranded RNA binding	23/2403	89/18432	23	0.000835959	0.00744853	AGO2/CNBP/DAZAP1/DDX3X/DDX60L/EIF4A3/EIF4H/HNRNPC/HNRNPF/HNRNPH1/JMJD6/LSM14A/MSI2/PABPC4/POLR2G/PTBP1/RBMS1/RBMS2/RBMS3/RBPMS/SRA1/SSB/SYNCRIP
EC	GO:0015026	coreceptor activity	15/2403	48/18432	15	0.000814704	0.00733321	CSPG4/CXCR4/ENG/ITGA4/ITGAV/ITGB1/KDR/NECTIN2/NRP1/PTK7/RAMP2/RECK/ROR1/RYK/TGFBR3
EC	GO:0016853	isomerase activity	35/2403	156/18432	35	0.000813543	0.00733321	AIP/CRELD2/DEGS1/DKC1/DSE/EBPL/ECH1/ECI1/ECI2/FKBP10/FKBP15/FKBP1A/FKBP2/FKBP4/FKBP5/FKBP9/HSD17B4/HSPD1/MIF/NAXE/P4HB/PDIA3/PDIA4/PDIA6/PGAM1/PGM2/PPIA/PPIB/PPIC/PPIG/PTGES3/PTPA/TOP1/TPI1/TXNDC5
EC	GO:1901681	sulfur compound binding	54/2403	270/18432	54	0.000806492	0.00733321	AAMP/ACADVL/AGRN/ANXA6/APLP2/APOE/CCN1/CCN2/CD34/CFH/CHST12/CHST15/CLEC3B/COL5A1/DBI/ECI2/EFEMP2/FBN1/FGFR1/FN1/FSTL1/FURIN/GNS/GSTP1/HADHA/HBEGF/HDGF/HSD17B12/ILVBL/LRPAP1/LXN/MDK/METTL5/MGST2/NRP1/NRP2/PCCA/PCOLCE/PGF/PITPNA/PPIA/PRELP/PRMT1/PTN/RCC1/SCP2/SEMA5A/SMAD4/SMOC2/TGFBR3/TNXB/TPK1/TSR3/TWSG1
EC	GO:0043531	ADP binding	12/2403	34/18432	12	0.000800128	0.00733321	ABCG1/ATP5F1A/ATP5F1D/CHORDC1/MIEF1/MSH6/MYH9/MYO6/PGK1/RUVBL1/TAP1/VCP
EC	GO:0003714	transcription corepressor activity	41/2403	191/18432	41	0.000792918	0.00733321	AASS/BRD7/BTG2/CCND1/CREG1/CTBP2/DNAJB1/EID1/ENO1/GON4L/GPS2/HDAC1/HDAC7/HDGF/HSBP1/HSPA1A/IRF2BP2/LMCD1/MIER1/MTA2/NCOR2/PA2G4/PARP14/PARP9/PAWR/PFDN5/PIAS1/RB1/RCOR1/RYBP/SNW1/TCF25/TLE1/TRIM28/TSG101/URI1/UXT/WTIP/WWTR1/YAP1/ZNF366
EC	GO:0004713	protein tyrosine kinase activity	32/2403	138/18432	32	0.000738464	0.00700433	ABL1/AXL/BAZ1B/CLK2/CLK3/CRIM1/DDR2/EIF2AK2/EPHA2/FGFR1/FLT1/FLT4/FYN/HIPK1/HIPK3/IGF2R/INSR/JAK1/KDR/LYN/MAP2K1/MAP2K2/NRP1/NRP2/PDGFRB/PEAK1/PKM/PTK2/TEK/TIE1/TTN/YES1
EC	GO:0050431	transforming growth factor beta binding	10/2403	25/18432	10	0.000703994	0.00674997	ACVR1/ACVRL1/CD109/ENG/HYAL2/ITGAV/LTBP1/TGFBR2/TGFBR3/TWSG1
EC	GO:0003755	peptidyl-prolyl cis-trans isomerase activity	13/2403	38/18432	13	0.000688724	0.00667612	AIP/FKBP10/FKBP15/FKBP1A/FKBP2/FKBP4/FKBP5/FKBP9/PPIA/PPIB/PPIC/PPIG/PTPA
EC	GO:0070325	lipoprotein particle receptor binding	11/2403	29/18432	11	0.000653979	0.00640976	AP2A1/APOE/CLTC/CLU/DAB2/HSP90B1/HSPG2/LRPAP1/MESD/PICALM/SNX17
EC	GO:0008429	phosphatidylethanolamine binding	6/2403	10/18432	6	0.000640357	0.00634677	ANXA11/CD300A/ESYT1/ESYT2/MFGE8/PLTP
EC	GO:0019887	protein kinase regulator activity	46/2403	218/18432	46	0.000586098	0.005875	AFAP1L2/CASP3/CCND1/CCND2/CCND3/CCNG1/CCNL1/CCNL2/CCNY/CDC37/CDK4/CDKN1A/CDKN1C/CSNK2B/DAB2IP/DAZAP2/DDX3X/DNAJC3/FAM20A/GCN1/GMFB/GMFG/GPRC5B/HBEGF/HSP90AB1/HSPB1/HYAL2/IQGAP1/MAP2K1/MAP2K2/MOB1A/MOB2/NCK1/NPM1/PARVA/PKIG/PRKAR1A/PRKAR2A/RACK1/RGCC/RPLP1/SPRED1/SPRY4/TESC/TRIB2/YWHAB
EC	GO:0051219	phosphoprotein binding	24/2403	92/18432	24	0.000562551	0.00570378	ABL1/BCAR3/CBL/CRK/FKBP4/GRAP/IGF2R/LYN/MAPK1/MAPK3/NCK2/PFN1/PIH1D1/PLAT/PRKCSH/RB1/RRAGA/SH2D3C/SHB/SHC1/SHE/URI1/YES1/YWHAB
EC	GO:0061133	endopeptidase activator activity	7/2403	13/18432	7	0.000530188	0.00543816	ADRM1/APH1A/CARD8/PSENEN/PSME1/PSME2/VSIR
EC	GO:0008022	protein C-terminus binding	40/2403	181/18432	40	0.000498428	0.00517254	ABL1/AGO2/ATF4/CCN2/CD2AP/CTNNB1/DAB2/ECM1/EP300/EZR/FBLN1/FN1/HOMER3/HSPG2/ID1/MAP2K1/MAPRE1/MPDZ/MYO1C/NCL/PCNA/PHB2/PIAS3/PPP1CC/PPP2CA/PPP2CB/PRKAA1/PRRC2C/PTPRB/RABAC1/SASH1/SDCBP/SHANK3/SIPA1/SLC9A3R2/SNX17/TAX1BP3/VPS4B/XRCC6/YAP1
EC	GO:0035591	signaling adaptor activity	23/2403	86/18432	23	0.000496739	0.00517254	AFAP1L2/AKAP13/CRK/DAB2IP/EPS8/GAB1/GNB2/GRB10/IQGAP1/MAP2K1/MAP2K2/NCK1/NCK2/NUP62/PAG1/RACK1/SAV1/SH2B3/SH3RF1/SHANK3/SHC1/SPAG9/STAT3
EC	GO:0005200	structural constituent of cytoskeleton	27/2403	107/18432	27	0.000466848	0.00496156	ACTB/ACTG1/ACTR2/ADD3/AGRN/ARPC1B/ARPC2/ARPC3/ARPC4/ARPC5/BICD1/CD2AP/DSP/ERBIN/LMNA/MSN/PLEC/SORBS3/SPTBN1/SYNM/TLN1/TPM1/TUBA1B/TUBA1C/TUBB4B/TUBB6/VIM
EC	GO:0004860	protein kinase inhibitor activity	20/2403	70/18432	20	0.000448625	0.00482603	CASP3/CDKN1A/CDKN1C/DNAJC3/GMFB/GMFG/HSPB1/HYAL2/NCK1/NPM1/PARVA/PKIG/PRKAR1A/PRKAR2A/RACK1/SPRED1/SPRY4/TESC/TRIB2/YWHAB
EC	GO:0016859	cis-trans isomerase activity	14/2403	41/18432	14	0.000442371	0.0048175	AIP/DEGS1/FKBP10/FKBP15/FKBP1A/FKBP2/FKBP4/FKBP5/FKBP9/PPIA/PPIB/PPIC/PPIG/PTPA
EC	GO:0031435	mitogen-activated protein kinase kinase kinase binding	8/2403	16/18432	8	0.000400532	0.00441639	DAB2IP/DAZAP2/MAP3K11/MAP4K2/SASH1/STK38/TCF3/TGFBR2
EC	GO:0061650	ubiquitin-like protein conjugating enzyme activity	14/2403	40/18432	14	0.000330612	0.00369158	CDC34/TAF1/UBE2A/UBE2D2/UBE2E1/UBE2G2/UBE2I/UBE2J1/UBE2J2/UBE2L3/UBE2L6/UBE2M/UBE2Q1/UFC1
EC	GO:0005085	guanyl-nucleotide exchange factor activity	48/2403	224/18432	48	0.000312231	0.00353103	AKAP13/ARF4/ARHGEF1/ARHGEF10/ARHGEF12/ARHGEF15/ARHGEF17/ARHGEF40/BCAR3/CYSLTR2/CYTH3/DENND2A/DENND3/DENND4C/DENND5A/DOCK1/DOCK4/DOCK6/DOCK9/EEF1D/EIF2B2/FGD5/GNA13/IQSEC1/ITSN2/LAMTOR1/LAMTOR4/LAMTOR5/MCF2L/NET1/NUCB1/NUCB2/PLCE1/PLEKHG1/PLEKHG2/PREX1/PREX2/RAP1A/RAPGEF1/RAPGEF4/RAPGEF5/RASGRP3/RCC1/RCC2/RGL2/RIN2/SH2D3C/SWAP70
EC	GO:0019003	GDP binding	21/2403	73/18432	21	0.000294531	0.00337413	ARF6/GNAI3/MIEF1/RAB11B/RAB27A/RAB2A/RAB31/RAB35/RAB5A/RAB5C/RAB7A/RALB/RAN/RAP1A/RAP1B/RASL12/RHEB/RHOA/RHOB/RIT1/RRAS
EC	GO:0004129	cytochrome-c oxidase activity	9/2403	19/18432	9	0.000288338	0.00334664	COX4I1/COX5A/COX5B/COX6A1/COX6B1/COX7A1/COX7B/COX8A/CYB5A
EC	GO:0017124	SH3 domain binding	31/2403	125/18432	31	0.000258036	0.00303486	ABL1/ADAM10/ADAM12/ADAM15/ADAM17/ADAM9/AFAP1L1/AFAP1L2/ARHGAP31/BCAR1/CBL/CD2AP/CRK/CYBA/DAB2IP/DNM2/DOCK1/DOCK4/GPX1/INPP5D/INPPL1/LYN/OSTF1/PLSCR1/QKI/RAPGEF1/SHANK3/UVRAG/VASP/WASF2/WIPF1
EC	GO:0030695	GTPase regulator activity	91/2403	488/18432	91	0.000235794	0.00281075	AKAP13/ARAP3/ARF4/ARFGAP1/ARHGAP10/ARHGAP12/ARHGAP15/ARHGAP18/ARHGAP26/ARHGAP29/ARHGAP31/ARHGAP42/ARHGDIA/ARHGDIB/ARHGEF1/ARHGEF10/ARHGEF12/ARHGEF15/ARHGEF17/ARHGEF40/ASAP1/ASAP2/BCAR3/BNIP2/CYSLTR2/CYTH3/DAB2IP/DENND2A/DENND3/DENND4C/DENND5A/DLC1/DOCK1/DOCK4/DOCK6/DOCK9/EEF1D/EIF2B2/EVI5/FGD5/GNA13/GPS2/IQGAP1/IQGAP2/IQSEC1/ITSN2/JUN/LAMTOR1/LAMTOR4/LAMTOR5/MCF2L/NET1/NRP1/NUCB1/NUCB2/PLCE1/PLEK…
EC	GO:0060589	nucleoside-triphosphatase regulator activity	91/2403	488/18432	91	0.000235794	0.00281075	AKAP13/ARAP3/ARF4/ARFGAP1/ARHGAP10/ARHGAP12/ARHGAP15/ARHGAP18/ARHGAP26/ARHGAP29/ARHGAP31/ARHGAP42/ARHGDIA/ARHGDIB/ARHGEF1/ARHGEF10/ARHGEF12/ARHGEF15/ARHGEF17/ARHGEF40/ASAP1/ASAP2/BCAR3/BNIP2/CYSLTR2/CYTH3/DAB2IP/DENND2A/DENND3/DENND4C/DENND5A/DLC1/DOCK1/DOCK4/DOCK6/DOCK9/EEF1D/EIF2B2/EVI5/FGD5/GNA13/GPS2/IQGAP1/IQGAP2/IQSEC1/ITSN2/JUN/LAMTOR1/LAMTOR4/LAMTOR5/MCF2L/NET1/NRP1/NUCB1/NUCB2/PLCE1/PLEK…
EC	GO:0048156	tau protein binding	15/2403	43/18432	15	0.000213086	0.00261061	ACTB/APOE/BIN1/CLU/EP300/FKBP4/FYN/HSP90AA1/HSP90AB1/LGMN/PICALM/PPP2CA/PPP2CB/PRKAA1/ROCK2
EC	GO:0140597	protein carrier chaperone	11/2403	26/18432	11	0.000212176	0.00261061	BAG3/CLU/EMC3/EMC4/EMC6/EMC7/EMC8/HSPA8/NAP1L1/OXA1L/VPS72
EC	GO:0097110	scaffold protein binding	20/2403	66/18432	20	0.00018878	0.00237891	CAV2/CDC37/CRK/DLL1/DSP/FYN/HSP90AA1/IKBKB/IL6ST/ITPR2/LYN/MAP2K1/MAP2K2/NCK2/NOS3/PARK7/PSAP/SHANK3/VIM/XRCC6
EC	GO:0051020	GTPase binding	62/2403	303/18432	62	0.000181856	0.00232487	ABCA1/AKAP13/ARHGDIB/BICD1/BICD2/BIN1/BRK1/CAV1/CCDC186/CLTA/CORO1C/CYFIP1/DAAM2/DAPK3/DENND5A/DOCK1/DOCK4/ENO1/EPS8/EVI5/FGD5/FLNA/FMNL3/GCC2/GNB2/HSP90AA1/INF2/IPO11/IQGAP1/IQGAP2/LAMTOR1/MAP3K11/MYO1C/NCKAP1/PFN1/PICALM/PLCE1/PRKCH/RAB34/RAB7A/RABGGTB/RANBP1/RAP1A/RAPGEF4/RASGRP3/RASIP1/RCC1/RCC2/RIN2/RNF152/ROCK2/SH3BP4/SOD1/SPTBN1/STOML2/SYTL2/TBC1D20/TBC1D7/TNFAIP1/TRIOBP/TRIP11/YBX3
EC	GO:0004857	enzyme inhibitor activity	77/2403	395/18432	77	0.000170148	0.00220719	A2M/ABCE1/ANGPTL4/ANXA1/ANXA2/ANXA3/ANXA5/APLP2/BIN1/CASP3/CAST/CD109/CDKN1A/CDKN1C/CRIM1/CST3/CSTB/DNAJC3/DPEP1/FAF2/FURIN/GAPDH/GMFB/GMFG/GPS2/HSPB1/HYAL2/IQGAP1/IQGAP2/ITIH5/LXN/NCK1/NOTCH1/NPM1/OAZ1/OAZ2/PARP9/PARVA/PHACTR2/PKIG/PPP1R12A/PPP1R14A/PRKAR1A/PRKAR2A/PROS1/PRPSAP1/PTN/RACK1/RECK/RNH1/RPL11/RPL23/RPL37/RPS15/RPS20/RPS6KA3/RPS7/SERPINB6/SERPINE1/SERPING1/SERPINH1/SET/SKI/SPINK8/SPOC…
EC	GO:0051087	chaperone binding	28/2403	105/18432	28	0.000135992	0.00179044	AHSA1/AHSA2P/AMFR/ATP1A2/BAG3/BIN1/CALR/CDC37/CLU/DNAJB1/DNAJC1/DNAJC3/FN1/GAK/GRN/GRPEL2/HES1/HLA-B/HSPA5/HSPA8/HSPD1/HSPE1/PTGES3/SLC12A2/SOD1/TBCD/TFRC/VWF
EC	GO:0034713	type I transforming growth factor beta receptor binding	7/2403	11/18432	7	0.000129512	0.00173096	ENG/FERMT2/FKBP1A/SMAD6/SMAD7/TGFB1/TGFBR2
EC	GO:0048407	platelet-derived growth factor binding	7/2403	11/18432	7	0.000129512	0.00173096	COL1A2/COL3A1/COL4A1/COL5A1/COL6A1/PDGFB/PDGFRB
EC	GO:0001221	transcription coregulator binding	29/2403	109/18432	29	0.000108879	0.00150067	CHD4/CREB3/CTBP2/CTCF/CTNNB1/ELOB/ENO1/EP300/EPAS1/ETS1/FOS/HDAC1/HDGF/HES1/HMGA1/JUND/LEF1/LMO2/NFE2L2/PPARD/RELA/RORA/RPL23/SMAD4/STAT1/UBE2I/VGLL4/WIZ/ZBTB7A
EC	GO:0140104	molecular carrier activity	24/2403	83/18432	24	0.000102833	0.00143984	ATOX1/BAG3/CLU/COX17/EMC3/EMC4/EMC6/EMC7/EMC8/HBA1/HBA2/HBB/HBG1/HBG2/HSPA8/IPO11/KPNA2/KPNA4/NAP1L1/NDUFAB1/OXA1L/PARK7/RAN/VPS72
EC	GO:0015252	proton channel activity	11/2403	24/18432	11	8.80004e-05	0.00125203	ATP5F1A/ATP5F1B/ATP5F1C/ATP5F1D/ATP5F1E/ATP5ME/ATP5MG/ATP5PB/ATP5PD/ATP5PF/ATP5PO
EC	GO:0050750	low-density lipoprotein particle receptor binding	11/2403	24/18432	11	8.80004e-05	0.00125203	AP2A1/APOE/CLTC/CLU/DAB2/HSP90B1/HSPG2/LRPAP1/MESD/PICALM/SNX17
EC	GO:0016922	nuclear receptor binding	35/2403	139/18432	35	7.70667e-05	0.00113302	ACTN4/ASXL1/BAZ2A/BUD31/CALR/CRY1/CTBP2/CTNNB1/DDX5/EP300/FKBP4/GTF2B/GTF2H1/HMGA1/JUND/KDM3A/LEF1/MED13/NCOA7/NCOR2/NR4A1/PARK7/PCNA/PHB2/SMARCE1/SNW1/STAT1/STAT5B/TACC1/TAF1/TAF7/TRIP6/WIPI1/ZBTB7A/ZNF366
EC	GO:0016675	oxidoreductase activity, acting on a heme group of donors	10/2403	20/18432	10	7.38773e-05	0.00110454	COX4I1/COX5A/COX5B/COX6A1/COX6B1/COX7A1/COX7B/COX8A/CYB5A/POR
EC	GO:0031386	protein tag	8/2403	13/18432	8	5.76645e-05	0.000877003	ISG15/NEDD8/RPS27A/SUMO1/UBA52/UBB/UBC/UBL5
EC	GO:0035091	phosphatidylinositol binding	60/2403	277/18432	60	4.33083e-05	0.000670219	AIDA/AKT1/ANXA2/ARAP3/ARFIP1/ASAP1/ATG2B/CYTH3/DAB2IP/DPEP1/EEA1/ESYT1/ESYT2/FCHSD2/FERMT2/FLII/FUNDC2/GOLPH3/GPAA1/GSN/HGS/IQGAP1/IQGAP2/ITPR2/ITPR3/LAPTM4B/MCF2L/MYO10/MYO1B/MYO1E/OSBPL5/PARD3/PARD3B/PFN1/PHLDA1/PICALM/PIGU/PIK3C2A/PITPNA/PITPNC1/PLEKHB2/PXDC1/RAB35/SCARB1/SDCBP/SLC9A1/SNX17/SNX2/SNX25/SNX3/SVIL/SYTL2/TLN1/TPCN1/TWF2/WDFY1/WDR45B/WIPI1/WIPI2/ZCCHC2
EC	GO:0005080	protein kinase C binding	19/2403	55/18432	19	3.72561e-05	0.000586854	ABL1/ADAM9/ADCY4/CAVIN2/CAVIN3/DSP/FLNA/GLRX3/GRK5/HDAC7/HINT1/HSPB1/ITGAV/PDLIM5/PRKCSH/PRKD2/RACK1/SQSTM1/TWF2
EC	GO:0090079	translation regulator activity, nucleic acid binding	30/2403	108/18432	30	3.47837e-05	0.000557871	AGO2/EEF1A1/EEF1D/EIF1/EIF2B2/EIF2S1/EIF2S2/EIF3A/EIF3B/EIF3D/EIF3E/EIF3G/EIF3H/EIF3I/EIF3J/EIF3K/EIF4A1/EIF4G1/EIF4G2/EIF4H/EIF5A/EIF5B/EIF6/GCN1/GFM1/GSPT1/MTIF3/MTRF1L/RPS27L/TUFM
EC	GO:0016667	oxidoreductase activity, acting on a sulfur group of donors	20/2403	59/18432	20	3.20961e-05	0.0005243	CCS/DLD/ERO1A/GLRX3/GLRX5/GSTO1/MSRB3/NXN/P4HB/PDIA3/PDIA4/PDIA6/PGK1/SELENOT/STAB1/TMX1/TXN2/TXNDC17/TXNDC5/TXNL1
EC	GO:0044183	protein folding chaperone	22/2403	68/18432	22	3.016e-05	0.000501968	CALR/CCDC47/CCT3/CCT5/CCT7/CCT8/DNAJB1/HSP90AA1/HSP90AA2P/HSP90AB1/HSP90B1/HSPA1A/HSPA1B/HSPA5/HSPA8/HSPA9/HSPB1/HSPD1/HSPE1/HYOU1/KHSRP/WIPF1
EC	GO:0060090	molecular adaptor activity	96/2403	492/18432	96	2.75592e-05	0.000467503	ADAM10/AFAP1L2/AKAP13/AMFR/AP2A1/APH1A/ARPC4/ATP1B3/AXIN2/BICD1/BICD2/BRD4/CAV1/CAV2/COL1A2/CRK/CXCR4/DAB2/DAB2IP/DISC1/EIF3B/EIF4G1/EPS8/FBXO7/FIS1/FKBP4/FNTA/FSCN1/GAB1/GATAD2A/GNB2/GOSR2/GRB10/HERPUD1/HMGA1/HNRNPA2B1/HSPA8/IQGAP1/ITSN2/JAG1/JUP/KLF4/LAMTOR1/LAMTOR4/LAMTOR5/LDLR/MAP2K1/MAP2K2/MAPRE1/MBD2/MYH9/NAPA/NCK1/NCK2/NCSTN/NMD3/NPM1/NUP62/PAG1/PAXX/PEF1/PRDX4/PSMC6/RACK1/RB1/SASH1/SAV1/S…
EC	GO:0003925	G protein activity	16/2403	41/18432	16	2.71311e-05	0.000467503	ARF6/RAB11A/RAB11B/RAB1A/RAB1B/RAB27A/RAB5A/RAB5C/RAB7A/RAC1/RALB/RAP1A/RAP1B/RASL12/RHOA/RIT1
EC	GO:0140662	ATP-dependent protein folding chaperone	16/2403	41/18432	16	2.71311e-05	0.000467503	CCT3/CCT5/CCT7/CCT8/HSP90AA1/HSP90AA2P/HSP90AB1/HSP90B1/HSPA1A/HSPA1B/HSPA5/HSPA8/HSPA9/HSPD1/HSPE1/HYOU1
EC	GO:0016504	peptidase activator activity	17/2403	45/18432	17	2.52323e-05	0.000454236	ADRM1/APH1A/BAD/CARD8/CAV1/FBLN1/FN1/PCOLCE/PINK1/PSENEN/PSME1/PSME2/RACK1/RPS27L/TANK/VCP/VSIR
EC	GO:0005112	Notch binding	12/2403	25/18432	12	2.34958e-05	0.000431787	ADAM17/DLL1/DLL4/GALNT11/JAG1/JAG2/KCTD10/NCOR2/NOTCH1/NOTCH4/SNW1/TCIM
EC	GO:0015078	proton transmembrane transporter activity	36/2403	136/18432	36	1.93798e-05	0.000363724	ATP5F1A/ATP5F1B/ATP5F1C/ATP5F1D/ATP5F1E/ATP5MC2/ATP5MC3/ATP5ME/ATP5MG/ATP5PB/ATP5PD/ATP5PF/ATP5PO/ATP6V0D1/ATP6V0E1/ATP6V1E1/ATP6V1G1/COX4I1/COX5A/COX5B/COX6A1/COX6B1/COX7A1/COX7B/COX8A/CYB5A/CYC1/SLC15A4/SLC16A3/SLC25A3/SLC38A3/SLC39A8/SLC9A1/UQCR10/UQCRC1/UQCRFS1
EC	GO:0016684	oxidoreductase activity, acting on peroxide as acceptor	20/2403	57/18432	20	1.80165e-05	0.000345489	CLIC2/GPX1/GPX4/GSTK1/GSTP1/HBA1/HBA2/HBB/HBG1/HBG2/MGST2/MGST3/PARK7/PRDX1/PRDX2/PRDX4/PRDX6/PXDN/SELENOF/TXNDC17
EC	GO:0015035	protein-disulfide reductase activity	16/2403	39/18432	16	1.28325e-05	0.000251547	CCS/ERO1A/GLRX3/GLRX5/NXN/P4HB/PDIA3/PDIA4/PDIA6/PGK1/SELENOT/STAB1/TXN2/TXNDC17/TXNDC5/TXNL1
EC	GO:0043022	ribosome binding	24/2403	73/18432	24	9.79883e-06	0.000196445	CCDC47/DNAJC2/EIF2S1/EIF3K/EIF5A/EIF6/GCN1/HSPA5/MRPS27/MTIF3/NAA10/OXA1L/RACK1/RPN2/SBDS/SEC61A1/SEC61B/SEC61G/SERBP1/SHFL/SRP68/SRP72/TMCO1/TMEM147
EC	GO:0004601	peroxidase activity	20/2403	55/18432	20	9.74705e-06	0.000196445	CLIC2/GPX1/GPX4/GSTK1/GSTP1/HBA1/HBA2/HBB/HBG1/HBG2/MGST2/MGST3/PARK7/PRDX1/PRDX2/PRDX4/PRDX6/PXDN/SELENOF/TXNDC17
EC	GO:0003725	double-stranded RNA binding	25/2403	76/18432	25	6.36887e-06	0.000133762	ACTN1/ADARB1/AGO2/CLTC/DDX21/DDX60L/DHX30/EIF2AK2/EIF4A1/EIF4H/ELAVL1/HSP90AB1/HSPD1/ILF2/LRRFIP1/LSM14A/MSN/MTDH/RFTN1/SLC3A2/TFRC/TUBA1B/TUBB4B/VIM/YRDC
EC	GO:0015036	disulfide oxidoreductase activity	18/2403	44/18432	18	3.90041e-06	8.39164e-05	CCS/ERO1A/GLRX3/GLRX5/GSTO1/NXN/P4HB/PDIA3/PDIA4/PDIA6/PGK1/SELENOT/STAB1/TMX1/TXN2/TXNDC17/TXNDC5/TXNL1
EC	GO:0022804	active transmembrane transporter activity	88/2403	417/18432	88	2.52346e-06	5.5649e-05	ABCA1/ABCB1/ABCC4/ABCC9/ABCG1/ABCG2/ATP13A3/ATP1A2/ATP5F1B/ATP6V0D1/ATP6V0E1/ATP6V1E1/ATP6V1G1/COX4I1/COX5A/COX5B/COX6A1/COX6B1/COX7A1/COX7B/COX8A/CYB5A/CYC1/KCNJ8/MFSD12/MFSD2A/NDUFA1/NDUFA12/NDUFA3/NDUFA4/NDUFA6/NDUFA8/NDUFB1/NDUFB10/NDUFB2/NDUFB3/NDUFB4/NDUFB5/NDUFB6/NDUFB7/NDUFB8/NDUFB9/NDUFC2/NDUFS1/NDUFS4/NDUFS5/NDUFS6/NDUFS7/NDUFV1/NDUFV2/SLC12A2/SLC12A4/SLC12A7/SLC15A4/SLC16A1/SLC16A12/SL…
EC	GO:0019843	rRNA binding	24/2403	67/18432	24	1.76569e-06	3.99366e-05	CAVIN1/DDX21/MRPL16/MRPL18/MRPL20/MRPS27/MRPS7/NOP53/NPM1/RPF2/RPL11/RPL12/RPL23/RPL23A/RPL3/RPL37/RPL8/RPLP0P6/RPS13/RPS14/RPS4X/RPS4Y1/RPS9/SBDS
EC	GO:0017166	vinculin binding	9/2403	12/18432	9	1.62767e-06	3.77836e-05	ACTN1/CTNNA1/DAG1/PXN/RTCB/SORBS3/SYNM/TLN1/UTRN
EC	GO:0061629	RNA polymerase II-specific DNA-binding transcription factor binding	78/2403	350/18432	78	1.06196e-06	2.53178e-05	ACTB/ACTN4/AIP/ASXL1/ATF4/BAZ2A/BHLHE40/BUD31/CALR/CD34/CHD4/COMMD6/CRY1/CSNK2B/CTBP2/CTNNB1/DDRGK1/DDX5/DLL1/EP300/EPAS1/ETS1/ETS2/FKBP4/FOS/GTF2B/GTF2H1/HDAC1/HES1/HEY1/HMGA1/HSF1/HSPB1/IFI27/JUN/JUND/KAT6A/KDM3A/KLF4/LEF1/LMO2/MED13/MEF2A/MTA2/MTDH/NCOA7/NCOR2/NFE2L2/NFKBIA/NOTCH2/NPM1/NR4A1/PARK7/PARP9/PCNA/PHB2/PPARD/RAD23B/RB1/RELA/REST/SETD3/SMAD4/SMARCA1/SMARCE1/SNW1/STAT1/STAT3/STAT5B/TA…
EC	GO:0046933	proton-transporting ATP synthase activity, rotational mechanism	11/2403	17/18432	11	1.05072e-06	2.53178e-05	ATP5F1A/ATP5F1B/ATP5F1C/ATP5F1D/ATP5F1E/ATP5ME/ATP5MG/ATP5PB/ATP5PD/ATP5PF/ATP5PO
EC	GO:0140272	exogenous protein binding	27/2403	78/18432	27	8.89394e-07	2.24154e-05	AXL/BSG/CD55/CD81/CXCR4/DAG1/EPHA2/F11R/HSPA1A/HSPA1B/HYAL2/ITGA5/ITGAV/ITGB1/ITGB5/LAMP1/LDLR/NECTIN2/NPC1/PLSCR1/PVR/SCARB1/SIVA1/SLC20A2/SLC52A2/SLC7A1/TFRC
EC	GO:0016651	oxidoreductase activity, acting on NAD(P)H	29/2403	87/18432	29	8.73798e-07	2.24154e-05	CYB5R3/CYBA/FMO5/NDUFA1/NDUFA12/NDUFA3/NDUFA4/NDUFA6/NDUFA8/NDUFB1/NDUFB10/NDUFB2/NDUFB3/NDUFB4/NDUFB5/NDUFB6/NDUFB7/NDUFB8/NDUFB9/NDUFC2/NDUFS1/NDUFS4/NDUFS5/NDUFS6/NDUFS7/NDUFV1/NDUFV2/NQO1/POR
EC	GO:0003924	GTPase activity	75/2403	331/18432	75	8.73635e-07	2.24154e-05	ARF1/ARF4/ARF6/ARHGDIB/ARL1/ARL13B/ARL16/ARL5A/ARL5B/ATL3/DDX3X/DNM2/EEF1A1/EIF5B/GBP4/GCH1/GFM1/GIMAP7/GNA13/GNAI2/GNAI3/GNAS/GNB2/GNG11/GNG5/GNL1/GNL2/GSPT1/GTPBP4/IFT27/MX1/NKIRAS2/RAB11A/RAB11B/RAB13/RAB1A/RAB1B/RAB27A/RAB2A/RAB31/RAB34/RAB35/RAB5A/RAB5C/RAB7A/RAC1/RALB/RAN/RAP1A/RAP1B/RASL12/RGS3/RGS5/RHEB/RHOA/RHOB/RHOBTB1/RHOC/RHOJ/RHOT2/RIT1/RND3/RRAGA/RRAS/SAR1B/SEPTIN11/SEPTIN2/SEPTIN7/…
EC	GO:0050840	extracellular matrix binding	22/2403	56/18432	22	7.71217e-07	2.12592e-05	ADAM9/AGRN/BGN/CCN1/CLEC14A/DAG1/DCN/ECM1/ELN/FBLN2/ITGAV/ITGB1/LGALS1/NID1/OLFML2A/PXDN/SMOC2/SPARC/SPARCL1/SPOCK2/TGFBI/THSD1
EC	GO:0002020	protease binding	40/2403	139/18432	40	6.98328e-07	1.98709e-05	A2M/ADRM1/AMFR/ANXA2/ATP5F1A/BIN1/CASP3/CFLAR/CLTC/COL1A2/COL3A1/CST3/CSTB/ECM1/FN1/FURIN/ITGAV/ITGB1/LDLR/MALT1/MIF/NDUFS7/OS9/PARK7/PINK1/PSAP/PTEN/RAD23A/RIOK3/SELENOS/SERPINB6/SERPINE1/SRI/SUMO1/TIMP1/TIMP3/TTN/UBC/VCP/VWF
EC	GO:0001618	virus receptor activity	27/2403	77/18432	27	6.63355e-07	1.9505e-05	AXL/BSG/CD55/CD81/CXCR4/DAG1/EPHA2/F11R/HSPA1A/HSPA1B/HYAL2/ITGA5/ITGAV/ITGB1/ITGB5/LAMP1/LDLR/NECTIN2/NPC1/PLSCR1/PVR/SCARB1/SIVA1/SLC20A2/SLC52A2/SLC7A1/TFRC
EC	GO:0003743	translation initiation factor activity	21/2403	51/18432	21	5.42285e-07	1.64949e-05	AGO2/EIF1/EIF2B2/EIF2S1/EIF2S2/EIF3A/EIF3B/EIF3D/EIF3E/EIF3G/EIF3H/EIF3I/EIF3J/EIF3K/EIF4A1/EIF4G1/EIF4G2/EIF4H/EIF5B/EIF6/MTIF3
EC	GO:0005525	GTP binding	84/2403	379/18432	84	5.28376e-07	1.64949e-05	ANXA6/ARF1/ARF4/ARF6/ARL1/ARL13B/ARL16/ARL5A/ARL5B/ATL3/DNM2/EEF1A1/EHD2/EHD4/EIF2B2/EIF5B/FKBP4/GBP4/GCH1/GFM1/GIMAP1/GIMAP7/GNA13/GNAI2/GNAI3/GNAS/GNL1/GNL2/GSPT1/GTPBP4/HSP90AA1/HSP90AB1/IFI44L/IFT27/INSR/MFHAS1/MX1/NKIRAS2/RAB11A/RAB11B/RAB13/RAB1A/RAB1B/RAB27A/RAB2A/RAB31/RAB34/RAB35/RAB5A/RAB5C/RAB7A/RAC1/RALB/RAN/RAP1A/RAP1B/RASL12/RHEB/RHOA/RHOB/RHOBTB1/RHOC/RHOJ/RHOT2/RIT1/RND3/RRAGA/RRA…
EC	GO:0008135	translation factor activity, RNA binding	29/2403	84/18432	29	3.77906e-07	1.23464e-05	AGO2/EEF1A1/EEF1D/EIF1/EIF2B2/EIF2S1/EIF2S2/EIF3A/EIF3B/EIF3D/EIF3E/EIF3G/EIF3H/EIF3I/EIF3J/EIF3K/EIF4A1/EIF4G1/EIF4G2/EIF4H/EIF5A/EIF5B/EIF6/GCN1/GFM1/GSPT1/MTIF3/MTRF1L/TUFM
EC	GO:0019001	guanyl nucleotide binding	89/2403	401/18432	89	2.2916e-07	7.77474e-06	ANXA6/ARF1/ARF4/ARF6/ARL1/ARL13B/ARL16/ARL5A/ARL5B/ATL3/DNM2/EEF1A1/EHD2/EHD4/EIF2B2/EIF5B/FKBP4/GBP4/GCH1/GFM1/GIMAP1/GIMAP7/GNA13/GNAI2/GNAI3/GNAS/GNL1/GNL2/GSPT1/GTPBP4/HSP90AA1/HSP90AB1/IFI44L/IFT27/INSR/MFHAS1/MIEF1/MPPED2/MX1/NKIRAS2/PDE5A/PRKG1/RAB11A/RAB11B/RAB13/RAB1A/RAB1B/RAB27A/RAB2A/RAB31/RAB34/RAB35/RAB5A/RAB5C/RAB7A/RAC1/RALB/RAN/RAP1A/RAP1B/RASL12/RHEB/RHOA/RHOB/RHOBTB1/RHOC/RHOJ/…
EC	GO:0032561	guanyl ribonucleotide binding	89/2403	401/18432	89	2.2916e-07	7.77474e-06	ANXA6/ARF1/ARF4/ARF6/ARL1/ARL13B/ARL16/ARL5A/ARL5B/ATL3/DNM2/EEF1A1/EHD2/EHD4/EIF2B2/EIF5B/FKBP4/GBP4/GCH1/GFM1/GIMAP1/GIMAP7/GNA13/GNAI2/GNAI3/GNAS/GNL1/GNL2/GSPT1/GTPBP4/HSP90AA1/HSP90AB1/IFI44L/IFT27/INSR/MFHAS1/MIEF1/MPPED2/MX1/NKIRAS2/PDE5A/PRKG1/RAB11A/RAB11B/RAB13/RAB1A/RAB1B/RAB27A/RAB2A/RAB31/RAB34/RAB35/RAB5A/RAB5C/RAB7A/RAC1/RALB/RAN/RAP1A/RAP1B/RASL12/RHEB/RHOA/RHOB/RHOBTB1/RHOC/RHOJ/…
EC	GO:0005543	phospholipid binding	104/2403	474/18432	104	4.16528e-08	1.53092e-06	ABCA1/ABCG1/AIDA/AKT1/ANXA1/ANXA11/ANXA2/ANXA3/ANXA5/ANXA6/ANXA7/APOE/ARAP3/ARFIP1/ARHGAP26/ASAP1/ATG2B/ATP8B1/AXL/BAD/BIN1/CAVIN2/CD300A/CETP/CHMP2A/CLINT1/CPNE2/CPNE5/CPNE8/CYTH3/DAB2IP/DPEP1/EEA1/ESYT1/ESYT2/FCHSD2/FERMT2/FLII/FUNDC2/GLTP/GOLPH3/GPAA1/GRK5/GSN/HGS/HSPA8/IQGAP1/IQGAP2/ITPR2/ITPR3/JAG1/LAPTM4B/MCF2L/MFGE8/MYO10/MYO1B/MYO1E/MYOF/NME4/NUP62/OSBPL5/PACSIN2/PARD3/PARD3B/PCYT1A/PFN1/…
EC	GO:0016209	antioxidant activity	31/2403	85/18432	31	3.5496e-08	1.36136e-06	APOE/CLIC2/GPX1/GPX4/GSTK1/GSTO1/GSTP1/HBA1/HBA2/HBB/HBG1/HBG2/MGST2/MGST3/NQO1/NXN/PARK7/PRDX1/PRDX2/PRDX4/PRDX6/PRXL2A/PXDN/SELENOF/SELENOS/SELENOT/SELENOW/SOD1/SOD2/TXNDC17/TXNL1
EC	GO:0051082	unfolded protein binding	40/2403	124/18432	40	2.26582e-08	9.08497e-07	AIP/CALR/CANX/CCT3/CCT5/CCT7/CCT8/CDC37/CLU/DNAJB1/DNAJB11/GRPEL2/HSP90AA1/HSP90AA2P/HSP90AB1/HSP90B1/HSPA1A/HSPA1B/HSPA5/HSPA8/HSPA9/HSPB1/HSPD1/HSPE1/HYOU1/LMAN1/NACA/NACA4P/NPM1/NUDC/PET100/PFDN5/PPIA/PPIB/PTGES3/SERPINH1/SIL1/SRSF10/TAPBP/TUBB4B
EC	GO:0016655	oxidoreductase activity, acting on NAD(P)H, quinone or similar compound as acceptor	25/2403	57/18432	25	9.80139e-09	4.11707e-07	NDUFA1/NDUFA12/NDUFA3/NDUFA4/NDUFA6/NDUFA8/NDUFB1/NDUFB10/NDUFB2/NDUFB3/NDUFB4/NDUFB5/NDUFB6/NDUFB7/NDUFB8/NDUFB9/NDUFC2/NDUFS1/NDUFS4/NDUFS5/NDUFS6/NDUFS7/NDUFV1/NDUFV2/NQO1
EC	GO:0005201	extracellular matrix structural constituent	51/2403	173/18432	51	9.0389e-09	3.98663e-07	AEBP1/AGRN/BGN/CCN1/COL12A1/COL18A1/COL1A2/COL3A1/COL4A1/COL4A2/COL4A5/COL5A1/COL5A2/COL6A1/COL6A2/COL9A1/COL9A3/CTHRC1/DCN/ECM1/EFEMP2/ELN/FBLN1/FBLN2/FBN1/FN1/HMCN1/HSPG2/IGFBP7/LAMA2/LAMA4/LAMA5/LAMB1/LAMB2/LAMC1/LTBP1/MATN2/MATN3/MFAP2/MFGE8/MMRN2/NID1/NID2/PCOLCE/PRELP/PXDN/SPARC/TGFBI/TNXB/VWA1/VWF
EC	GO:0140297	DNA-binding transcription factor binding	108/2403	476/18432	108	3.37253e-09	1.56575e-07	ACTB/ACTN4/AIP/ASXL1/ATF4/BAZ2A/BHLHE40/BUD31/CALR/CD34/CEBPG/CHCHD2/CHD4/COMMD6/CREM/CRTC3/CRY1/CSNK2B/CTBP2/CTNNB1/CXXC5/DAPK3/DAZAP2/DDRGK1/DDX5/DLL1/EP300/EPAS1/ETS1/ETS2/FKBP4/FLNA/FOS/GTF2B/GTF2H1/HDAC1/HDAC7/HES1/HEY1/HMGA1/HMGB2/HSF1/HSPB1/ID3/IFI27/JUN/JUND/JUP/KAT6A/KDM3A/KLF4/LEF1/LMO2/MAX/MED13/MEF2A/MTA2/MTDH/NCL/NCOA7/NCOR2/NFE2L2/NFKBIA/NLK/NOTCH2/NPM1/NR4A1/PARK7/PARP9/PCNA/PHB2/P…
EC	GO:0019838	growth factor binding	44/2403	132/18432	44	1.44335e-09	7.07325e-08	A2M/ACVR1/ACVRL1/CCN1/CCN2/CD109/COL1A2/COL3A1/COL4A1/COL5A1/COL6A1/ENG/EPHA2/FGFR1/FLT1/FLT4/FURIN/HTRA1/HYAL2/IGF2R/IGFBP2/IGFBP4/IGFBP7/IL6ST/INSR/ITGA6/ITGAV/KDR/LTBP1/NRP1/NRP2/OSMR/PDGFB/PDGFRB/PXDN/RHBDF1/S100A13/SDCBP/SEC61B/SHC1/SORT1/TGFBR2/TGFBR3/TWSG1
EC	GO:0043021	ribonucleoprotein complex binding	50/2403	159/18432	50	1.12097e-09	5.81657e-08	ABCE1/CCDC47/CD2BP2/DDX3X/DDX5/DNAJC2/EIF1/EIF2S1/EIF3K/EIF4A3/EIF4H/EIF5A/EIF6/GCN1/GTPBP4/HSPA5/ITCH/MALSU1/MRPS27/MTIF3/NAA10/NEAT1/NMD3/NPM1/OXA1L/PIM1/PPP1CA/PRPF31/RACK1/RPLP1/RPN2/SBDS/SEC61A1/SEC61B/SEC61G/SERBP1/SHFL/SMG6/SND1/SNRPB/SNRPD1/SNRPG/SRP68/SRP72/SRP9/SRPRA/STRAP/TMCO1/TMEM147/YBX3
EC	GO:0046332	SMAD binding	32/2403	78/18432	32	6.92388e-10	3.81725e-08	ACVR1/ACVRL1/AXIN2/COL1A2/COL3A1/COL5A2/CTNNB1/DAB2/DDX5/FERMT2/FKBP1A/FOS/JUN/MEF2A/PMEPA1/PURB/RGCC/SAV1/SKI/SKIL/SMAD1/SMAD4/SMAD5/SMAD6/SMAD7/SMURF2/SNW1/TCF12/TGFBR2/TGFBR3/YY1/ZBTB7A
EC	GO:0005518	collagen binding	30/2403	69/18432	30	4.30867e-10	2.5338e-08	ADAM9/AEBP1/ANTXR1/COL6A1/COL6A2/CRTAP/CTSB/CTSL/DCN/DDR2/FN1/HSD17B12/ITGA1/ITGA11/ITGB1/MRC2/NID1/NID2/P3H1/PCOLCE/PDGFB/PPIB/SERPINH1/SMAD4/SMAD7/SPARC/SPARCL1/TGFBI/TNXB/VWF
EC	GO:0015399	primary active transmembrane transporter activity	54/2403	169/18432	54	1.25618e-10	7.9149e-09	ABCA1/ABCB1/ABCC4/ABCC9/ABCG1/ABCG2/ATP13A3/ATP1A2/ATP5F1B/ATP6V0D1/ATP6V0E1/ATP6V1E1/ATP6V1G1/COX4I1/COX5A/COX5B/COX6A1/COX6B1/COX7A1/COX7B/COX8A/CYB5A/CYC1/KCNJ8/NDUFA1/NDUFA12/NDUFA3/NDUFA4/NDUFA6/NDUFA8/NDUFB1/NDUFB10/NDUFB2/NDUFB3/NDUFB4/NDUFB5/NDUFB6/NDUFB7/NDUFB8/NDUFB9/NDUFC2/NDUFS1/NDUFS4/NDUFS5/NDUFS6/NDUFS7/NDUFV1/NDUFV2/TAP1/TAP2/TAPBP/UQCR10/UQCRC1/UQCRFS1
EC	GO:0005178	integrin binding	52/2403	156/18432	52	4.78122e-11	3.24426e-09	ACTN1/ACTN4/ADAM10/ADAM15/ADAM17/ADAM9/ANXA7/CALR/CCN1/CCN2/CD151/CD81/CD9/COL3A1/COL5A1/CX3CL1/CXCL12/EMP2/F11R/FBLN1/FBN1/FERMT2/FN1/ICAM2/ISG15/ITGA1/ITGA11/ITGA4/ITGA5/ITGA6/ITGAV/ITGB1/ITGB5/JAM2/KDR/LAMA5/LAMB1/LAMB2/LYN/MFGE8/MYH9/P4HB/PPIA/PTK2/PTN/S1PR3/TGFBI/TLN1/TNXB/TSPAN4/UTRN/VWF
EC	GO:0051015	actin filament binding	66/2403	219/18432	66	2.14309e-11	1.57536e-09	ABL1/ABLIM1/ABLIM3/ACTN1/ACTN4/ACTR2/ADD3/AIF1L/ANTXR1/ANXA6/ARPC1B/ARPC2/ARPC3/ARPC4/ARPC5/ARPC5L/BIN1/CAPZA1/CAPZA2/CAPZB/CFL1/CORO1C/CTNNA1/CTTN/CYFIP1/DSTN/EZR/FERMT2/FHOD1/FLII/FLNA/FLNB/FMNL3/FSCN1/GSN/IQGAP1/IQGAP2/ITPRID2/LASP1/LIMA1/MAP1S/MPRIP/MYH9/MYO10/MYO1B/MYO1C/MYO1E/MYO6/PLEC/PLS3/RCSD1/SHROOM1/SHROOM3/SHROOM4/SPTBN1/SVIL/TLN1/TPM1/TPM2/TPM3/TPM4/TRIOBP/TTN/TWF2/UTRN/WDR1
EC	GO:0003955	NAD(P)H dehydrogenase (quinone) activity	25/2403	45/18432	25	1.52453e-11	1.22255e-09	NDUFA1/NDUFA12/NDUFA3/NDUFA4/NDUFA6/NDUFA8/NDUFB1/NDUFB10/NDUFB2/NDUFB3/NDUFB4/NDUFB5/NDUFB6/NDUFB7/NDUFB8/NDUFB9/NDUFC2/NDUFS1/NDUFS4/NDUFS5/NDUFS6/NDUFS7/NDUFV1/NDUFV2/NQO1
EC	GO:0008137	NADH dehydrogenase (ubiquinone) activity	24/2403	41/18432	24	8.41458e-12	7.42255e-10	NDUFA1/NDUFA12/NDUFA3/NDUFA4/NDUFA6/NDUFA8/NDUFB1/NDUFB10/NDUFB2/NDUFB3/NDUFB4/NDUFB5/NDUFB6/NDUFB7/NDUFB8/NDUFB9/NDUFC2/NDUFS1/NDUFS4/NDUFS5/NDUFS6/NDUFS7/NDUFV1/NDUFV2
EC	GO:0003954	NADH dehydrogenase activity	25/2403	44/18432	25	7.73306e-12	7.42255e-10	NDUFA1/NDUFA12/NDUFA3/NDUFA4/NDUFA6/NDUFA8/NDUFB1/NDUFB10/NDUFB2/NDUFB3/NDUFB4/NDUFB5/NDUFB6/NDUFB7/NDUFB8/NDUFB9/NDUFC2/NDUFS1/NDUFS4/NDUFS5/NDUFS6/NDUFS7/NDUFV1/NDUFV2/NQO1
EC	GO:0050136	NADH dehydrogenase (quinone) activity	25/2403	42/18432	25	1.8209e-12	2.00778e-10	NDUFA1/NDUFA12/NDUFA3/NDUFA4/NDUFA6/NDUFA8/NDUFB1/NDUFB10/NDUFB2/NDUFB3/NDUFB4/NDUFB5/NDUFB6/NDUFB7/NDUFB8/NDUFB9/NDUFC2/NDUFS1/NDUFS4/NDUFS5/NDUFS6/NDUFS7/NDUFV1/NDUFV2/NQO1
EC	GO:0031625	ubiquitin protein ligase binding	90/2403	299/18432	90	5.35069e-15	6.74267e-13	ABCB1/ACTG1/ATXN3/AUP1/AXIN2/BOK/CALR/CASC3/CCDC50/CDKN1A/CLU/CRK/CXCR4/DAZAP2/ELOB/FAF2/FBXO7/FHIT/FOXO1/FZD4/FZD6/GABARAPL2/HSP90AA1/HSP90AB1/HSPA1A/HSPA1B/HSPA5/HSPA8/HSPA9/HSPD1/ISG15/JAK1/JKAMP/JUN/LAPTM4B/LTBR/LYN/MAP1LC3B/MFHAS1/NEDD8/NFKBIA/NLK/PA2G4/PCBP2/PDLIM2/PIAS1/PINK1/PRDX6/PRKAR1A/PRKAR2A/RALB/RB1/RELA/RPL11/RPL23/RPS27A/RRAGA/SKI/SLC25A5/SMAD5/SMAD6/SMAD7/SMC6/SPART/SPOP/SQSTM1/S…
EC	GO:0003779	actin binding	118/2403	439/18432	118	3.55072e-15	5.22019e-13	ABL1/ABLIM1/ABLIM3/ACTN1/ACTN4/ACTR2/ADD3/AIF1L/ANTXR1/ANXA6/ARPC1B/ARPC2/ARPC3/ARPC4/ARPC5/ARPC5L/BIN1/CALD1/CAP1/CAPZA1/CAPZA2/CAPZB/CFL1/CNN2/CNN3/COBLL1/CORO1C/CTNNA1/CTTN/CXCR4/CYFIP1/DAAM2/DAG1/DSTN/EPB41L2/EPS8/EZR/FAM107A/FERMT2/FHOD1/FKBP15/FLII/FLNA/FLNB/FMNL3/FSCN1/FXYD5/GIPC1/GMFB/GMFG/GSN/INF2/INPPL1/IQGAP1/IQGAP2/ITGB1/ITPRID2/KLHL20/KLHL5/LASP1/LIMA1/MAP1S/MPRIP/MSN/MYH9/MYLK/MYO10…
EC	GO:0015453	oxidoreduction-driven active transmembrane transporter activity	37/2403	71/18432	37	3.18694e-15	5.22019e-13	COX4I1/COX5A/COX5B/COX6A1/COX6B1/COX7A1/COX7B/COX8A/CYB5A/CYC1/NDUFA1/NDUFA12/NDUFA3/NDUFA4/NDUFA6/NDUFA8/NDUFB1/NDUFB10/NDUFB2/NDUFB3/NDUFB4/NDUFB5/NDUFB6/NDUFB7/NDUFB8/NDUFB9/NDUFC2/NDUFS1/NDUFS4/NDUFS5/NDUFS6/NDUFS7/NDUFV1/NDUFV2/UQCR10/UQCRC1/UQCRFS1
EC	GO:0009055	electron transfer activity	51/2403	122/18432	51	2.58632e-15	5.22019e-13	AKR1B1/AKR7A2/ALDH2/CIAPIN1/COX4I1/COX5A/COX5B/COX6A1/COX6B1/COX7A1/COX7B/COX8A/CYB5A/CYBA/CYC1/DEGS1/ETFA/FDX1/IDH3B/NDUFA1/NDUFA12/NDUFA3/NDUFA4/NDUFA6/NDUFA8/NDUFB1/NDUFB10/NDUFB2/NDUFB3/NDUFB4/NDUFB5/NDUFB6/NDUFB7/NDUFB8/NDUFB9/NDUFC2/NDUFS1/NDUFS4/NDUFS5/NDUFS6/NDUFS7/NDUFV1/NDUFV2/POR/SDHA/SDHC/SDHD/UQCR10/UQCR11/UQCRC1/UQCRFS1
EC	GO:0044389	ubiquitin-like protein ligase binding	95/2403	318/18432	95	1.58356e-15	4.65623e-13	ABCB1/ACTG1/ATXN3/AUP1/AXIN2/BOK/CALR/CASC3/CCDC50/CDKN1A/CLU/CRK/CXCR4/DAZAP2/DDRGK1/ELOB/FAF2/FBXO7/FHIT/FOXO1/FZD4/FZD6/GABARAPL2/HGS/HSP90AA1/HSP90AB1/HSPA1A/HSPA1B/HSPA5/HSPA8/HSPA9/HSPD1/ISG15/ITCH/JAK1/JKAMP/JUN/LAPTM4B/LTBR/LYN/MAP1LC3B/MFHAS1/NEDD8/NFKBIA/NLK/PA2G4/PARP9/PCBP2/PDLIM2/PIAS1/PINK1/PRDX6/PRKAR1A/PRKAR2A/RALB/RB1/RELA/RPL11/RPL23/RPS27A/RRAGA/SKI/SLC25A5/SMAD5/SMAD6/SMAD7/SM…
EC	GO:0003735	structural constituent of ribosome	83/2403	176/18432	83	1.80661e-28	7.96811e-26	FAU/ISG15/MRPL12/MRPL14/MRPL16/MRPL17/MRPL18/MRPL20/MRPL21/MRPL22/MRPL28/MRPL33/MRPL34/MRPL37/MRPL41/MRPL43/MRPL47/MRPL51/MRPL52/MRPL54/MRPL55/MRPL57/MRPL9/MRPS12/MRPS14/MRPS15/MRPS22/MRPS7/RPL11/RPL12/RPL13A/RPL15/RPL17/RPL19/RPL21/RPL23/RPL23A/RPL24/RPL27/RPL27A/RPL28/RPL3/RPL30/RPL31/RPL32/RPL34/RPL35/RPL36/RPL36A/RPL36AL/RPL37/RPL38/RPL39/RPL41/RPL7/RPL8/RPLP0P6/RPLP1/RPLP2/RPS12/RPS13/RPS14/…
EC	GO:0045296	cadherin binding	146/2403	333/18432	146	1.701e-44	1.50046e-41	ACVR1/AHNAK/AHSA1/ANXA1/ANXA2/ARHGAP18/ASAP1/BAG3/BSG/BZW1/CALD1/CAPZA1/CAPZB/CAST/CBL/CCS/CCT8/CD2AP/CDH11/CDH5/CDH6/CEMIP2/CHMP4B/CLIC1/CLINT1/CNN2/CNN3/COBLL1/CSNK1D/CTNNA1/CTNNB1/CTNND1/CTTN/DAB2IP/DDX3X/DNAJB1/DOCK9/EEF1D/EFHD2/EHD4/EIF3E/EIF4G2/EIF4H/ENO1/EPHA2/ESYT2/EZR/F11R/FLNA/FLNB/FSCN1/FXYD5/GCN1/GIPC1/GOLGA2/HDLBP/HNRNPK/HSP90AB1/HSPA1A/HSPA5/HSPA8/IQGAP1/IST1/ITGA6/ITGB1/JUP/KDR/KIF…
EC	hsa04962	Vasopressin-regulated water reabsorption	13/1386	44/8763	13	0.0157156	0.0315536	ARHGDIA/ARHGDIB/CREB3/CREB3L2/DCTN6/DYNC1LI2/DYNLL1/GNAS/RAB11A/RAB11B/RAB5A/RAB5C/STX4
EC	hsa05213	Endometrial cancer	16/1386	58/8763	16	0.01553	0.0314725	AKT1/AXIN2/BAD/CCND1/CDKN1A/CTNNA1/CTNNB1/GADD45A/GADD45B/ILK/LEF1/MAP2K1/MAP2K2/MAPK1/MAPK3/PTEN
EC	hsa05142	Chagas disease	25/1386	102/8763	25	0.0145613	0.0297877	ACE/AKT1/CALR/CFLAR/FOS/GNAI2/GNAI3/GNAS/IFNGR1/IKBKB/JUN/MAPK1/MAPK3/NFKB1/NFKBIA/PLCB4/PPP2CA/PPP2CB/PPP2R1B/RELA/SERPINE1/TGFB1/TGFBR2/TLR4/TNFRSF1A
EC	hsa00010	Glycolysis / Gluconeogenesis	18/1386	67/8763	18	0.0140902	0.0290986	ADPGK/ALDH2/ALDH7A1/ALDH9A1/DLD/ENO1/G6PC3/GAPDH/LDHA/LDHB/PDHA1/PDHB/PFKL/PGAM1/PGK1/PGM2/PKM/TPI1
EC	hsa04010	MAPK signaling pathway	62/1386	299/8763	62	0.0129396	0.0269793	AKT1/ANGPT2/ATF4/CASP3/CRK/DUSP1/DUSP3/DUSP6/EFNA1/ELK4/EPHA2/FGFR1/FLNA/FLT1/FLT4/FOS/GADD45A/GADD45B/HSPA1A/HSPA1B/HSPA8/HSPB1/IKBKB/INSR/JUN/JUND/KDR/KITLG/MAP2K1/MAP2K2/MAP3K1/MAP3K11/MAP3K20/MAP3K3/MAP4K2/MAPK1/MAPK3/MAPKAPK2/MAX/MECOM/NFATC3/NFKB1/NLK/NR4A1/PDGFB/PDGFRB/PGF/PLA2G4C/PPP3CC/RAC1/RAP1A/RAP1B/RASA2/RASGRP3/RELA/RPS6KA2/RPS6KA3/RRAS/TEK/TGFB1/TGFBR2/TNFRSF1A
EC	hsa00071	Fatty acid degradation	13/1386	43/8763	13	0.0128888	0.0269793	ACAA2/ACADVL/ACAT1/ACOX1/ACSL5/ALDH2/ALDH7A1/ALDH9A1/CPT1A/ECI1/ECI2/HADHA/HADHB
EC	hsa04068	FoxO signaling pathway	31/1386	131/8763	31	0.0118922	0.0252817	AKT1/CCND1/CCND2/CDKN1A/EP300/FOXO1/G6PC3/GABARAPL2/GADD45A/GADD45B/HOMER3/IKBKB/INSR/KLF2/MAP2K1/MAP2K2/MAPK1/MAPK3/NLK/PRKAA1/PRMT1/PTEN/S1PR1/SETD7/SGK1/SMAD4/SOD2/STAT3/TGFB1/TGFBR2/TPTEP2-CSNK1E
EC	hsa05161	Hepatitis B	37/1386	162/8763	37	0.0115004	0.0246907	AKT1/ATF4/BAD/CASP3/CDKN1A/CREB3/CREB3L2/DDX3X/EP300/FOS/HSPG2/IFNAR1/IKBKB/IRF3/JAK1/JUN/MAP2K1/MAP2K2/MAP3K1/MAPK1/MAPK3/NFATC3/NFATC4/NFKB1/NFKBIA/PCNA/RB1/RELA/SMAD4/STAT1/STAT3/STAT5B/STAT6/TGFB1/TGFBR2/TLR4/YWHAB
EC	hsa04392	Hippo signaling pathway	10/1386	29/8763	10	0.0106364	0.0230641	FRMD6/LATS2/MOB1A/RASSF1/SAV1/TEAD1/TPTEP2-CSNK1E/WTIP/WWTR1/YAP1
EC	hsa05230	Central carbon metabolism in cancer	19/1386	70/8763	19	0.0105936	0.0230641	AKT1/FGFR1/GLS/LDHA/LDHB/MAP2K1/MAP2K2/MAPK1/MAPK3/PDGFRB/PDHA1/PDHB/PFKL/PGAM1/PKM/PTEN/SLC16A3/SLC2A1/SLC7A5
EC	hsa05120	Epithelial cell signaling in Helicobacter pylori infection	19/1386	70/8763	19	0.0105936	0.0230641	ADAM10/ADAM17/ATP6V0D1/ATP6V0E1/ATP6V1E1/ATP6V1G1/CASP3/F11R/HBEGF/IKBKB/JAM2/JUN/LYN/NFKB1/NFKBIA/PLCG1/RAC1/RELA/TJP1
EC	hsa04979	Cholesterol metabolism	15/1386	51/8763	15	0.010299	0.0230232	ABCA1/ANGPTL4/APOE/CETP/LDLR/LIPA/LRPAP1/NPC1/NPC2/OSBPL5/PLTP/SCARB1/SORT1/VDAC1/VDAC2
EC	hsa05235	PD-L1 expression and PD-1 checkpoint pathway in cancer	23/1386	89/8763	23	0.00985613	0.0222628	AKT1/CSNK2B/EML4/FOS/IFNGR1/IKBKB/JAK1/JUN/MAP2K1/MAP2K2/MAP3K3/MAPK1/MAPK3/NFATC3/NFKB1/NFKBIA/PLCG1/PPP3CC/PTEN/RELA/STAT1/STAT3/TLR4
EC	hsa04730	Long-term depression	17/1386	60/8763	17	0.0097528	0.0222612	GNA13/GNAI2/GNAI3/GNAS/ITPR2/ITPR3/LYN/MAP2K1/MAP2K2/MAPK1/MAPK3/PLA2G4C/PLCB4/PPP2CA/PPP2CB/PPP2R1B/PRKG1
EC	hsa04270	Vascular smooth muscle contraction	32/1386	134/8763	32	0.0093582	0.0215878	ADCY4/ADM/ADORA2B/ARHGEF1/ARHGEF12/CALCRL/CALD1/EDN1/EDNRA/GNA13/GNAS/ITPR2/ITPR3/MAP2K1/MAP2K2/MAPK1/MAPK3/MYH9/MYL6/MYL9/MYLK/PLA2G4C/PLCB4/PPP1CA/PPP1CC/PPP1R12A/PPP1R14A/PRKCH/PRKG1/RAMP2/RHOA/ROCK2
EC	hsa04371	Apelin signaling pathway	33/1386	139/8763	33	0.00920162	0.0214548	ADCY4/AKT1/APLN/CCN2/CCND1/GNA13/GNAI2/GNAI3/GNB2/GNG11/GNG5/ITPR2/ITPR3/JAG1/KLF2/MAP1LC3B/MAP2K1/MAP2K2/MAPK1/MAPK3/MEF2A/MYLK/NOS3/NOTCH3/PIK3R6/PLAT/PLCB4/PRKAA1/RPS6/RRAS/SERPINE1/SLC9A1/SMAD4
EC	hsa05416	Viral myocarditis	19/1386	69/8763	19	0.0090198	0.0212595	ABL1/ACTB/ACTG1/CASP3/CAV1/CCND1/CD55/DAG1/EIF4G1/EIF4G2/FYN/HLA-A/HLA-B/HLA-C/HLA-E/LAMA2/RAC1/SNTB1/SNTB2
EC	hsa04370	VEGF signaling pathway	17/1386	59/8763	17	0.00816145	0.0194477	AKT1/BAD/HSPB1/KDR/MAP2K1/MAP2K2/MAPK1/MAPK3/MAPKAPK2/NOS3/PLA2G4C/PLCG1/PPP3CC/PTK2/PXN/RAC1/SHC2
EC	hsa04072	Phospholipase D signaling pathway	35/1386	148/8763	35	0.00795391	0.0191638	ADCY4/AKT1/ARF1/ARF6/CYTH3/DGKH/DNM2/F2R/FYN/GAB1/GNA13/GNAS/INSR/KITLG/LPAR6/MAP2K1/MAP2K2/MAPK1/MAPK3/PDGFB/PDGFRB/PIK3R6/PIP5K1B/PIP5K1C/PLA2G4C/PLCB4/PLCG1/PLPP1/RALB/RAPGEF4/RHEB/RHOA/RRAS/SHC1/SHC2
EC	hsa05225	Hepatocellular carcinoma	39/1386	168/8763	39	0.00732164	0.0178386	ACTB/ACTG1/AKT1/AXIN2/BAD/BCL2L1/BRD7/CCND1/CDK4/CDK6/CDKN1A/CSNK1A1/CTNNB1/FZD4/FZD6/GAB1/GADD45A/GADD45B/GSTO1/GSTP1/LEF1/MAP2K1/MAP2K2/MAPK1/MAPK3/MGST2/MGST3/NFE2L2/NQO1/PHF10/PLCG1/PTEN/RB1/SHC1/SHC2/SMAD4/SMARCE1/TGFB1/TGFBR2
EC	hsa03250	Viral life cycle	18/1386	63/8763	18	0.0072507	0.0178386	BICD1/BICD2/CHMP4A/CHMP4B/CXCR4/EP300/FURIN/HGS/MAP1S/MX1/NELFE/PDCD6IP/PPIA/RAN/SAMHD1/SERINC3/TSG101/VPS4B
EC	hsa05417	Lipid and atherosclerosis	48/1386	215/8763	48	0.00697297	0.0173797	ABCA1/ABCG1/AKT1/ARHGEF1/ATF4/BAD/BCL2L1/CASP3/CYBA/EIF2S1/ERO1A/FOS/HSP90AA1/HSP90AB1/HSP90B1/HSPA1A/HSPA1B/HSPA5/HSPA8/HSPD1/IKBKB/IRF3/JUN/LDLR/LYN/MAPK1/MAPK3/NFATC3/NFE2L2/NFKB1/NFKBIA/NOS3/PLCB4/PLCG1/PPP3CC/PTK2/RAC1/RAP1A/RAP1B/RELA/RHOA/ROCK2/SOD2/STAT3/TANK/TLR4/TNFRSF1A/XBP1
EC	hsa05223	Non-small cell lung cancer	20/1386	72/8763	20	0.00675648	0.0170359	AKT1/BAD/CCND1/CDK4/CDK6/CDKN1A/EML4/FHIT/GADD45A/GADD45B/KIF5B/MAP2K1/MAP2K2/MAPK1/MAPK3/PLCG1/RASSF1/RB1/STAT3/STAT5B
EC	hsa05210	Colorectal cancer	23/1386	86/8763	23	0.00636918	0.0162483	AKT1/AXIN2/BAD/CASP3/CCND1/CDKN1A/CTNNB1/FOS/GADD45A/GADD45B/JUN/LEF1/MAP2K1/MAP2K2/MAPK1/MAPK3/MSH6/RAC1/RALB/RHOA/SMAD4/TGFB1/TGFBR2
EC	hsa04928	Parathyroid hormone synthesis, secretion and action	29/1386	114/8763	29	0.0051921	0.0134032	ADCY4/AKAP13/ARHGEF1/ATF4/CDKN1A/CREB3/CREB3L2/FGFR1/FOS/GNA13/GNAI2/GNAI3/GNAS/HBEGF/ITPR2/ITPR3/JUND/MAP2K1/MAPK1/MAPK3/MEF2A/MMP15/MMP25/NACA/PDE4B/PLCB4/RHOA/SGK1/STK39
EC	hsa04926	Relaxin signaling pathway	32/1386	129/8763	32	0.00518373	0.0134032	ADCY4/AKT1/ATF4/COL1A2/COL3A1/COL4A1/COL4A2/COL4A5/CREB3/CREB3L2/EDN1/FOS/GNAI2/GNAI3/GNAS/GNB2/GNG11/GNG5/JUN/MAP2K1/MAP2K2/MAPK1/MAPK3/NFKB1/NFKBIA/NOS3/PLCB4/RELA/SHC1/SHC2/TGFB1/TGFBR2
EC	hsa05134	Legionellosis	17/1386	56/8763	17	0.00459325	0.0121465	ARF1/CASP3/EEF1A1/HSF1/HSPA1A/HSPA1B/HSPA8/HSPD1/NFKB1/NFKBIA/RAB1A/RAB1B/RELA/SAR1B/SEC22B/TLR4/VCP
EC	hsa05162	Measles	34/1386	138/8763	34	0.00453247	0.0121337	AKT1/BAD/BCL2L1/CASP3/CCND1/CCND2/CCND3/CDK4/CDK6/CSNK2B/EIF2AK2/EIF2AK4/EIF2S1/EIF3H/FOS/HSPA1A/HSPA1B/HSPA8/IFNAR1/IFNAR2/IKBKB/IRF3/JAK1/JUN/MSN/MX1/NFKB1/NFKBIA/RACK1/RELA/STAT1/STAT3/STAT5B/TLR4
EC	hsa05017	Spinocerebellar ataxia	35/1386	143/8763	35	0.00449735	0.0121337	ADRM1/AKT1/ATG2B/ATXN3/GTF2B/ITPR2/ITPR3/PLCB4/PSMA2/PSMA4/PSMA5/PSMA7/PSMB1/PSMB2/PSMB3/PSMB4/PSMB5/PSMB6/PSMB7/PSMC2/PSMC3/PSMC4/PSMC5/PSMC6/PSMD6/PSMD8/PSMD9/RORA/SEM1/SLC25A5/VDAC1/VDAC2/WIPI1/WIPI2/XBP1
EC	hsa00620	Pyruvate metabolism	15/1386	47/8763	15	0.00449723	0.0121337	ACAT1/ALDH2/ALDH7A1/ALDH9A1/DLD/FH/GLO1/GRHPR/HAGH/LDHA/LDHB/MDH2/PDHA1/PDHB/PKM
EC	hsa05224	Breast cancer	36/1386	147/8763	36	0.00395695	0.0110004	AKT1/AXIN2/CCND1/CDK4/CDK6/CDKN1A/CSNK1A1/CTNNB1/DLL1/DLL4/FGFR1/FLT4/FOS/FZD4/FZD6/GADD45A/GADD45B/HES1/HEY1/HEYL/JAG1/JAG2/JUN/LEF1/MAP2K1/MAP2K2/MAPK1/MAPK3/NOTCH1/NOTCH2/NOTCH3/NOTCH4/PTEN/RB1/SHC1/SHC2
EC	hsa04390	Hippo signaling pathway	38/1386	157/8763	38	0.00387605	0.0109155	ACTB/ACTG1/AXIN2/CCN2/CCND1/CCND2/CCND3/CSNK1D/CTNNA1/CTNNB1/FRMD6/FZD4/FZD6/ID1/LATS2/LEF1/MOB1A/NKD1/PARD3/PPP1CA/PPP1CC/PPP2CA/PPP2CB/PPP2R1B/RASSF1/SAV1/SERPINE1/SMAD1/SMAD4/SMAD7/TEAD1/TGFB1/TGFBR2/TPTEP2-CSNK1E/WTIP/WWTR1/YAP1/YWHAB
EC	hsa00513	Various types of N-glycan biosynthesis	14/1386	42/8763	14	0.00384527	0.0109155	ALG13/B4GALT1/DAD1/DDOST/HEXA/HEXB/MAGT1/MAN1B1/MGAT1/OSTC/RPN1/RPN2/STT3A/TMEM258
EC	hsa04612	Antigen processing and presentation	22/1386	78/8763	22	0.00378509	0.0109155	B2M/CALR/CANX/CTSB/CTSL/HLA-A/HLA-B/HLA-C/HLA-E/HSP90AA1/HSP90AB1/HSPA1A/HSPA1B/HSPA5/HSPA8/LGMN/PDIA3/PSME1/PSME2/TAP1/TAP2/TAPBP
EC	hsa05170	Human immunodeficiency virus 1 infection	49/1386	212/8763	49	0.00316264	0.00926748	AKT1/AP1B1/B2M/BAD/BCL2L1/CALR/CASP3/CFL1/CRK/CXCR4/ELOB/FOS/GNAI2/GNAI3/GNB2/GNG11/GNG5/HLA-A/HLA-B/HLA-C/HLA-E/IKBKB/IRF3/ITPR2/ITPR3/JUN/LIMK2/MAP2K1/MAP2K2/MAPK1/MAPK3/NFATC3/NFATC4/NFKB1/NFKBIA/PDIA3/PLCG1/PPP3CC/PTK2/PXN/RAC1/RELA/SAMHD1/TAP1/TAP2/TAPBP/TLR4/TNFRSF1A/TNFRSF1B
EC	hsa04216	Ferroptosis	14/1386	41/8763	14	0.00299068	0.00888363	ACSL5/ATG5/FTL/GPX4/MAP1LC3B/NCOA4/PCBP2/SAT1/SLC39A8/SLC3A2/SLC40A1/SLC7A11/TFRC/VDAC2
EC	hsa00510	N-Glycan biosynthesis	17/1386	53/8763	17	0.00241705	0.00727942	ALG13/ALG5/B4GALT1/DAD1/DDOST/DPM3/GANAB/MAGT1/MAN1B1/MGAT1/MOGS/OSTC/RPN1/RPN2/ST6GAL1/STT3A/TMEM258
EC	hsa04137	Mitophagy	28/1386	103/8763	28	0.00215092	0.00656915	AMFR/ATF4/BCL2L1/CSNK2B/EIF2S1/FIS1/GABARAPL2/JUN/MAP1LC3B/NBR1/PHB2/PINK1/RAB5A/RAB5C/RAB7A/RELA/RHOT2/RPS27A/RRAS/SAMM50/SMURF2/SQSTM1/TAX1BP1/TOMM7/UBA52/UBB/UBC/VCP
EC	hsa04142	Lysosome	34/1386	132/8763	34	0.00209422	0.00648737	AP1B1/AP3B1/ATP6V0D1/CD164/CD63/CLTA/CLTB/CLTC/CTSA/CTSB/CTSD/CTSL/FUCA2/GLB1/GNPTG/GNS/HEXA/HEXB/HYAL2/IGF2R/LAMP1/LAMP2/LAPTM4A/LAPTM4B/LGMN/LIPA/NCOA7/NPC1/NPC2/PPT1/PSAP/SMPD1/SORT1/TPP1
EC	hsa01522	Endocrine resistance	27/1386	98/8763	27	0.00207425	0.00648737	ADCY4/AKT1/BAD/CCND1/CDK4/CDKN1A/DLL1/DLL4/FOS/GNAS/GPER1/HBEGF/JAG1/JAG2/JUN/MAP2K1/MAP2K2/MAPK1/MAPK3/NOTCH1/NOTCH2/NOTCH3/NOTCH4/PTK2/RB1/SHC1/SHC2
EC	hsa04919	Thyroid hormone signaling pathway	32/1386	121/8763	32	0.00176781	0.00563729	ACTB/ACTG1/AKT1/ATP1A2/ATP1B3/BAD/CCND1/CTNNB1/EP300/FOXO1/HDAC1/ITGAV/MAP2K1/MAP2K2/MAPK1/MAPK3/MED13/NOTCH1/NOTCH2/NOTCH3/NOTCH4/PFKL/PLCB4/PLCE1/PLCG1/RCAN1/RHEB/SLC16A2/SLC2A1/SLC9A1/STAT1/TBC1D4
EC	hsa04658	Th1 and Th2 cell differentiation	26/1386	92/8763	26	0.00167745	0.00542899	DLL1/DLL4/FOS/IFNGR1/IKBKB/IL4R/JAG1/JAG2/JAK1/JUN/MAF/MAML2/MAPK1/MAPK3/NFATC3/NFKB1/NFKBIA/NOTCH1/NOTCH2/NOTCH3/PLCG1/PPP3CC/RELA/STAT1/STAT5B/STAT6
EC	hsa04210	Apoptosis	35/1386	135/8763	35	0.00160886	0.00528589	ACTB/ACTG1/AKT1/ATF4/BAD/BCL2L1/CAPN2/CASP3/CFLAR/CTSB/CTSD/CTSL/DAB2IP/EIF2S1/FOS/GADD45A/GADD45B/IKBKB/ITPR2/ITPR3/JUN/LMNA/MAP2K1/MAP2K2/MAPK1/MAPK3/MCL1/NFKB1/NFKBIA/PARP4/RELA/TNFRSF1A/TUBA1B/TUBA1C/XIAP
EC	hsa04260	Cardiac muscle contraction	25/1386	87/8763	25	0.00158209	0.00527792	ATP1A2/ATP1B3/COX4I1/COX5A/COX5B/COX6A1/COX6B1/COX6C/COX7A1/COX7A2/COX7B/COX7C/COX8A/CYC1/SLC9A1/TPM1/TPM2/TPM3/TPM4/UQCR10/UQCR11/UQCRB/UQCRC1/UQCRFS1/UQCRQ
EC	hsa04722	Neurotrophin signaling pathway	32/1386	119/8763	32	0.00131405	0.0044522	ABL1/AKT1/ARHGDIA/ARHGDIB/ATF4/BAD/CRK/GAB1/IKBKB/JUN/MAP2K1/MAP2K2/MAP3K1/MAP3K3/MAPK1/MAPK3/MAPKAPK2/NFKB1/NFKBIA/PLCG1/RAC1/RAP1A/RAP1B/RAPGEF1/RELA/RHOA/RPS6KA2/RPS6KA3/SH2B3/SHC1/SHC2/SORT1
EC	hsa00020	Citrate cycle (TCA cycle)	12/1386	30/8763	12	0.00124859	0.00429758	ACO2/DLD/FH/IDH3B/MDH2/PDHA1/PDHB/SDHA/SDHC/SDHD/SUCLG1/SUCLG2
EC	hsa04350	TGF-beta signaling pathway	30/1386	108/8763	30	0.00104556	0.00365681	ACVR1/BAMBI/DCN/E2F4/EP300/FBN1/HDAC1/ID1/ID3/LTBP1/MAPK1/MAPK3/NBL1/NODAL/PPP2CA/PPP2CB/PPP2R1B/RHOA/SKI/SKIL/SMAD1/SMAD4/SMAD5/SMAD6/SMAD7/SMURF2/TFDP1/TFRC/TGFB1/TGFBR2
EC	hsa04022	cGMP-PKG signaling pathway	42/1386	166/8763	42	0.000989812	0.00351857	ADCY4/AKT1/ATF4/ATP1A2/ATP1B3/BAD/CREB3/CREB3L2/EDNRA/GNA13/GNAI2/GNAI3/INSR/ITPR2/ITPR3/KCNJ8/MAP2K1/MAP2K2/MAPK1/MAPK3/MEF2A/MYL9/MYLK/NFATC3/NFATC4/NOS3/PDE3A/PDE5A/PIK3R6/PLCB4/PPP1CA/PPP1CC/PPP1R12A/PPP3CC/PRKG1/RHOA/ROCK2/SLC25A5/TRPC6/VASP/VDAC1/VDAC2
EC	hsa05216	Thyroid cancer	14/1386	37/8763	14	0.00096196	0.00347656	CCND1/CDKN1A/CTNNB1/GADD45A/GADD45B/LEF1/MAP2K1/MAP2K2/MAPK1/MAPK3/NCOA4/TFG/TPM3/TPR
EC	hsa05160	Hepatitis C	41/1386	158/8763	41	0.000658793	0.00242126	AKT1/BAD/CASP3/CCND1/CD81/CDK4/CDK6/CDKN1A/CFLAR/CLDN5/CTNNB1/EIF2AK2/EIF2AK4/EIF2S1/EIF3E/IFIT1/IFNAR1/IFNAR2/IKBKB/IRF3/JAK1/LDLR/MAP2K1/MAP2K2/MAPK1/MAPK3/MX1/NFKB1/NFKBIA/OCLN/PIAS1/PPP2CA/PPP2CB/PPP2R1B/RB1/RELA/SCARB1/STAT1/STAT3/TNFRSF1A/YWHAB
EC	hsa05212	Pancreatic cancer	24/1386	76/8763	24	0.00044326	0.0016572	AKT1/BAD/BCL2L1/CCND1/CDK4/CDK6/CDKN1A/GADD45A/GADD45B/IKBKB/JAK1/MAP2K1/MAPK1/MAPK3/NFKB1/RAC1/RALB/RB1/RELA/SMAD4/STAT1/STAT3/TGFB1/TGFBR2
EC	hsa05110	Vibrio cholerae infection	18/1386	50/8763	18	0.00038753	0.00147426	ACTB/ACTG1/ARF1/ATP6V0D1/ATP6V0E1/ATP6V1E1/ATP6V1G1/ERO1A/GNAS/KDELR1/KDELR2/PDIA4/PLCG1/SEC61A1/SEC61B/SEC61G/SLC12A2/TJP1
EC	hsa05146	Amoebiasis	30/1386	102/8763	30	0.000367372	0.00142253	ACTN1/ACTN4/CASP3/COL1A2/COL3A1/COL4A1/COL4A2/COL4A5/FN1/GNAS/HSPB1/LAMA2/LAMA4/LAMA5/LAMB1/LAMB2/LAMC1/LAMC3/NFKB1/PLCB4/PRDX1/PTK2/RAB5A/RAB5C/RAB7A/RELA/SERPINB6/TGFB1/TLR4/VCL
EC	hsa04933	AGE-RAGE signaling pathway in diabetic complications	30/1386	100/8763	30	0.000251358	0.000990999	AKT1/CASP3/CCND1/CDK4/COL1A2/COL3A1/COL4A1/COL4A2/COL4A5/EDN1/FN1/FOXO1/JUN/MAPK1/MAPK3/NFKB1/NOS3/PIM1/PLCB4/PLCE1/PLCG1/RAC1/RELA/SERPINE1/SMAD4/STAT1/STAT3/STAT5B/TGFB1/TGFBR2
EC	hsa04148	Efferocytosis	42/1386	156/8763	42	0.000245227	0.000984733	ABCA1/ADAM10/ADAM17/ADAM9/ANO6/ATP11A/AXL/BCAR1/BSG/CALR/CASP3/CPT1A/CRK/CX3CL1/DOCK1/ITGAV/ITGB5/LIPA/MAP2K1/MAP2K2/MAPK1/MAPK3/MAPKAPK2/MFGE8/NFATC3/NFATC4/PECAM1/PPARD/PROS1/PTK2/RAB5A/RAB5C/RAB7A/RAC1/S1PR1/SCARF1/SGK1/SLC16A1/SLC2A1/STAB1/TGFB1/UQCRFS1
EC	hsa05211	Renal cell carcinoma	23/1386	69/8763	23	0.000239969	0.0009818	AKT1/BAD/CDKN1A/CRK/EGLN1/ELOB/EP300/EPAS1/ETS1/FH/GAB1/JUN/MAP2K1/MAP2K2/MAPK1/MAPK3/PDGFB/RAC1/RAP1A/RAP1B/RAPGEF1/SLC2A1/TGFB1
EC	hsa04071	Sphingolipid signaling pathway	35/1386	121/8763	35	0.000177812	0.000741485	AKT1/CERS2/CTSD/DEGS1/DEGS2/FYN/GNA13/GNAI2/GNAI3/MAP2K1/MAP2K2/MAPK1/MAPK3/NFKB1/NOS3/PLCB4/PPP2CA/PPP2CB/PPP2R1B/PPP2R5A/PPP2R5C/PTEN/RAC1/RELA/RHOA/ROCK2/S1PR1/S1PR3/SGMS1/SGPP2/SMPD1/SPTLC1/SPTLC2/SPTSSA/TNFRSF1A
EC	hsa05169	Epstein-Barr virus infection	52/1386	202/8763	52	0.000165848	0.000705155	ADRM1/AKT1/B2M/CALR/CASP3/CCND1/CCND2/CCND3/CD58/CDK4/CDK6/CDKN1A/EIF2AK2/ENTPD1/GADD45A/GADD45B/HDAC1/HES1/HLA-A/HLA-B/HLA-C/HLA-E/IFNAR1/IFNAR2/IKBKB/IRF3/ISG15/JAK1/JUN/LYN/NCOR2/NFKB1/NFKBIA/PDIA3/PSMC2/PSMC3/PSMC4/PSMC5/PSMC6/PSMD6/PSMD8/RAC1/RB1/RELA/SEM1/SNW1/STAT1/STAT3/TAP1/TAP2/TAPBP/VIM
EC	hsa04723	Retrograde endocannabinoid signaling	41/1386	148/8763	41	0.000148356	0.000643395	ADCY4/DAGLB/GNAI2/GNAI3/GNB2/GNG11/GNG5/ITPR2/ITPR3/MAPK1/MAPK3/MGLL/NDUFA1/NDUFA11/NDUFA12/NDUFA13/NDUFA3/NDUFA4/NDUFA6/NDUFA8/NDUFAB1/NDUFB1/NDUFB10/NDUFB11/NDUFB2/NDUFB3/NDUFB4/NDUFB5/NDUFB6/NDUFB7/NDUFB8/NDUFB9/NDUFC2/NDUFS1/NDUFS4/NDUFS5/NDUFS6/NDUFS7/NDUFV1/NDUFV2/PLCB4
EC	hsa05203	Viral carcinogenesis	53/1386	204/8763	53	0.000111546	0.000493632	ACTN1/ACTN4/ATF4/ATP6V0D1/BAD/CASP3/CCND1/CCND2/CCND3/CDK4/CDK6/CDKN1A/CHD4/CREB3/CREB3L2/DDX3X/EIF2AK2/EP300/GSN/GTF2B/GTF2H1/HDAC1/HDAC7/HLA-A/HLA-B/HLA-C/HLA-E/HNRNPK/IL6ST/IRF3/JAK1/JUN/LTBR/LYN/MAPK1/MAPK3/MAPKAPK2/NFKB1/NFKBIA/PKM/PXN/RAC1/RANBP1/RASA2/RB1/RELA/RHOA/SND1/SNW1/SP100/STAT3/STAT5B/YWHAB
EC	hsa03060	Protein export	14/1386	31/8763	14	0.000106198	0.000479756	HSPA5/OXA1L/SEC11A/SEC61A1/SEC61B/SEC61G/SPCS1/SPCS2/SPCS3/SRP14/SRP68/SRP72/SRP9/SRPRA
EC	hsa04140	Autophagy	46/1386	167/8763	46	6.99e-05	0.000322448	AKT1/ATG2B/ATG5/BAD/BCL2L1/CFLAR/CTSB/CTSD/CTSL/DAPK3/DDIT4/EIF2AK4/EIF2S1/GABARAPL2/GORASP2/LAMP1/LAMP2/MAP1LC3B/MAP2K1/MAP2K2/MAPK1/MAPK3/NBR1/PPP2CA/PPP2CB/PRKAA1/PTEN/RAB1A/RAB7A/RHEB/RPS27A/RRAGA/RRAS/SH3GLB1/SQSTM1/TANK/TAX1BP1/UBA52/UBB/UBC/UVRAG/VMP1/WDR45B/WIPI1/WIPI2/YKT6
EC	hsa04015	Rap1 signaling pathway	55/1386	210/8763	55	6.59e-05	0.000310557	ACTB/ACTG1/ADCY4/ADORA2B/AKT1/ANGPT2/ARAP3/BCAR1/CRK/CTNNB1/CTNND1/DOCK4/EFNA1/EPHA2/F2R/FGFR1/FLT1/FLT4/GNAI2/GNAI3/GNAS/ID1/INSR/ITGB1/KDR/KITLG/MAP2K1/MAP2K2/MAPK1/MAPK3/PARD3/PDGFB/PDGFRB/PFN1/PGF/PLCB4/PLCE1/PLCG1/PRKD2/PRKD3/RAC1/RALB/RAP1A/RAP1B/RAPGEF1/RAPGEF4/RAPGEF5/RASGRP3/RHOA/RRAS/SIPA1/SIPA1L2/TEK/TLN1/VASP
EC	hsa05145	Toxoplasmosis	34/1386	111/8763	34	6.31e-05	0.000303967	AKT1/BAD/BCL2L1/CASP3/GNAI2/GNAI3/HSPA1A/HSPA1B/HSPA8/IFNGR1/IKBKB/ITGA6/ITGB1/JAK1/LAMA2/LAMA4/LAMA5/LAMB1/LAMB2/LAMC1/LAMC3/LDLR/MAPK1/MAPK3/NFKB1/NFKBIA/PIK3R6/RELA/STAT1/STAT3/TGFB1/TLR4/TNFRSF1A/XIAP
EC	hsa04512	ECM-receptor interaction	29/1386	89/8763	29	6.25e-05	0.000303967	AGRN/COL1A2/COL4A1/COL4A2/COL4A5/COL6A1/COL6A2/COL9A1/COL9A3/DAG1/FN1/HSPG2/ITGA1/ITGA11/ITGA4/ITGA5/ITGA6/ITGAV/ITGB1/ITGB5/LAMA2/LAMA4/LAMA5/LAMB1/LAMB2/LAMC1/LAMC3/TNXB/VWF
EC	hsa05215	Prostate cancer	31/1386	97/8763	31	5.37e-05	0.000270936	AKT1/ATF4/BAD/CCND1/CDKN1A/CREB3/CREB3L2/CTNNB1/EP300/ERG/FGFR1/FOXO1/GSTP1/HSP90AA1/HSP90AB1/HSP90B1/IKBKB/LEF1/MAP2K1/MAP2K2/MAPK1/MAPK3/NFKB1/NFKBIA/PDGFB/PDGFRB/PLAT/PTEN/RB1/RELA/ZEB1
EC	hsa04145	Phagosome	44/1386	152/8763	44	2.71e-05	0.000140074	ACTB/ACTG1/ATP6V0D1/ATP6V0E1/ATP6V1E1/ATP6V1G1/CALR/CANX/COLEC12/CTSL/CYBA/DYNC1LI2/EEA1/HGS/HLA-A/HLA-B/HLA-C/HLA-E/ITGA5/ITGAV/ITGB1/ITGB5/LAMP1/LAMP2/MRC2/RAB5A/RAB5C/RAB7A/RAC1/SCARB1/SEC22B/SEC61A1/SEC61B/SEC61G/STX12/TAP1/TAP2/TFRC/TLR4/TUBA1B/TUBA1C/TUBB4B/TUBB6/VAMP3
EC	hsa05418	Fluid shear stress and atherosclerosis	42/1386	139/8763	42	1.32e-05	6.96e-05	ACTB/ACTG1/ACVR1/AKT1/CAV1/CAV2/CDH5/CTNNB1/CTSL/CYBA/DUSP1/EDN1/FOS/GSTO1/GSTP1/HSP90AA1/HSP90AB1/HSP90B1/IKBKB/ITGAV/JUN/KDR/KLF2/MEF2A/MGST2/MGST3/NFE2L2/NFKB1/NOS3/NQO1/PDGFB/PECAM1/PLAT/PRKAA1/PTK2/RAC1/RELA/RHOA/SQSTM1/SUMO1/TNFRSF1A/TXN2
EC	hsa04066	HIF-1 signaling pathway	35/1386	108/8763	35	1.29e-05	6.96e-05	AKT1/ANGPT2/CDKN1A/EDN1/EGLN1/ELOB/ENO1/EP300/FLT1/GAPDH/IFNGR1/INSR/LDHA/LDHB/LTBR/MAP2K1/MAP2K2/MAPK1/MAPK3/NFKB1/NOS3/PDHA1/PDHB/PFKL/PGK1/PLCG1/RELA/RPS6/SERPINE1/SLC2A1/STAT3/TEK/TFRC/TIMP1/TLR4
EC	hsa04530	Tight junction	49/1386	170/8763	49	1.1e-05	6.1e-05	ACTB/ACTG1/ACTN1/ACTN4/ACTR2/AMOTL1/AMOTL2/ARPC1B/ARPC2/ARPC3/ARPC4/ARPC5/ARPC5L/CCND1/CDK4/CGNL1/CLDN5/CTTN/EZR/F11R/ITGB1/JAM2/JUN/MAP3K1/MPDZ/MSN/MYH9/MYL12A/MYL12B/MYL6/MYL9/OCLN/PARD3/PCNA/PPP2CA/PPP2CB/PPP2R1B/PRKAA1/RAB13/RAC1/RAP1A/RDX/RHOA/ROCK2/TJP1/TUBA1B/TUBA1C/VASP/YBX3
EC	hsa04330	Notch signaling pathway	24/1386	62/8763	24	1.07e-05	6.1e-05	ADAM17/APH1A/CTBP2/DLL1/DLL4/EP300/HDAC1/HES1/HEY1/HEYL/ITCH/JAG1/JAG2/MAML2/NCOR2/NCSTN/NOTCH1/NOTCH2/NOTCH3/NOTCH4/NRARP/PSENEN/SNW1/TLE1
EC	hsa04218	Cellular senescence	46/1386	156/8763	46	1.06e-05	6.1e-05	AKT1/CAPN2/CCND1/CCND2/CCND3/CDK4/CDK6/CDKN1A/E2F4/ETS1/FOXO1/GADD45A/GADD45B/HIPK1/HIPK3/HLA-A/HLA-B/HLA-C/HLA-E/ITPR2/ITPR3/MAP2K1/MAP2K2/MAPK1/MAPK3/MAPKAPK2/NFATC3/NFATC4/NFKB1/PPP1CA/PPP1CC/PPP3CC/PTEN/RB1/RELA/RHEB/RRAS/SERPINE1/SLC25A5/SQSTM1/TGFB1/TGFBR2/VDAC1/VDAC2/ZFP36L1/ZFP36L2
EC	hsa04611	Platelet activation	39/1386	124/8763	39	9.39e-06	5.66e-05	ACTB/ACTG1/ADCY4/AKT1/ARHGEF1/ARHGEF12/COL1A2/COL3A1/F2R/FYN/GNA13/GNAI2/GNAI3/GNAS/ITGB1/ITPR2/ITPR3/LYN/MAPK1/MAPK3/MYL12A/MYL12B/MYLK/NOS3/ORAI1/PIK3R6/PLA2G4C/PLCB4/PPP1CA/PPP1CC/PPP1R12A/PRKG1/RAP1A/RAP1B/RHOA/ROCK2/TLN1/VASP/VWF
EC	hsa04666	Fc gamma R-mediated phagocytosis	33/1386	97/8763	33	7.13e-06	4.42e-05	ACTR2/AKT1/ARF6/ARPC1B/ARPC2/ARPC3/ARPC4/ARPC5/ARPC5L/ASAP1/ASAP2/BIN1/CFL1/CRK/DNM2/DOCK1/GSN/INPP5D/INPPL1/LIMK2/LYN/MAP2K1/MAPK1/MAPK3/MYO10/PIP5K1B/PIP5K1C/PLA2G4C/PLCG1/PLPP1/RAC1/VASP/WASF2
EC	hsa05163	Human cytomegalovirus infection	62/1386	225/8763	62	4.02e-06	2.57e-05	ADCY4/AKAP13/AKT1/ARHGEF1/ARHGEF12/ATF4/B2M/BCAR1/CALR/CASP3/CCND1/CDK4/CDK6/CDKN1A/CREB3/CREB3L2/CRK/CTNNB1/CX3CL1/CXCL12/CXCR4/GNA13/GNAI2/GNAI3/GNAS/GNB2/GNG11/GNG5/HLA-A/HLA-B/HLA-C/HLA-E/IKBKB/IRF3/ITGAV/ITPR2/ITPR3/JAK1/MAP2K1/MAP2K2/MAPK1/MAPK3/NFATC3/NFATC4/NFKB1/NFKBIA/PDIA3/PLCB4/PPP3CC/PTK2/PXN/RAC1/RB1/RELA/RHEB/RHOA/ROCK2/STAT3/TAP1/TAP2/TAPBP/TNFRSF1A
EC	hsa05222	Small cell lung cancer	33/1386	92/8763	33	1.89e-06	1.24e-05	AKT1/BCL2L1/CASP3/CCND1/CDK4/CDK6/CDKN1A/COL4A1/COL4A2/COL4A5/FHIT/FN1/GADD45A/GADD45B/IKBKB/ITGA6/ITGAV/ITGB1/LAMA2/LAMA4/LAMA5/LAMB1/LAMB2/LAMC1/LAMC3/MAX/NFKB1/NFKBIA/PTEN/PTK2/RB1/RELA/XIAP
EC	hsa04670	Leukocyte transendothelial migration	39/1386	115/8763	39	1.18e-06	7.97e-06	ACTB/ACTG1/ACTN1/ACTN4/BCAR1/CDH5/CLDN5/CTNNA1/CTNNB1/CTNND1/CXCL12/CXCR4/CYBA/ESAM/EZR/F11R/GNAI2/GNAI3/ITGA4/ITGB1/JAM2/MSN/MYL12A/MYL12B/MYL9/OCLN/PECAM1/PLCG1/PTK2/PXN/RAC1/RAP1A/RAP1B/RAPGEF4/RHOA/ROCK2/SIPA1/VASP/VCL
EC	hsa05205	Proteoglycans in cancer	59/1386	203/8763	59	1.05e-06	7.38e-06	ACTB/ACTG1/AKT1/ARHGEF1/ARHGEF12/CASP3/CAV1/CAV2/CBL/CCND1/CD63/CDKN1A/COL1A2/CTNNB1/CTSL/CTTN/DCN/DDX5/EZR/FGFR1/FLNA/FN1/FZD4/FZD6/GAB1/HBEGF/HSPG2/IQGAP1/ITGA5/ITGAV/ITGB1/ITGB5/ITPR2/ITPR3/KDR/MAP2K1/MAP2K2/MAPK1/MAPK3/MSN/PLAUR/PLCE1/PLCG1/PPP1CA/PPP1CC/PPP1R12A/PTK2/PXN/RAC1/RDX/RHOA/ROCK2/RPS6/RRAS/SLC9A1/STAT3/TGFB1/TIMP3/TLR4
EC	hsa04820	Cytoskeleton in muscle cells	65/1386	229/8763	65	7.62e-07	5.51e-06	ACTB/ACTG1/AGRN/ATP1A2/ATP1B3/BGN/CAPZA1/CAPZA2/CAPZB/COL1A2/COL3A1/COL4A1/COL4A2/COL4A5/COL5A1/COL5A2/COL6A1/COL6A2/COL9A1/COL9A3/CSRP1/CSRP2/DAAM2/DAG1/DCN/DSP/ELN/ENO1/FBN1/FMNL3/FN1/HSPG2/INF2/ITGA1/ITGA11/ITGA4/ITGA5/ITGA6/ITGAV/ITGB1/ITGB5/JUP/LAMA2/LMNA/MYH9/MYL9/NID1/NID2/PDLIM2/PDLIM5/PDLIM7/PLEC/SNTB1/SNTB2/SPTBN1/TLN1/TMOD3/TPM1/TPM2/TPM3/TPM4/TTN/VCL/VIM/ZYX
EC	hsa05220	Chronic myeloid leukemia	30/1386	76/8763	30	5.3e-07	3.97e-06	ABL1/AKT1/BAD/BCL2L1/CBL/CCND1/CDK4/CDK6/CDKN1A/CRK/CTBP2/GADD45A/GADD45B/HDAC1/IKBKB/MAP2K1/MAP2K2/MAPK1/MAPK3/MECOM/NFKB1/NFKBIA/RB1/RELA/SHC1/SHC2/SMAD4/STAT5B/TGFB1/TGFBR2
EC	hsa05135	Yersinia infection	45/1386	137/8763	45	5.09e-07	3.94e-06	ACTB/ACTG1/ACTR2/AKT1/ARF6/ARHGEF1/ARHGEF12/ARPC1B/ARPC2/ARPC3/ARPC4/ARPC5/ARPC5L/BCAR1/CRK/DOCK1/FN1/FOS/IKBKB/IRF3/ITGA4/ITGA5/ITGB1/JUN/MAP2K1/MAP2K2/MAPK1/MAPK3/NFATC3/NFKB1/NFKBIA/PIP5K1B/PIP5K1C/PLCG1/PTK2/PXN/RAC1/RELA/RHOA/ROCK2/RPS6KA2/RPS6KA3/TLR4/WASF2/WIPF1
EC	hsa05167	Kaposi sarcoma-associated herpesvirus infection	58/1386	194/8763	58	4.65e-07	3.73e-06	AKT1/ANGPT2/CASP3/CCND1/CDK4/CDK6/CDKN1A/CLEC2B/CTNNB1/EIF2AK2/EP300/FOS/GNB2/GNG11/GNG5/HLA-A/HLA-B/HLA-C/HLA-E/IFNAR1/IFNAR2/IFNGR1/IKBKB/IL6ST/IRF3/ITPR2/ITPR3/JAK1/JUN/LEF1/LYN/MAP1LC3B/MAP2K1/MAP2K2/MAPK1/MAPK3/MAPKAPK2/NFATC3/NFATC4/NFKB1/NFKBIA/PDGFB/PIK3R6/PLCG1/PPP3CC/PREX1/RAC1/RB1/RCAN1/RELA/RPS27A/STAT1/STAT3/TNFRSF1A/UBA52/UBB/UBC/ZFP36
EC	hsa04151	PI3K-Akt signaling pathway	93/1386	359/8763	93	3.67e-07	3.06e-06	AKT1/ANGPT2/ATF4/BAD/BCL2L1/CCND1/CCND2/CCND3/CDC37/CDK4/CDK6/CDKN1A/COL1A2/COL4A1/COL4A2/COL4A5/COL6A1/COL6A2/COL9A1/COL9A3/CREB3/CREB3L2/DDIT4/EFNA1/EPHA2/F2R/FGFR1/FLT1/FLT4/FN1/G6PC3/GNB2/GNG11/GNG5/HSP90AA1/HSP90AB1/HSP90B1/IFNAR1/IFNAR2/IKBKB/IL4R/INSR/ITGA1/ITGA11/ITGA4/ITGA5/ITGA6/ITGAV/ITGB1/ITGB5/JAK1/KDR/KITLG/LAMA2/LAMA4/LAMA5/LAMB1/LAMB2/LAMC1/LAMC3/LPAR6/MAP2K1/MAP2K2/MAPK1/MAPK3/MC…
EC	hsa05132	Salmonella infection	70/1386	247/8763	70	3.06e-07	2.65e-06	ACTB/ACTG1/ACTR2/AHNAK/AKT1/ANXA2/ARF1/ARF6/ARPC1B/ARPC2/ARPC3/ARPC4/ARPC5/ARPC5L/BRK1/CASP3/CTNNB1/CYFIP1/CYTH3/DCTN6/DNM2/DYNC1LI2/DYNLL1/DYNLT3/FHOD1/FLNA/FOS/GAPDH/GCC2/HSP90AA1/HSP90AB1/HSP90B1/IKBKB/JUN/KIF5B/KPNA4/LEF1/MAP2K1/MAP2K2/MAPK1/MAPK3/MYL12A/MYL12B/MYL9/MYO6/NCKAP1/NFKB1/NFKBIA/PFN1/PIK3C2A/PLEKHM2/PODXL/RAB5A/RAB5C/RAB7A/RAC1/RELA/RHOA/RHOB/RHOJ/ROCK2/RRAS/S100A10/TLR4/TNFRSF1A/…
EC	hsa05130	Pathogenic Escherichia coli infection	60/1386	198/8763	60	1.75e-07	1.58e-06	ABL1/ACTB/ACTG1/ACTR2/ARF1/ARF6/ARHGEF1/ARHGEF12/ARPC1B/ARPC2/ARPC3/ARPC4/ARPC5/ARPC5L/BRK1/CASP3/CLDN5/CTTN/CYFIP1/CYTH3/EZR/F2R/FOS/FYN/GAPDH/GNA13/IKBKB/ITGB1/JUN/MAPK1/MAPK3/MYH9/MYO10/MYO1B/MYO1C/MYO1E/MYO6/NCK1/NCK2/NCKAP1/NCL/NFKB1/NFKBIA/OCLN/RAB1A/RAC1/RELA/RHOA/ROCK2/TJP1/TLR4/TMBIM6/TMED10/TNFRSF1A/TUBA1B/TUBA1C/TUBB4B/TUBB6/WASF2/WIPF1
EC	hsa05166	Human T-cell leukemia virus 1 infection	66/1386	222/8763	66	9.53e-08	8.99e-07	ADCY4/AKT1/ANAPC11/ANAPC16/ATF4/B2M/BCL2L1/BUB3/CALR/CANX/CCND1/CCND2/CCND3/CDC23/CDC26/CDK4/CDKN1A/CREB3/CREB3L2/CRTC3/ELK4/EP300/ETS1/ETS2/FDPS/FOS/GPS2/HLA-A/HLA-B/HLA-C/HLA-E/IKBKB/JAK1/JUN/LTBR/MAP2K1/MAP2K2/MAP3K1/MAP3K3/MAPK1/MAPK3/MSX1/NFATC3/NFATC4/NFKB1/NFKBIA/NRP1/PPP3CC/PTEN/RAN/RANBP1/RB1/RELA/SLC25A5/SLC2A1/SMAD4/STAT5B/TCF3/TGFB1/TGFBR2/TLN1/TNFRSF1A/VDAC1/VDAC2/XIAP/ZFP36
EC	hsa05131	Shigellosis	72/1386	247/8763	72	6.03e-08	5.94e-07	ACTB/ACTG1/ACTN1/ACTN4/ACTR2/AKT1/ARF1/ARF6/ARPC1B/ARPC2/ARPC3/ARPC4/ARPC5/ARPC5L/ATG5/BCAR1/BCL2L1/CAPN2/CAPNS1/CAST/CRK/CTTN/CYTH3/DOCK1/FOXO1/IKBKB/ILK/IRF3/ITGA5/ITGB1/ITPR2/ITPR3/JUN/MALT1/MAP1LC3B/MAPK1/MAPK3/MYL12A/MYL12B/MYL9/NFKB1/NFKBIA/PFN1/PLCB4/PLCE1/PLCG1/PTK2/PXN/RAC1/RELA/RHOA/ROCK2/RPS27A/RRAGA/SEPTIN11/SEPTIN2/SEPTIN7/SEPTIN9/SQSTM1/TLN1/TLR4/TNFRSF1A/TNIP1/UBA52/UBB/UBC/UBE2D2/…
EC	hsa04810	Regulation of actin cytoskeleton	71/1386	229/8763	71	4.45e-09	4.6e-08	ACTB/ACTG1/ACTN1/ACTN4/ACTR2/AKT1/ARHGEF1/ARHGEF12/ARPC1B/ARPC2/ARPC3/ARPC4/ARPC5/ARPC5L/BCAR1/BRK1/CFL1/CRK/CXCL12/CXCR4/CYFIP1/DOCK1/EZR/F2R/FGFR1/FN1/GNA13/GSN/IQGAP1/IQGAP2/ITGA1/ITGA11/ITGA4/ITGA5/ITGA6/ITGAV/ITGB1/ITGB5/LIMK2/MAP2K1/MAP2K2/MAPK1/MAPK3/MSN/MYH9/MYL12A/MYL12B/MYL9/MYLK/NCKAP1/PDGFB/PDGFRB/PFN1/PIP5K1B/PIP5K1C/PPP1CA/PPP1CC/PPP1R12A/PTK2/PXN/RAC1/RDX/RGCC/RHOA/ROCK2/RRAS/SLC9A…
EC	hsa03050	Proteasome	25/1386	46/8763	25	1.83e-09	1.99e-08	ADRM1/POMP/PSMA2/PSMA4/PSMA5/PSMA7/PSMB1/PSMB2/PSMB3/PSMB4/PSMB5/PSMB6/PSMB7/PSMB8/PSMC2/PSMC3/PSMC4/PSMC5/PSMC6/PSMD6/PSMD8/PSMD9/PSME1/PSME2/SEM1
EC	hsa05165	Human papillomavirus infection	95/1386	331/8763	95	1.09e-09	1.24e-08	AKT1/ATP6V0D1/ATP6V0E1/ATP6V1E1/ATP6V1G1/AXIN2/BAD/BCAP31/CASP3/CCND1/CCND2/CCND3/CDK4/CDK6/CDKN1A/CHD4/COL1A2/COL4A1/COL4A2/COL4A5/COL6A1/COL6A2/COL9A1/COL9A3/CREB3/CREB3L2/CSNK1A1/CTNNB1/EIF2AK2/EP300/FN1/FOXO1/FZD4/FZD6/GNAS/HDAC1/HES1/HES4/HEY1/HEYL/HLA-A/HLA-B/HLA-C/HLA-E/IFNAR1/IFNAR2/IKBKB/IRF3/ISG15/ITGA1/ITGA11/ITGA4/ITGA5/ITGA6/ITGAV/ITGB1/ITGB5/JAG1/JAK1/LAMA2/LAMA4/LAMA5/LAMB1/LAMB2/L…
EC	hsa04144	Endocytosis	78/1386	250/8763	78	5.46e-10	6.57e-09	ACTR2/AP2A1/ARAP3/ARF1/ARF4/ARF6/ARFGAP1/ARPC1B/ARPC2/ARPC3/ARPC4/ARPC5/ARPC5L/ASAP1/ASAP2/BIN1/CAPZA1/CAPZA2/CAPZB/CAV1/CAV2/CBL/CHMP1A/CHMP2A/CHMP4A/CHMP4B/CHMP7/CLTA/CLTB/CLTC/CXCR4/CYTH3/DAB2/DNM2/EEA1/EHD2/EHD4/GRK5/HGS/HLA-A/HLA-B/HLA-C/HLA-E/HSPA1A/HSPA1B/HSPA8/IGF2R/IQSEC1/IST1/ITCH/KIF5B/LDLR/PARD3/PDCD6IP/PIP5K1B/PIP5K1C/RAB11A/RAB11B/RAB31/RAB35/RAB5A/RAB5C/RAB7A/RHOA/SH3GLB1/SMAP1/SMU…
EC	hsa04520	Adherens junction	42/1386	93/8763	42	1.76e-11	2.24e-10	ACP1/ACTB/ACTG1/ACTN1/ACTN4/ARHGAP29/CCM2/CDH5/CSNK2B/CTNNA1/CTNNB1/CTNND1/EP300/FGFR1/FYN/HEG1/INSR/IQGAP1/LEF1/MAPK1/MAPK3/MYL12A/MYL12B/MYL9/NECTIN2/NLK/PARD3/PTPRB/PTPRM/RAC1/RAP1A/RAP1B/RASIP1/RHOA/ROCK2/SMAD4/SMURF2/TGFBR2/TJP1/VCL/WASF2/YES1
EC	hsa05100	Bacterial invasion of epithelial cells	40/1386	77/8763	40	1.76e-13	2.39e-12	ACTB/ACTG1/ACTR2/ARHGAP10/ARPC1B/ARPC2/ARPC3/ARPC4/ARPC5/ARPC5L/BCAR1/CAV1/CAV2/CBL/CD2AP/CLTA/CLTB/CLTC/CRK/CTNNA1/CTNNB1/CTTN/DNM2/DOCK1/FN1/GAB1/ILK/ITGA5/ITGB1/PTK2/PXN/RAC1/RHOA/SEPTIN11/SEPTIN2/SEPTIN9/SHC1/SHC2/VCL/WASF2
EC	hsa05171	Coronavirus disease	82/1386	233/8763	82	1.58e-13	2.29e-12	ACE/ADAM17/EIF2AK2/FAU/FOS/HBEGF/IFNAR1/IFNAR2/IKBKB/IL6ST/IRF3/ISG15/JAK1/JUN/MAPK1/MAPK3/MX1/NFKB1/NFKBIA/NRP1/PLCG1/RELA/RPL11/RPL12/RPL13A/RPL15/RPL17/RPL17-C18orf32/RPL19/RPL21/RPL23/RPL23A/RPL24/RPL27/RPL27A/RPL28/RPL3/RPL30/RPL31/RPL32/RPL34/RPL35/RPL36/RPL36A/RPL36AL/RPL37/RPL38/RPL39/RPL41/RPL7/RPL8/RPLP1/RPLP2/RPS12/RPS13/RPS14/RPS15/RPS15A/RPS16/RPS17/RPS20/RPS21/RPS23/RPS24/RPS25/RPS2…
EC	hsa04714	Thermogenesis	85/1386	232/8763	85	3.84e-15	5.95e-14	ACSL5/ACTB/ACTG1/ADCY4/ATP5F1A/ATP5F1B/ATP5F1C/ATP5F1D/ATP5F1E/ATP5MC2/ATP5MC3/ATP5ME/ATP5MG/ATP5PB/ATP5PD/ATP5PF/ATP5PO/COX14/COX16/COX17/COX4I1/COX5A/COX5B/COX6A1/COX6B1/COX6C/COX7A1/COX7A2/COX7B/COX7C/COX8A/CPT1A/CREB3/CREB3L2/CYC1/FGFR1/GNAS/KDM3A/MGLL/NDUFA1/NDUFA11/NDUFA12/NDUFA13/NDUFA3/NDUFA4/NDUFA6/NDUFA8/NDUFAB1/NDUFAF3/NDUFAF8/NDUFB1/NDUFB10/NDUFB11/NDUFB2/NDUFB3/NDUFB4/NDUFB5/NDUFB6/N…
EC	hsa04141	Protein processing in endoplasmic reticulum	70/1386	170/8763	70	1.13e-15	1.89e-14	AMFR/ATF4/ATXN3/BCAP31/CALR/CANX/CAPN2/CKAP4/DAD1/DDOST/DNAJB1/DNAJB11/DNAJC1/DNAJC3/EIF2S1/ERO1A/GANAB/HERPUD1/HSP90AA1/HSP90AB1/HSP90B1/HSPA1A/HSPA1B/HSPA5/HSPA8/HYOU1/LMAN1/LMAN2/MAGT1/MAN1B1/MOGS/NFE2L2/OS9/OSTC/P4HB/PDIA3/PDIA4/PDIA6/PPP1R15A/PRKCSH/RAD23A/RAD23B/RPN1/RPN2/RRBP1/SAR1B/SEC13/SEC23A/SEC61A1/SEC61B/SEC61G/SELENOS/SIL1/SSR3/SSR4/STT3A/TMEM258/TRAM1/TXNDC5/UBE2D2/UBE2G2/UBE2J1/UB…
EC	hsa04932	Non-alcoholic fatty liver disease	67/1386	155/8763	67	2.45e-16	4.43e-15	ADIPOR2/AKT1/ATF4/CASP3/COX4I1/COX5A/COX5B/COX6A1/COX6B1/COX6C/COX7A1/COX7A2/COX7B/COX7C/COX8A/CYC1/EIF2S1/FOS/IKBKB/INSR/ITCH/JUN/MAP3K11/NDUFA1/NDUFA11/NDUFA12/NDUFA13/NDUFA3/NDUFA4/NDUFA6/NDUFA8/NDUFAB1/NDUFB1/NDUFB10/NDUFB11/NDUFB2/NDUFB3/NDUFB4/NDUFB5/NDUFB6/NDUFB7/NDUFB8/NDUFB9/NDUFC2/NDUFS1/NDUFS4/NDUFS5/NDUFS6/NDUFS7/NDUFV1/NDUFV2/NFKB1/PRKAA1/RAC1/RELA/SDHA/SDHC/SDHD/TGFB1/TNFRSF1A/UQCR1…
EC	hsa05022	Pathways of neurodegeneration	145/1386	476/8763	145	1.17e-16	2.32e-15	ADRM1/ATF4/ATG2B/ATP5F1A/ATP5F1B/ATP5F1C/ATP5F1D/ATP5F1E/ATP5MC2/ATP5MC3/ATP5PB/ATP5PD/ATP5PF/ATP5PO/ATXN3/AXIN2/BAD/BCL2L1/CAPN2/CASP3/CCS/COX4I1/COX5A/COX5B/COX6A1/COX6B1/COX6C/COX7A1/COX7A2/COX7B/COX7C/COX8A/CSNK1A1/CSNK2B/CTNNB1/CYC1/DCTN6/EIF2S1/FZD4/FZD6/GPX1/HSD17B10/HSPA5/ITPR2/ITPR3/KIF5B/MAP1LC3B/MAP2K1/MAP2K2/MAPK1/MAPK3/NDUFA1/NDUFA11/NDUFA12/NDUFA13/NDUFA3/NDUFA4/NDUFA6/NDUFA8/NDUFAB…
EC	hsa03010	Ribosome	72/1386	170/8763	72	7.04e-17	1.53e-15	FAU/MRPL12/MRPL14/MRPL16/MRPL17/MRPL18/MRPL20/MRPL21/MRPL22/MRPL28/MRPL33/MRPL34/MRPL9/MRPS12/MRPS14/MRPS15/MRPS7/RPL11/RPL12/RPL13A/RPL15/RPL17/RPL17-C18orf32/RPL19/RPL21/RPL23/RPL23A/RPL24/RPL27/RPL27A/RPL28/RPL3/RPL30/RPL31/RPL32/RPL34/RPL35/RPL36/RPL36A/RPL36AL/RPL37/RPL38/RPL39/RPL41/RPL7/RPL8/RPLP1/RPLP2/RPS12/RPS13/RPS14/RPS15/RPS15A/RPS16/RPS17/RPS20/RPS21/RPS23/RPS24/RPS25/RPS26/RPS27/RP…
EC	hsa04510	Focal adhesion	85/1386	202/8763	85	1.67e-19	4.03e-18	ACTB/ACTG1/ACTN1/ACTN4/AKT1/BAD/BCAR1/CAPN2/CAV1/CAV2/CCND1/CCND2/CCND3/COL1A2/COL4A1/COL4A2/COL4A5/COL6A1/COL6A2/COL9A1/COL9A3/CRK/CTNNB1/DOCK1/EMP1/EMP2/FLNA/FLNB/FLT1/FLT4/FN1/FYN/ILK/ITGA1/ITGA11/ITGA4/ITGA5/ITGA6/ITGAV/ITGB1/ITGB5/JUN/KDR/LAMA2/LAMA4/LAMA5/LAMB1/LAMB2/LAMC1/LAMC3/MAP2K1/MAPK1/MAPK3/MYL12A/MYL12B/MYL9/MYLK/PARVA/PARVB/PDGFB/PDGFRB/PGF/PIP5K1B/PIP5K1C/PPP1CA/PPP1CC/PPP1R12A/PT…
EC	hsa05208	Chemical carcinogenesis	91/1386	223/8763	91	1.02e-19	2.76e-18	ABL1/ACP1/AKT1/ATP5F1A/ATP5F1B/ATP5F1C/ATP5F1D/ATP5F1E/ATP5MC2/ATP5MC3/ATP5PB/ATP5PD/ATP5PF/ATP5PO/BAD/COX4I1/COX5A/COX5B/COX6A1/COX6B1/COX6C/COX7A1/COX7A2/COX7B/COX7C/COX8A/CYBA/CYC1/FOS/GSTO1/IKBKB/JUN/MAP2K1/MAP2K2/MAPK1/MAPK3/MGST2/MGST3/NDUFA1/NDUFA11/NDUFA12/NDUFA13/NDUFA3/NDUFA4/NDUFA6/NDUFA8/NDUFAB1/NDUFB1/NDUFB10/NDUFB11/NDUFB2/NDUFB3/NDUFB4/NDUFB5/NDUFB6/NDUFB7/NDUFB8/NDUFB9/NDUFC2/NDUF…
EC	hsa05415	Diabetic cardiomyopathy	86/1386	203/8763	86	5.98e-20	1.85e-18	ACE/AKT1/ATP5F1A/ATP5F1B/ATP5F1C/ATP5F1D/ATP5F1E/ATP5MC2/ATP5MC3/ATP5PB/ATP5PD/ATP5PF/ATP5PO/COL1A2/COL3A1/COX4I1/COX5A/COX5B/COX6A1/COX6B1/COX6C/COX7A1/COX7A2/COX7B/COX7C/COX8A/CTSD/CYBA/CYC1/GAPDH/INSR/NDUFA1/NDUFA11/NDUFA12/NDUFA13/NDUFA3/NDUFA4/NDUFA6/NDUFA8/NDUFAB1/NDUFB1/NDUFB10/NDUFB11/NDUFB2/NDUFB3/NDUFB4/NDUFB5/NDUFB6/NDUFB7/NDUFB8/NDUFB9/NDUFC2/NDUFS1/NDUFS4/NDUFS5/NDUFS6/NDUFS7/NDUFV1/…
EC	hsa05010	Alzheimer disease	133/1386	384/8763	133	1.25e-20	4.52e-19	ADAM10/ADAM17/ADRM1/AKT1/APH1A/APOE/ATF4/ATG2B/ATP5F1A/ATP5F1B/ATP5F1C/ATP5F1D/ATP5F1E/ATP5MC2/ATP5MC3/ATP5PB/ATP5PD/ATP5PF/ATP5PO/AXIN2/BACE2/BAD/CAPN2/CASP3/COX4I1/COX5A/COX5B/COX6A1/COX6B1/COX6C/COX7A1/COX7A2/COX7B/COX7C/COX8A/CSNK1A1/CSNK2B/CTNNB1/CYC1/EIF2AK2/EIF2S1/FZD4/FZD6/GAPDH/HSD17B10/IKBKB/INSR/ITPR2/ITPR3/KIF5B/MAP2K1/MAP2K2/MAPK1/MAPK3/NCSTN/NDUFA1/NDUFA11/NDUFA12/NDUFA13/NDUFA3/NDU…
EC	hsa05014	Amyotrophic lateral sclerosis	129/1386	364/8763	129	5.09e-21	2.21e-19	ACTB/ACTG1/ADRM1/ANXA11/ANXA7/ATF4/ATG2B/ATP5F1A/ATP5F1B/ATP5F1C/ATP5F1D/ATP5F1E/ATP5MC2/ATP5MC3/ATP5PB/ATP5PD/ATP5PF/ATP5PO/BAD/BCL2L1/CASP3/CCS/COX4I1/COX5A/COX5B/COX6A1/COX6B1/COX6C/COX7A1/COX7A2/COX7B/COX7C/COX8A/CYC1/DCTN6/EIF2S1/GPX1/HNRNPA2B1/HNRNPA3/HSPA5/ITPR3/KIF5B/MAP1LC3B/NDUFA1/NDUFA11/NDUFA12/NDUFA13/NDUFA3/NDUFA4/NDUFA6/NDUFA8/NDUFAB1/NDUFB1/NDUFB10/NDUFB11/NDUFB2/NDUFB3/NDUFB4/NDU…
EC	hsa05016	Huntington disease	115/1386	306/8763	115	3.63e-21	1.97e-19	ADRM1/AP2A1/ATG2B/ATP5F1A/ATP5F1B/ATP5F1C/ATP5F1D/ATP5F1E/ATP5MC2/ATP5MC3/ATP5PB/ATP5PD/ATP5PF/ATP5PO/CASP3/CLTA/CLTB/CLTC/COX4I1/COX5A/COX5B/COX6A1/COX6B1/COX6C/COX7A1/COX7A2/COX7B/COX7C/COX8A/CREB3/CREB3L2/CYC1/DCTN6/EP300/GPX1/HDAC1/KIF5B/NDUFA1/NDUFA11/NDUFA12/NDUFA13/NDUFA3/NDUFA4/NDUFA6/NDUFA8/NDUFAB1/NDUFB1/NDUFB10/NDUFB11/NDUFB2/NDUFB3/NDUFB4/NDUFB5/NDUFB6/NDUFB7/NDUFB8/NDUFB9/NDUFC2/NDUF…
EC	hsa00190	Oxidative phosphorylation	69/1386	134/8763	69	4.79e-22	3.47e-20	ATP5F1A/ATP5F1B/ATP5F1C/ATP5F1D/ATP5F1E/ATP5MC2/ATP5MC3/ATP5ME/ATP5MG/ATP5PB/ATP5PD/ATP5PF/ATP5PO/ATP6V0D1/ATP6V0E1/ATP6V1E1/ATP6V1G1/COX17/COX4I1/COX5A/COX5B/COX6A1/COX6B1/COX6C/COX7A1/COX7A2/COX7B/COX7C/COX8A/CYC1/NDUFA1/NDUFA11/NDUFA12/NDUFA13/NDUFA3/NDUFA4/NDUFA6/NDUFA8/NDUFAB1/NDUFB1/NDUFB10/NDUFB11/NDUFB2/NDUFB3/NDUFB4/NDUFB5/NDUFB6/NDUFB7/NDUFB8/NDUFB9/NDUFC2/NDUFS1/NDUFS4/NDUFS5/NDUFS6/ND…
EC	hsa05020	Prion disease	113/1386	272/8763	113	4.65e-25	5.05e-23	ADRM1/ATF4/ATP5F1A/ATP5F1B/ATP5F1C/ATP5F1D/ATP5F1E/ATP5MC2/ATP5MC3/ATP5PB/ATP5PD/ATP5PF/ATP5PO/BAD/CASP3/CAV1/CAV2/COX4I1/COX5A/COX5B/COX6A1/COX6B1/COX6C/COX7A1/COX7A2/COX7B/COX7C/COX8A/CREB3/CREB3L2/CSNK2B/CYBA/CYC1/EIF2S1/FYN/HSPA1A/HSPA1B/HSPA5/HSPA8/ITPR2/ITPR3/KIF5B/LAMC1/MAPK1/MAPK3/NDUFA1/NDUFA11/NDUFA12/NDUFA13/NDUFA3/NDUFA4/NDUFA6/NDUFA8/NDUFAB1/NDUFB1/NDUFB10/NDUFB11/NDUFB2/NDUFB3/NDUFB…
EC	hsa05012	Parkinson disease	121/1386	266/8763	121	2.8e-31	6.07e-29	ADRM1/ATF4/ATP5F1A/ATP5F1B/ATP5F1C/ATP5F1D/ATP5F1E/ATP5MC2/ATP5MC3/ATP5PB/ATP5PD/ATP5PF/ATP5PO/BCL2L1/CASP3/COX4I1/COX5A/COX5B/COX6A1/COX6B1/COX6C/COX7A1/COX7A2/COX7B/COX7C/COX8A/CYC1/DUSP1/EIF2S1/GNAI2/GNAI3/GNAS/HSPA5/ITPR2/ITPR3/KIF5B/MAOA/NDUFA1/NDUFA11/NDUFA12/NDUFA13/NDUFA3/NDUFA4/NDUFA6/NDUFA8/NDUFAB1/NDUFB1/NDUFB10/NDUFB11/NDUFB2/NDUFB3/NDUFB4/NDUFB5/NDUFB6/NDUFB7/NDUFB8/NDUFB9/NDUFC2/NDU…
Excitatory neurons	GO:0016791	phosphatase activity	19/739	276/18432	19	0.0158591	0.0848601	CTDNEP1/DLG1/DNAJC6/INPP4A/PHPT1/PLPPR2/PLPPR3/PLPPR4/PLPPR5/PPM1L/PTP4A1/PTP4A2/PTPN13/PTPN2/PTPN5/PTPRD/PTPRK/PTPRO/PTPRS
Excitatory neurons	GO:0004674	protein serine/threonine kinase activity	27/739	430/18432	27	0.0147052	0.0793471	ACVR1B/ACVR2A/AKAP13/AKT3/CAMK2B/CAMK4/CAMKK2/CAMKV/CDKL5/DYRK2/GRK3/LMTK2/LMTK3/MAPK8/MARK1/MAST1/PAK1/PAK5/PINK1/PLK2/PRKACB/PRKCB/PRKCE/PRKCZ/SGK1/SRPK1/TNIK
Excitatory neurons	GO:0005248	voltage-gated sodium channel activity	4/739	24/18432	4	0.0143673	0.0781809	SCN2A/SCN3A/SCN3B/SCN9A
Excitatory neurons	GO:0042277	peptide binding	22/739	330/18432	22	0.0140607	0.0771662	APBB1/BACE1/CACNA1A/CACNA1B/DHCR24/EPHA4/GPR22/GRIN2B/MAPK8IP2/NLGN1/NPY1R/PEX5L/PIK3R1/RPLP0/SORL1/SSTR1/SSTR2/TGFB2/TMEM158/TNPO1/TOMM20/TUBB3
Excitatory neurons	GO:0022851	GABA-gated chloride ion channel activity	3/739	13/18432	3	0.0135849	0.0751975	GABRA5/GABRB1/GABRB3
Excitatory neurons	GO:0031432	titin binding	3/739	13/18432	3	0.0135849	0.0751975	ACTN2/CALM1/CALM3
Excitatory neurons	GO:0034236	protein kinase A catalytic subunit binding	3/739	13/18432	3	0.0135849	0.0751975	PKIA/PRKAR2B/RYR2
Excitatory neurons	GO:0043560	insulin receptor substrate binding	3/739	13/18432	3	0.0135849	0.0751975	GRB2/PIK3R1/PRKCZ
Excitatory neurons	GO:0017134	fibroblast growth factor binding	4/739	23/18432	4	0.0123564	0.0708404	FGFBP3/RPS19/RPS2/THBS1
Excitatory neurons	GO:0019902	phosphatase binding	15/739	195/18432	15	0.0121527	0.0703	CARHSP1/CHCHD3/CTTNBP2NL/DLG1/FBXL2/GRB2/KIFAP3/MAPK8/MAPT/MYO16/PHACTR1/PHACTR3/PIK3R1/RACK1/SPTBN4
Excitatory neurons	GO:0004721	phosphoprotein phosphatase activity	14/739	177/18432	14	0.0120493	0.0703	CTDNEP1/DLG1/DNAJC6/PHPT1/PPM1L/PTP4A1/PTP4A2/PTPN13/PTPN2/PTPN5/PTPRD/PTPRK/PTPRO/PTPRS
Excitatory neurons	GO:0005165	neurotrophin receptor binding	3/739	12/18432	3	0.0107664	0.0634233	EFNA5/GRB2/PIK3R1
Excitatory neurons	GO:0008179	adenylate cyclase binding	3/739	12/18432	3	0.0107664	0.0634233	CALM1/CALM3/CAP2
Excitatory neurons	GO:0017154	semaphorin receptor activity	3/739	12/18432	3	0.0107664	0.0634233	PLXNA1/PLXNA4/PLXNC1
Excitatory neurons	GO:0009931	calcium-dependent protein serine/threonine kinase activity	4/739	22/18432	4	0.0105351	0.0634233	CAMK4/PRKCB/PRKCE/PRKCZ
Excitatory neurons	GO:0016917	GABA receptor activity	4/739	22/18432	4	0.0105351	0.0634233	GABBR2/GABRA5/GABRB1/GABRB3
Excitatory neurons	GO:0019207	kinase regulator activity	18/739	246/18432	18	0.0104887	0.0634233	ALS2/CALM1/CALM3/CCNI/CD24/CDK5R1/CDKN2D/EFNA5/FGF13/KIDINS220/NRG1/PIK3R1/PKIA/PRKAR2B/RACK1/SH3BP5/SNCA/YWHAG
Excitatory neurons	GO:0015081	sodium ion transmembrane transporter activity	13/739	156/18432	13	0.0101419	0.0632252	ATP1B1/SCN2A/SCN3A/SCN3B/SCN9A/SLC17A7/SLC1A6/SLC38A1/SLC4A10/SLC6A15/SLC8A1/SLC8A2/SLC9B2
Excitatory neurons	GO:0005085	guanyl-nucleotide exchange factor activity	17/739	224/18432	17	0.00900649	0.0566972	AKAP13/ALS2/ARFGEF3/DOCK3/DOCK9/EEF1B2/ITSN1/PSD/PSD3/RAB3GAP1/RALGDS/RALGPS1/RAP1GDS1/RAPGEF2/RGL1/SH3BP5/TIAM2
Excitatory neurons	GO:1990782	protein tyrosine kinase binding	11/739	119/18432	11	0.00832235	0.0529091	CRK/DSCAM/EPHA4/GRB14/GRB2/NCK2/NRG1/PIK3R1/PTPN2/RACK1/YWHAG
Excitatory neurons	GO:0036312	phosphatidylinositol 3-kinase regulatory subunit binding	3/739	11/18432	3	0.00831986	0.0529091	FBXL2/PIK3R1/PTPN13
Excitatory neurons	GO:0022843	voltage-gated cation channel activity	13/739	151/18432	13	0.00781512	0.0506882	CACNA1A/CACNA1B/CACNA1C/CACNA1E/CACNA2D1/CACNB3/CACNG8/GRIN2B/KCNH7/KCNMA1/KCNQ3/KCNQ5/KCNV1
Excitatory neurons	GO:0015662	P-type ion transporter activity	4/739	20/18432	4	0.00743395	0.0487079	ATP1B1/ATP2B1/ATP2B2/ATP2C1
Excitatory neurons	GO:0050145	nucleoside monophosphate kinase activity	4/739	20/18432	4	0.00743395	0.0487079	AK1/DLG1/DLG2/GUK1
Excitatory neurons	GO:0070300	phosphatidic acid binding	4/739	20/18432	4	0.00743395	0.0487079	ATP13A2/MARK1/RAPGEF2/SMPD3
Excitatory neurons	GO:0019905	syntaxin binding	8/739	71/18432	8	0.00737619	0.0487079	CACNA1A/PRRT2/PTPN2/STXBP1/STXBP5/SYBU/SYT5/VAMP2
Excitatory neurons	GO:0043621	protein self-association	8/739	71/18432	8	0.00737619	0.0487079	ACVR2A/CRK/FOXP1/NLRP1/RYR2/SYP/VAMP2/ZFYVE27
Excitatory neurons	GO:0019205	nucleobase-containing compound kinase activity	6/739	43/18432	6	0.00700165	0.0483419	AK1/DLG1/DLG2/GUK1/NME1/NME7
Excitatory neurons	GO:0019887	protein kinase regulator activity	17/739	218/18432	17	0.00695048	0.0483419	ALS2/CALM1/CALM3/CCNI/CD24/CDK5R1/CDKN2D/EFNA5/FGF13/KIDINS220/NRG1/PKIA/PRKAR2B/RACK1/SH3BP5/SNCA/YWHAG
Excitatory neurons	GO:0042578	phosphoric ester hydrolase activity	25/739	365/18432	25	0.00669787	0.0472608	CHRM3/CTDNEP1/DLG1/DNAJC6/INPP4A/PDE1A/PDE4D/PDE7A/PHPT1/PLCL1/PLPPR2/PLPPR3/PLPPR4/PLPPR5/PPM1L/PTP4A1/PTP4A2/PTPN13/PTPN2/PTPN5/PTPRD/PTPRK/PTPRO/PTPRS/SMPD3
Excitatory neurons	GO:0005217	intracellular ligand-gated ion channel activity	5/739	30/18432	5	0.00633064	0.045166	FKBP1B/ITPR1/PEX5L/RYR2/RYR3
Excitatory neurons	GO:0071813	lipoprotein particle binding	5/739	30/18432	5	0.00633064	0.045166	CDH13/LPL/MAPT/SORL1/THBS1
Excitatory neurons	GO:0071814	protein-lipid complex binding	5/739	30/18432	5	0.00633064	0.045166	CDH13/LPL/MAPT/SORL1/THBS1
Excitatory neurons	GO:0008097	5S rRNA binding	3/739	10/18432	3	0.00623487	0.045166	GTF3A/RPL3/RPL5
Excitatory neurons	GO:0016717	oxidoreductase activity, acting on paired donors, with oxidation of a pair of donors resulting in the reduction of molecular oxygen to two molecules of water	3/739	10/18432	3	0.00623487	0.045166	FADS1/FADS3/SCD5
Excitatory neurons	GO:0035374	chondroitin sulfate binding	3/739	10/18432	3	0.00623487	0.045166	DPYSL3/PTPRS/RTN4RL1
Excitatory neurons	GO:0099095	ligand-gated anion channel activity	4/739	19/18432	4	0.00613893	0.045166	GABRA5/GABRB1/GABRB3/GLRB
Excitatory neurons	GO:0004725	protein tyrosine phosphatase activity	10/739	98/18432	10	0.00590133	0.045166	DNAJC6/PTP4A1/PTP4A2/PTPN13/PTPN2/PTPN5/PTPRD/PTPRK/PTPRO/PTPRS
Excitatory neurons	GO:0016776	phosphotransferase activity, phosphate group as acceptor	6/739	39/18432	6	0.00428858	0.033582	AK1/DLG1/DLG2/GUK1/NME1/NME7
Excitatory neurons	GO:0090079	translation regulator activity, nucleic acid binding	11/739	108/18432	11	0.00403572	0.0319921	EEF1A1/EEF1A2/EEF1B2/EEF1G/EEF2/EIF1B/EIF3E/EIF3F/EIF3L/EIF4B/PABPC1
Excitatory neurons	GO:0008574	plus-end-directed microtubule motor activity	4/739	17/18432	4	0.00401712	0.0319921	KIF1A/KIF3B/KIF5A/KIF5C
Excitatory neurons	GO:0015278	calcium-release channel activity	4/739	17/18432	4	0.00401712	0.0319921	FKBP1B/ITPR1/RYR2/RYR3
Excitatory neurons	GO:0030971	receptor tyrosine kinase binding	9/739	77/18432	9	0.00360018	0.0296371	CRK/GRB14/GRB2/NCK2/NRG1/PIK3R1/PTPN2/RACK1/YWHAG
Excitatory neurons	GO:0005261	cation channel activity	25/739	346/18432	25	0.00341413	0.0284706	CACNA1A/CACNA1B/CACNA1C/CACNA1E/CACNA2D1/CACNB3/CACNG8/FKBP1B/GPM6A/GRIN2B/ITPR1/KCNH7/KCNIP4/KCNMA1/KCNMB4/KCNQ3/KCNQ5/KCNV1/PEX5L/RYR2/RYR3/SCN2A/SCN3A/SCN3B/SCN9A
Excitatory neurons	GO:0099604	ligand-gated calcium channel activity	5/739	26/18432	5	0.00333421	0.0281699	FKBP1B/GRIN2B/ITPR1/RYR2/RYR3
Excitatory neurons	GO:0005159	insulin-like growth factor receptor binding	4/739	16/18432	4	0.00317143	0.0271519	CRK/PIK3R1/YWHAG/YWHAH
Excitatory neurons	GO:0005543	phospholipid binding	32/739	474/18432	32	0.00293728	0.0254871	ACTN2/ATP13A2/CPNE4/EPB41/ESYT2/FCHO2/FERMT2/FRMPD4/GAP43/GPR12/ITPR1/MAP1B/MAP1LC3A/MAPT/MARK1/OSBPL1A/PCLO/PEBP1/PSD/RAPGEF2/SMPD3/SNAP91/SNCA/SNX32/SNX7/SPTBN1/SPTBN4/SYT13/SYT4/SYT5/THBS1/VAMP2
Excitatory neurons	GO:0001786	phosphatidylserine binding	8/739	61/18432	8	0.00289325	0.0254489	FCHO2/GAP43/MARK1/SMPD3/SYT13/SYT4/SYT5/THBS1
Excitatory neurons	GO:0004714	transmembrane receptor protein tyrosine kinase activity	8/739	60/18432	8	0.0026033	0.0232165	EFNB3/EPHA3/EPHA4/EPHA6/EPHA7/EPHB1/EPHB6/NTRK3
Excitatory neurons	GO:0008022	protein C-terminus binding	16/739	181/18432	16	0.00260318	0.0232165	AFDN/ATF4/ATP1B1/BAIAP2/CACNA1B/CNRIP1/DLG1/EPB41/HRAS/NEFL/OPTN/PABPC1/RBFOX1/SH3GL3/SHANK2/SREBF2
Excitatory neurons	GO:0140358	P-type transmembrane transporter activity	5/739	24/18432	5	0.00230181	0.0211143	ATP13A2/ATP1B1/ATP2B1/ATP2B2/ATP2C1
Excitatory neurons	GO:0001784	phosphotyrosine residue binding	7/739	46/18432	7	0.00221579	0.0206199	ABL2/CRK/GRB2/NCK2/PIK3R1/PTPN5/SHF
Excitatory neurons	GO:0001540	amyloid-beta binding	10/739	85/18432	10	0.0020946	0.0197787	APBB1/BACE1/CACNA1A/CACNA1B/EPHA4/GRIN2B/MAPK8IP2/NLGN1/SORL1/TGFB2
Excitatory neurons	GO:0008135	translation factor activity, RNA binding	10/739	84/18432	10	0.00191538	0.0183564	EEF1A1/EEF1A2/EEF1B2/EEF1G/EEF2/EIF1B/EIF3E/EIF3F/EIF3L/EIF4B
Excitatory neurons	GO:0010857	calcium-dependent protein kinase activity	5/739	23/18432	5	0.00188367	0.018326	CAMK4/PINK1/PRKCB/PRKCE/PRKCZ
Excitatory neurons	GO:0008195	phosphatidate phosphatase activity	4/739	14/18432	4	0.00185939	0.018326	PLPPR2/PLPPR3/PLPPR4/PLPPR5
Excitatory neurons	GO:0042577	lipid phosphatase activity	4/739	14/18432	4	0.00185939	0.018326	PLPPR2/PLPPR3/PLPPR4/PLPPR5
Excitatory neurons	GO:0005245	voltage-gated calcium channel activity	7/739	44/18432	7	0.00169997	0.0173263	CACNA1A/CACNA1B/CACNA1C/CACNA1E/CACNA2D1/CACNB3/CACNG8
Excitatory neurons	GO:0030276	clathrin binding	9/739	69/18432	9	0.00167839	0.0173263	AP1M1/CALY/DNAJC6/NCALD/NSG1/SNAP91/SYT13/SYT4/SYT5
Excitatory neurons	GO:0022803	passive transmembrane transporter activity	34/739	495/18432	34	0.00166789	0.0173263	ANO4/CACNA1A/CACNA1B/CACNA1C/CACNA1E/CACNA2D1/CACNB3/CACNG8/CLCN4/FKBP1B/GABRA5/GABRB1/GABRB3/GJC1/GLRB/GPM6A/GRIN2B/ITPR1/KCNH7/KCNIP4/KCNMA1/KCNMB4/KCNQ3/KCNQ5/KCNV1/PEX5L/RYR2/RYR3/SCN2A/SCN3A/SCN3B/SCN9A/SLC17A7/TMEM150C
Excitatory neurons	GO:0015267	channel activity	34/739	494/18432	34	0.00161316	0.0172637	ANO4/CACNA1A/CACNA1B/CACNA1C/CACNA1E/CACNA2D1/CACNB3/CACNG8/CLCN4/FKBP1B/GABRA5/GABRB1/GABRB3/GJC1/GLRB/GPM6A/GRIN2B/ITPR1/KCNH7/KCNIP4/KCNMA1/KCNMB4/KCNQ3/KCNQ5/KCNV1/PEX5L/RYR2/RYR3/SCN2A/SCN3A/SCN3B/SCN9A/SLC17A7/TMEM150C
Excitatory neurons	GO:0055106	ubiquitin-protein transferase regulator activity	5/739	22/18432	5	0.00152391	0.0165849	FBXW7/RPL23/RPL5/RPS15/RPS7
Excitatory neurons	GO:0019843	rRNA binding	9/739	67/18432	9	0.00135938	0.0150494	GTF3A/MRPS6/RPL23/RPL3/RPL5/RPLP0/RPS18/RPS3/RPS4X
Excitatory neurons	GO:0015459	potassium channel regulator activity	8/739	54/18432	8	0.00130642	0.0147168	DLG1/DPP10/KCNIP4/KCNMB4/KCNV1/NEDD4L/PRKCZ/SGK1
Excitatory neurons	GO:0098632	cell-cell adhesion mediator activity	8/739	54/18432	8	0.00130642	0.0147168	BAIAP2/CNTN4/CXADR/DSCAM/LRRC4C/NPTN/ROBO2/VSTM2L
Excitatory neurons	GO:0019199	transmembrane receptor protein kinase activity	10/739	79/18432	10	0.00119513	0.0139527	ACVR1B/ACVR2A/EFNB3/EPHA3/EPHA4/EPHA6/EPHA7/EPHB1/EPHB6/NTRK3
Excitatory neurons	GO:0098631	cell adhesion mediator activity	9/739	64/18432	9	0.000973998	0.0115817	BAIAP2/CNTN4/CXADR/DSCAM/LRRC4C/NPTN/ROBO2/RPSA/VSTM2L
Excitatory neurons	GO:0005262	calcium channel activity	13/739	119/18432	13	0.000973652	0.0115817	CACNA1A/CACNA1B/CACNA1C/CACNA1E/CACNA2D1/CACNB3/CACNG8/FKBP1B/GPM6A/GRIN2B/ITPR1/RYR2/RYR3
Excitatory neurons	GO:0051018	protein kinase A binding	8/739	51/18432	8	0.000888426	0.0109704	AKAP13/DACT1/PKIA/PRKAR2B/RPS3/RYR2/SPHKAP/WASF1
Excitatory neurons	GO:0019001	guanyl nucleotide binding	30/739	401/18432	30	0.000821846	0.0103473	ARL10/ARL8A/ATL1/EEF1A1/EEF1A2/EEF2/GNAI1/GNAO1/GNAZ/GUCY1A2/HRAS/NIN/NME1/RABL2A/RABL2B/RAC3/RAP2A/RIT2/SEPTIN11/SEPTIN3/SEPTIN5/TUBA1A/TUBA1B/TUBA1C/TUBB/TUBB2A/TUBB2B/TUBB3/TUBB4A/TUBB4B
Excitatory neurons	GO:0032561	guanyl ribonucleotide binding	30/739	401/18432	30	0.000821846	0.0103473	ARL10/ARL8A/ATL1/EEF1A1/EEF1A2/EEF2/GNAI1/GNAO1/GNAZ/GUCY1A2/HRAS/NIN/NME1/RABL2A/RABL2B/RAC3/RAP2A/RIT2/SEPTIN11/SEPTIN3/SEPTIN5/TUBA1A/TUBA1B/TUBA1C/TUBB/TUBB2A/TUBB2B/TUBB3/TUBB4A/TUBB4B
Excitatory neurons	GO:0043014	alpha-tubulin binding	7/739	39/18432	7	0.000811439	0.0103473	ARL8A/CDK5R1/HSPH1/NCALD/SNCA/TRIM36/TTLL7
Excitatory neurons	GO:0003746	translation elongation factor activity	5/739	19/18432	5	0.000743479	0.00994566	EEF1A1/EEF1A2/EEF1B2/EEF1G/EEF2
Excitatory neurons	GO:0017075	syntaxin-1 binding	5/739	19/18432	5	0.000743479	0.00994566	PRRT2/STXBP1/STXBP5/SYBU/VAMP2
Excitatory neurons	GO:0031690	adrenergic receptor binding	5/739	19/18432	5	0.000743479	0.00994566	ADRA2A/APLP1/PDE4D/RAPGEF2/UCHL1
Excitatory neurons	GO:0045499	chemorepellent activity	6/739	28/18432	6	0.000719577	0.00994566	EFNA5/EPHA7/FLRT2/NRG1/SEMA3C/SEMA4C
Excitatory neurons	GO:0019855	calcium channel inhibitor activity	4/739	11/18432	4	0.000674889	0.00984886	CALM1/FKBP1B/ITPR1/PHPT1
Excitatory neurons	GO:0031267	small GTPase binding	23/739	272/18432	23	0.000638828	0.00953941	ABI2/AFDN/AKAP13/ALS2/CDC42SE1/CDKL5/DAAM1/DOCK3/EPS8/FMNL2/KIF3B/MICAL1/MYO5A/NDRG1/OPTN/PAK1/PEX5L/RAB11FIP4/RAB3GAP1/SORL1/SRGAP2/TNPO1/WASF1
Excitatory neurons	GO:0017124	SH3 domain binding	14/739	125/18432	14	0.000490176	0.00749392	ABI2/CRK/CTTNBP2/DNAJC6/DOCK3/DPYSL3/GPX1/GRB2/KHDRBS2/KHDRBS3/MAPT/MICAL1/SH3BP5/SHANK2
Excitatory neurons	GO:0005244	voltage-gated ion channel activity	19/739	201/18432	19	0.000481734	0.00749392	CACNA1A/CACNA1B/CACNA1C/CACNA1E/CACNA2D1/CACNB3/CACNG8/CLCN4/GRIN2B/KCNH7/KCNIP4/KCNMA1/KCNQ3/KCNQ5/KCNV1/SCN2A/SCN3A/SCN3B/SCN9A
Excitatory neurons	GO:0022832	voltage-gated channel activity	19/739	201/18432	19	0.000481734	0.00749392	CACNA1A/CACNA1B/CACNA1C/CACNA1E/CACNA2D1/CACNB3/CACNG8/CLCN4/GRIN2B/KCNH7/KCNIP4/KCNMA1/KCNQ3/KCNQ5/KCNV1/SCN2A/SCN3A/SCN3B/SCN9A
Excitatory neurons	GO:0019894	kinesin binding	8/739	46/18432	8	0.000434166	0.00714822	AP1AR/ATCAY/KIF5A/KIFAP3/MAPK8IP2/SHTN1/SNCA/SYBU
Excitatory neurons	GO:0070064	proline-rich region binding	5/739	17/18432	5	0.000422933	0.00714651	ABI2/APBB1/BAIAP2/GAREM1/ITSN1
Excitatory neurons	GO:0030165	PDZ domain binding	11/739	82/18432	11	0.000417897	0.00714651	ACVR2A/ATP2B1/ATP2B2/BAIAP2/CXADR/KIDINS220/LNX1/NLGN1/RAPGEF2/SHISA9/SSTR2
Excitatory neurons	GO:0003924	GTPase activity	27/739	331/18432	27	0.000398423	0.00710637	ARL10/ARL8A/ATL1/EEF1A1/EEF1A2/EEF2/GNAI1/GNAO1/GNAZ/HRAS/RABL2A/RABL2B/RAC3/RAP2A/RGS17/RGS7/RIT2/SEPTIN11/SEPTIN3/SEPTIN5/TUBA1B/TUBB/TUBB2A/TUBB2B/TUBB3/TUBB4A/TUBB4B
Excitatory neurons	GO:0005246	calcium channel regulator activity	8/739	45/18432	8	0.000371538	0.00681619	CACNB3/CACNG8/CALM1/FKBP1B/ITPR1/PHPT1/PRKCB/SGK1
Excitatory neurons	GO:0140678	molecular function inhibitor activity	12/739	93/18432	12	0.000334681	0.00632059	CALM1/FKBP1B/GAS5/ITPR1/KCNV1/MIAT/NEDD4L/PAK1/PHPT1/PKIA/RACK1/SCN3B
Excitatory neurons	GO:0005525	GTP binding	30/739	379/18432	30	0.000324803	0.00631994	ARL10/ARL8A/ATL1/EEF1A1/EEF1A2/EEF2/GNAI1/GNAO1/GNAZ/GUCY1A2/HRAS/NIN/NME1/RABL2A/RABL2B/RAC3/RAP2A/RIT2/SEPTIN11/SEPTIN3/SEPTIN5/TUBA1A/TUBA1B/TUBA1C/TUBB/TUBB2A/TUBB2B/TUBB3/TUBB4A/TUBB4B
Excitatory neurons	GO:0005216	ion channel activity	34/739	446/18432	34	0.00027009	0.00541957	ANO4/CACNA1A/CACNA1B/CACNA1C/CACNA1E/CACNA2D1/CACNB3/CACNG8/CLCN4/FKBP1B/GABRA5/GABRB1/GABRB3/GJC1/GLRB/GPM6A/GRIN2B/ITPR1/KCNH7/KCNIP4/KCNMA1/KCNMB4/KCNQ3/KCNQ5/KCNV1/PEX5L/RYR2/RYR3/SCN2A/SCN3A/SCN3B/SCN9A/SLC17A7/TMEM150C
Excitatory neurons	GO:0051020	GTPase binding	26/739	303/18432	26	0.000232128	0.00480808	ABI2/AFDN/AKAP13/ALS2/CDC42SE1/CDKL5/DAAM1/DOCK3/EPS8/FMNL2/FNBP1L/KIF3B/MICAL1/MYO5A/NDRG1/OPTN/PAK1/PEX5L/RAB11FIP4/RAB3GAP1/SORL1/SPTBN1/SRGAP2/TNPO1/WASF1/YBX1
Excitatory neurons	GO:0035591	signaling adaptor activity	12/739	86/18432	12	0.000158559	0.00339373	ABI2/AKAP13/CRK/EPS8/GNB4/GRB2/HOMER1/MAPK8IP2/NCK2/PIK3R1/RACK1/SHANK2
Excitatory neurons	GO:0000149	SNARE binding	14/739	110/18432	14	0.000127629	0.00282591	CACNA1A/PRRT2/PTPN2/SNAP91/SNCA/STX3/STXBP1/STXBP5/SYBU/SYT13/SYT4/SYT5/VAMP2/VTI1B
Excitatory neurons	GO:0099186	structural constituent of postsynapse	5/739	13/18432	5	0.000100553	0.00230592	DLG1/HOMER1/INA/NEFL/SHANK2
Excitatory neurons	GO:0045309	protein phosphorylated amino acid binding	10/739	58/18432	10	9.20976e-05	0.00219024	ABL2/CRK/FBXW7/GRB2/NCK2/PIK3R1/PTPN5/RTF1/SHF/YWHAZ
Excitatory neurons	GO:0030507	spectrin binding	7/739	26/18432	7	5.46036e-05	0.00134851	ADD2/ANK2/ANK3/DCTN2/DYNC1I1/EPB41/SPTBN4
Excitatory neurons	GO:0008331	high voltage-gated calcium channel activity	5/739	11/18432	5	3.86008e-05	0.00099143	CACNA1A/CACNA1B/CACNA1C/CACNA1E/CACNB3
Excitatory neurons	GO:0016248	channel inhibitor activity	8/739	33/18432	8	3.65983e-05	0.000979164	CALM1/FKBP1B/ITPR1/KCNV1/NEDD4L/PHPT1/RACK1/SCN3B
Excitatory neurons	GO:0008200	ion channel inhibitor activity	8/739	32/18432	8	2.87284e-05	0.000802029	CALM1/FKBP1B/ITPR1/KCNV1/NEDD4L/PHPT1/RACK1/SCN3B
Excitatory neurons	GO:0051015	actin filament binding	23/739	219/18432	23	2.51842e-05	0.000735042	ABL2/ACTN2/ACTR3B/ADD2/AFDN/ARPC5/CDK5R1/COTL1/DSTN/FERMT2/FHOD3/FMNL2/GAS7/MARCKSL1/MICAL1/MYO16/MYO5A/SHTN1/SPTAN1/SPTBN1/SPTBN4/SYNE1/TPM3
Excitatory neurons	GO:0008093	cytoskeletal anchor activity	7/739	23/18432	7	2.26062e-05	0.000691217	ABI2/ANK2/ANK3/BAIAP2/NCK2/SORBS2/SPTBN4
Excitatory neurons	GO:0022836	gated channel activity	31/739	341/18432	31	2.00782e-05	0.000644615	ANO4/CACNA1A/CACNA1B/CACNA1C/CACNA1E/CACNA2D1/CACNB3/CACNG8/CLCN4/FKBP1B/GABRA5/GABRB1/GABRB3/GLRB/GRIN2B/ITPR1/KCNH7/KCNIP4/KCNMA1/KCNMB4/KCNQ3/KCNQ5/KCNV1/PEX5L/RYR2/RYR3/SCN2A/SCN3A/SCN3B/SCN9A/TMEM150C
Excitatory neurons	GO:0051219	phosphoprotein binding	14/739	92/18432	14	1.70101e-05	0.000574856	ABL2/CRK/EPB41/FBXW7/GPRIN1/GRB2/NCK2/PIK3R1/PTPN5/RTF1/SHF/SNCA/TOX3/YWHAZ
Excitatory neurons	GO:0046873	metal ion transmembrane transporter activity	37/739	436/18432	37	1.54118e-05	0.000549778	ATP1B1/ATP2B1/ATP2B2/ATP2C1/CACNA1A/CACNA1B/CACNA1C/CACNA1E/CACNA2D1/CACNB3/CACNG8/FKBP1B/GPM6A/GRIN2B/ITPR1/KCNH7/KCNIP4/KCNMA1/KCNMB4/KCNQ3/KCNQ5/KCNV1/RYR2/RYR3/SCN2A/SCN3A/SCN3B/SCN9A/SLC11A2/SLC17A7/SLC1A6/SLC38A1/SLC4A10/SLC6A15/SLC8A1/SLC8A2/SLC9B2
Excitatory neurons	GO:0015085	calcium ion transmembrane transporter activity	18/739	135/18432	18	7.59592e-06	0.000286905	ATP2B1/ATP2B2/ATP2C1/CACNA1A/CACNA1B/CACNA1C/CACNA1E/CACNA2D1/CACNB3/CACNG8/FKBP1B/GPM6A/GRIN2B/ITPR1/RYR2/RYR3/SLC8A1/SLC8A2
Excitatory neurons	GO:0098918	structural constituent of synapse	7/739	19/18432	7	5.34702e-06	0.000214584	DLG1/ERC2/HOMER1/INA/NEFL/PCLO/SHANK2
Excitatory neurons	GO:0030674	protein-macromolecule adaptor activity	33/739	347/18432	33	4.22207e-06	0.000180734	ABI2/AKAP13/ANK2/ANK3/AP1M1/ATP1B1/ATP1B3/BAIAP2/CRK/EPS8/FBXW7/FLRT2/FRMD4A/GNB4/GRB14/GRB2/HOMER1/LPL/MAPK8IP2/MAPT/NCK2/NEFL/OPTN/PIK3R1/RACK1/RETREG1/SHANK2/SORBS2/SPTBN4/STX3/SYNE1/VAMP2/VTI1B
Excitatory neurons	GO:0005005	transmembrane-ephrin receptor activity	7/739	17/18432	7	2.21418e-06	0.000101553	EFNB3/EPHA3/EPHA4/EPHA6/EPHA7/EPHB1/EPHB6
Excitatory neurons	GO:0008017	microtubule binding	29/739	271/18432	29	1.57747e-06	7.79156e-05	CCSAP/CLIP1/DPYSL2/DPYSL5/DYNC1I1/EML1/FGF13/KIF1A/KIF21B/KIF3B/KIF3C/KIF5A/KIF5C/MAP1B/MAP1LC3A/MAP6/MAPRE2/MAPT/MAST1/NAV3/NDRG1/NEFM/NIN/POLB/REEP1/REEP2/RPS3/STRBP/SVBP
Excitatory neurons	GO:0016247	channel regulator activity	20/739	145/18432	20	1.40316e-06	7.50812e-05	CACNB3/CACNG8/CALM1/DLG1/DPP10/FGF13/FKBP1B/ITPR1/KCNIP4/KCNMB4/KCNV1/NEDD4L/PHPT1/PRKCB/PRKCZ/RACK1/SCN3B/SGK1/VTI1B/YWHAH
Excitatory neurons	GO:0044325	transmembrane transporter binding	19/739	128/18432	19	8.24953e-07	4.81551e-05	ACTN2/ANK2/ANK3/CALM1/CALM3/DLG1/DPP10/FGF13/FKBP1B/HOMER1/NEDD4L/NPTN/PACS1/PDE4D/PHPT1/SCN3B/SLC8A1/YWHAH/YWHAZ
Excitatory neurons	GO:0099106	ion channel regulator activity	20/739	140/18432	20	7.97294e-07	4.81551e-05	CACNB3/CACNG8/CALM1/DLG1/DPP10/FGF13/FKBP1B/ITPR1/KCNIP4/KCNMB4/KCNV1/NEDD4L/PHPT1/PRKCB/PRKCZ/RACK1/SCN3B/SGK1/VTI1B/YWHAH
Excitatory neurons	GO:0005003	ephrin receptor activity	8/739	19/18432	8	3.28081e-07	2.34069e-05	EFNB3/EPHA3/EPHA4/EPHA6/EPHA7/EPHB1/EPHB6/NTRK3
Excitatory neurons	GO:0045296	cadherin binding	35/739	333/18432	35	2.06762e-07	1.65954e-05	AFDN/ANK3/BAIAP2/BZW2/CC2D1A/CDH10/CDH13/CDH4/CDK5R1/DLG1/DOCK9/EEF1G/EEF2/EIF3E/ESYT2/FMNL2/FNBP1L/MMP24/NDRG1/PFKP/PKP4/PPFIBP1/PTPRO/RACK1/RPL14/RPL15/RPL24/RPL6/RPL7A/RPS2/RTN4/SHTN1/SPTAN1/SPTBN1/YWHAZ
Excitatory neurons	GO:0046875	ephrin receptor binding	10/739	29/18432	10	1.01236e-07	9.28626e-06	ANKS1B/CDK5R1/CHN1/CRK/EFNA5/EFNB2/EFNB3/EPHA4/EPHA7/GRB2
Excitatory neurons	GO:0060090	molecular adaptor activity	46/739	492/18432	46	9.13674e-08	9.28626e-06	ABI2/ADD2/AKAP13/ANK2/ANK3/AP1M1/ATP1B1/ATP1B3/BAIAP2/CHCHD3/CRK/DLG1/EPS8/FBXW7/FLRT2/FRMD4A/GNB4/GRB14/GRB2/HOMER1/ITSN1/LPL/MAPK8IP2/MAPT/MLLT3/NCK2/NEFL/NELFA/OPTN/PAK1/PIK3R1/PSMG2/RACK1/RETREG1/SEPTIN11/SEPTIN3/SEPTIN5/SHANK2/SNCA/SORBS2/SPTBN4/STX3/SYNE1/VAMP2/VTI1B/WWC1
Excitatory neurons	GO:0003779	actin binding	43/739	439/18432	43	6.54505e-08	8.40522e-06	ABL2/ACTN2/ACTR3B/ADD2/AFDN/ARPC5/CAMK2B/CAP2/CDK5R1/COTL1/DAAM1/DSTN/ENC1/EPB41/EPS8/FERMT2/FHOD3/FMNL2/GAS7/HPCA/KCNMA1/KLHL1/MAP1B/MAPT/MARCKSL1/MICAL1/MYO16/MYO5A/NCALD/PHACTR1/PHACTR3/PRKCE/SHTN1/SNCA/SPIRE1/SPTAN1/SPTBN1/SPTBN4/SYNE1/TMOD2/TPM3/WASF1/YWHAH
Excitatory neurons	GO:0005516	calmodulin binding	28/739	200/18432	28	8.20786e-09	1.31758e-06	ADCY1/ADD2/ARPP21/ATP2B1/ATP2B2/CACNA1C/CAMK2B/CAMK4/CAMKK2/CAMKV/EEF1A1/EPB41/FBXL2/GAP43/KCNQ3/KCNQ5/MAP6/MARCKSL1/MYO5A/PDE1A/RIT2/RYR2/RYR3/SLC8A1/SLC8A2/SPTAN1/SPTBN1/VAMP2
Excitatory neurons	GO:0015631	tubulin binding	42/739	375/18432	42	1.89967e-09	4.06597e-07	AGTPBP1/ARL8A/CCSAP/CDK5R1/CLIP1/DPYSL2/DPYSL5/DYNC1I1/EML1/FGF13/HSPH1/KIF1A/KIF21B/KIF3B/KIF3C/KIF5A/KIF5C/MAP1B/MAP1LC3A/MAP6/MAPRE2/MAPT/MAST1/NAV3/NCALD/NDRG1/NEFM/NIN/PAK1/POLB/REEP1/REEP2/RPS3/SNCA/STMN1/STMN2/STMN4/STRBP/SVBP/TRIM36/TTLL7/UNC5C
Excitatory neurons	GO:0005200	structural constituent of cytoskeleton	21/739	107/18432	21	1.33738e-09	4.06597e-07	ADD2/ANK2/ANK3/ARPC5/EPB41/INA/NEFL/NEFM/SORBS2/SPTAN1/SPTBN1/SPTBN4/TUBA1A/TUBA1B/TUBA1C/TUBB/TUBB2A/TUBB2B/TUBB3/TUBB4A/TUBB4B
Excitatory neurons	GO:0003735	structural constituent of ribosome	40/739	176/18432	40	1.81958e-19	1.16837e-16	FAU/MRPS6/RPL10/RPL10A/RPL13/RPL13A/RPL14/RPL15/RPL17/RPL18/RPL19/RPL21/RPL22/RPL23/RPL24/RPL26/RPL28/RPL3/RPL36/RPL36AL/RPL37A/RPL4/RPL5/RPL6/RPL7A/RPLP0/RPS10/RPS15/RPS16/RPS18/RPS19/RPS2/RPS27A/RPS3/RPS3A/RPS4X/RPS6/RPS7/RPS8/RPSA
Excitatory neurons	hsa04972	Pancreatic secretion	10/368	102/8763	10	0.0103508	0.0339794	ADCY1/ATP1B1/ATP1B3/ATP2B1/ATP2B2/CHRM3/ITPR1/KCNMA1/PRKCB/RYR2
Excitatory neurons	hsa05211	Renal cell carcinoma	8/368	69/8763	8	0.00799411	0.0266954	AKT3/CRK/GRB2/HRAS/PAK1/PAK5/PIK3R1/TGFB2
Excitatory neurons	hsa04750	Inflammatory mediator regulation of TRP channels	10/368	98/8763	10	0.00788466	0.0266954	ADCY1/CALM1/CALM3/CAMK2B/ITPR1/MAPK8/PIK3R1/PRKACB/PRKCB/PRKCE
Excitatory neurons	hsa04926	Relaxin signaling pathway	12/368	129/8763	12	0.00788421	0.0266954	ADCY1/AKT3/ATF4/GNAI1/GNAO1/GNB4/GRB2/HRAS/MAPK8/PIK3R1/PRKACB/PRKCZ
Excitatory neurons	hsa04666	Fc gamma R-mediated phagocytosis	10/368	97/8763	10	0.00734571	0.0258681	ACTR3B/AKT3/ARPC5/CRK/MARCKSL1/PAK1/PIK3R1/PRKCB/PRKCE/WASF1
Excitatory neurons	hsa04014	Ras signaling pathway	19/368	236/8763	19	0.00488335	0.0175153	ABL2/AFDN/AKT3/CALM1/CALM3/EFNA5/GNB4/GRB2/GRIN2B/HRAS/MAPK8/PAK1/PAK5/PIK3R1/PRKACB/PRKCB/RAC3/RALGDS/RGL1
Excitatory neurons	hsa04071	Sphingolipid signaling pathway	12/368	121/8763	12	0.00475514	0.0173773	AKT3/ASAH1/CERS6/GNAI1/HRAS/MAPK8/PIK3R1/PPP2R2C/PRKCB/PRKCE/PRKCZ/RAC3
Excitatory neurons	hsa05414	Dilated cardiomyopathy	11/368	105/8763	11	0.0044599	0.0166118	ADCY1/CACNA1C/CACNA2D1/CACNB3/CACNG8/PRKACB/RYR2/SLC8A1/SLC8A2/TGFB2/TPM3
Excitatory neurons	hsa04960	Aldosterone-regulated sodium reabsorption	6/368	37/8763	6	0.00405666	0.0154061	ATP1B1/ATP1B3/NEDD4L/PIK3R1/PRKCB/SGK1
Excitatory neurons	hsa05214	Glioma	9/368	75/8763	9	0.00398941	0.0154061	AKT3/CALM1/CALM3/CAMK2B/CAMK4/GRB2/HRAS/PIK3R1/PRKCB
Excitatory neurons	hsa04978	Mineral absorption	8/368	60/8763	8	0.00338954	0.013398	ATP1B1/ATP1B3/ATP2B1/ATP2B2/FTL/SLC11A2/SLC8A1/SLC8A2
Excitatory neurons	hsa04260	Cardiac muscle contraction	10/368	87/8763	10	0.00338029	0.013398	ATP1B1/ATP1B3/CACNA1C/CACNA2D1/CACNB3/CACNG8/RYR2/SLC8A1/SLC8A2/TPM3
Excitatory neurons	hsa04015	Rap1 signaling pathway	18/368	210/8763	18	0.00314934	0.0129782	ADCY1/AFDN/AKT3/CALM1/CALM3/CRK/EFNA5/GNAI1/GNAO1/GRIN2B/HRAS/PIK3R1/PRKCB/PRKCZ/RAC3/RALGDS/RAPGEF2/THBS1
Excitatory neurons	hsa04726	Serotonergic synapse	12/368	115/8763	12	0.00313617	0.0129782	CACNA1A/CACNA1B/CACNA1C/GABRB1/GABRB3/GNAI1/GNAO1/GNB4/HRAS/ITPR1/PRKACB/PRKCB
Excitatory neurons	hsa05020	Prion disease	22/368	272/8763	22	0.00240167	0.010337	ATF4/CACNA1B/CACNA1C/GRIN2B/ITPR1/KIF5A/KIF5C/MAPK8/PIK3R1/PRKACB/PSMB5/RYR2/RYR3/TUBA1A/TUBA1B/TUBA1C/TUBB/TUBB2A/TUBB2B/TUBB3/TUBB4A/TUBB4B
Excitatory neurons	hsa05031	Amphetamine addiction	9/368	69/8763	9	0.00224388	0.00987734	ATF4/CACNA1C/CALM1/CALM3/CAMK2B/CAMK4/GRIN2B/PRKACB/PRKCB
Excitatory neurons	hsa04924	Renin secretion	9/368	69/8763	9	0.00224388	0.00987734	CACNA1C/CALM1/CALM3/GNAI1/GUCY1A2/ITPR1/KCNMA1/PDE1A/PRKACB
Excitatory neurons	hsa04530	Tight junction	16/368	170/8763	16	0.00206424	0.00951929	ACTR3B/AFDN/ARPC5/DLG1/DLG2/MAPK8/MYL12B/NEDD4L/PPP2R2C/PRKACB/PRKCE/PRKCZ/RAPGEF2/TUBA1A/TUBA1B/TUBA1C
Excitatory neurons	hsa05130	Pathogenic Escherichia coli infection	18/368	198/8763	18	0.00164855	0.00778777	ACTR3B/ARPC5/BAIAP2/MAPK8/MYO5A/NCK2/PAK1/RPS3/TUBA1A/TUBA1B/TUBA1C/TUBB/TUBB2A/TUBB2B/TUBB3/TUBB4A/TUBB4B/WASF1
Excitatory neurons	hsa04722	Neurotrophin signaling pathway	13/368	119/8763	13	0.00141236	0.00683879	AKT3/ATF4/CALM1/CALM3/CAMK2B/CAMK4/CRK/GRB2/HRAS/KIDINS220/MAPK8/NTRK3/PIK3R1
Excitatory neurons	hsa05033	Nicotine addiction	7/368	40/8763	7	0.00122192	0.00606836	CACNA1A/CACNA1B/GABRA5/GABRB1/GABRB3/GRIN2B/SLC17A7
Excitatory neurons	hsa04742	Taste transduction	11/368	86/8763	11	0.000889887	0.00453571	CACNA1A/CACNA1C/CHRM3/GABBR2/GABRA5/GRM1/PDE1A/PRKACB/SCN2A/SCN3A/SCN9A
Excitatory neurons	hsa04730	Long-term depression	9/368	60/8763	9	0.000815546	0.00426915	CACNA1A/GNAI1/GNAO1/GNAZ/GRM1/GUCY1A2/HRAS/ITPR1/PRKCB
Excitatory neurons	hsa05231	Choline metabolism in cancer	12/368	98/8763	12	0.000782259	0.00420864	AKT3/DGKI/GRB2/HRAS/MAPK8/PIK3R1/PRKCB/RAC3/RALGDS/SLC44A1/SLC44A5/WASF1
Excitatory neurons	hsa04010	MAPK signaling pathway	25/368	299/8763	25	0.000772889	0.00420864	AKT3/ATF4/CACNA1A/CACNA1B/CACNA1C/CACNA1E/CACNA2D1/CACNB3/CACNG8/CRK/EFNA5/GRB2/HRAS/MAPK8/MAPK8IP2/MAPT/MEF2C/PAK1/PRKACB/PRKCB/PTPN5/RAC3/RAPGEF2/STMN1/TGFB2
Excitatory neurons	hsa04915	Estrogen signaling pathway	15/368	138/8763	15	0.000656017	0.00373706	ADCY1/AKT3/ATF4/CALM1/CALM3/GABBR2/GNAI1/GNAO1/GRB2/GRM1/HRAS/ITPR1/NCOA1/PIK3R1/PRKACB
Excitatory neurons	hsa04930	Type II diabetes mellitus	8/368	46/8763	8	0.000576063	0.00338104	CACNA1A/CACNA1B/CACNA1C/CACNA1E/MAPK8/PIK3R1/PRKCE/PRKCZ
Excitatory neurons	hsa04912	GnRH signaling pathway	12/368	93/8763	12	0.000484306	0.00293133	ADCY1/ATF4/CACNA1C/CALM1/CALM3/CAMK2B/GRB2/HRAS/ITPR1/MAPK8/PRKACB/PRKCB
Excitatory neurons	hsa04723	Retrograde endocannabinoid signaling	16/368	148/8763	16	0.000464865	0.00290442	ADCY1/CACNA1A/CACNA1B/CACNA1C/GABRA5/GABRB1/GABRB3/GNAI1/GNAO1/GNB4/GRM1/ITPR1/MAPK8/PRKACB/PRKCB/SLC17A7
Excitatory neurons	hsa04020	Calcium signaling pathway	23/368	253/8763	23	0.000391055	0.00252471	ADCY1/ATP2B1/ATP2B2/CACNA1A/CACNA1B/CACNA1C/CACNA1E/CALM1/CALM3/CAMK2B/CAMK4/CHRM3/GRIN2B/GRM1/ITPR1/NTRK3/PDE1A/PRKACB/PRKCB/RYR2/RYR3/SLC8A1/SLC8A2
Excitatory neurons	hsa04961	Endocrine and other factor-regulated calcium reabsorption	9/368	53/8763	9	0.000316726	0.00211534	ATP1B1/ATP1B3/ATP2B1/ATP2B2/PRKACB/PRKCB/PTH/SLC8A1/SLC8A2
Excitatory neurons	hsa04928	Parathyroid hormone synthesis, secretion and action	14/368	114/8763	14	0.000283228	0.00195917	ADCY1/AKAP13/ATF4/GNAI1/ITPR1/MEF2C/MMP17/MMP24/NR4A2/PDE4D/PRKACB/PRKCB/PTH/SGK1
Excitatory neurons	hsa05132	Salmonella infection	23/368	247/8763	23	0.000276602	0.00195917	ACTR3B/AKT3/ARL8A/ARPC5/DCTN2/DYNC1I1/DYNLL1/HRAS/KIF5A/KIF5C/MAPK8/MYL12B/PAK1/RPS3/TUBA1A/TUBA1B/TUBA1C/TUBB/TUBB2A/TUBB2B/TUBB3/TUBB4A/TUBB4B
Excitatory neurons	hsa05010	Alzheimer disease	32/368	384/8763	32	0.000153927	0.00114666	AKT3/APBB1/ATF4/BACE1/CACNA1C/CALM1/CALM3/CDK5R1/CHRM3/GRIN2B/HRAS/ITPR1/KIF5A/KIF5C/LPL/MAPK8/MAPT/PIK3R1/PSMB5/RTN4/RYR3/SLC11A2/SNCA/TUBA1A/TUBA1B/TUBA1C/TUBB/TUBB2A/TUBB2B/TUBB3/TUBB4A/TUBB4B
Excitatory neurons	hsa04935	Growth hormone synthesis, secretion and action	15/368	120/8763	15	0.000141545	0.0010966	ADCY1/AKT3/ATF4/CACNA1C/CRK/GNAI1/GRB2/HRAS/ITPR1/MAPK8/PIK3R1/PRKACB/PRKCB/SSTR1/SSTR2
Excitatory neurons	hsa04971	Gastric acid secretion	12/368	76/8763	12	6.85e-05	0.000553197	ADCY1/ATP1B1/ATP1B3/CALM1/CALM3/CAMK2B/CHRM3/GNAI1/ITPR1/PRKACB/PRKCB/SSTR2
Excitatory neurons	hsa04012	ErbB signaling pathway	13/368	85/8763	13	4.84e-05	0.000407983	ABL2/AKT3/CAMK2B/CRK/GRB2/HRAS/MAPK8/NCK2/NRG1/PAK1/PAK5/PIK3R1/PRKCB
Excitatory neurons	hsa04022	cGMP-PKG signaling pathway	20/368	166/8763	20	1.96e-05	0.000172785	ADCY1/ADRA2A/AKT3/ATF4/ATP1B1/ATP1B3/ATP2B1/ATP2B2/CACNA1C/CALM1/CALM3/GNAI1/GUCY1A2/ITPR1/KCNMA1/KCNMB4/MEF2C/PRKCE/SLC8A1/SLC8A2
Excitatory neurons	hsa04371	Apelin signaling pathway	18/368	139/8763	18	1.91e-05	0.000172785	ADCY1/AKT3/CALM1/CALM3/CAMK4/GNAI1/GNB4/HRAS/ITPR1/MAP1LC3A/MEF2C/PRKACB/PRKCE/RPS6/RYR2/RYR3/SLC8A1/SLC8A2
Excitatory neurons	hsa04911	Insulin secretion	14/368	86/8763	14	1.2e-05	0.000115787	ADCY1/ATF4/ATP1B1/ATP1B3/CACNA1C/CAMK2B/CHRM3/KCNMA1/KCNMB4/PCLO/PRKACB/PRKCB/RYR2/VAMP2
Excitatory neurons	hsa04713	Circadian entrainment	15/368	97/8763	15	1.12e-05	0.000113766	ADCY1/CACNA1C/CALM1/CALM3/CAMK2B/GNAI1/GNAO1/GNB4/GRIN2B/GUCY1A2/ITPR1/PRKACB/PRKCB/RYR2/RYR3
Excitatory neurons	hsa05022	Pathways of neurodegeneration	41/368	476/8763	41	7.93e-06	8.54e-05	ALS2/ATF4/CACNA1B/CACNA1C/CALM1/CALM3/CAMK2B/CDK5R1/CHRM3/DCTN2/GPX1/GRIN2B/GRM1/HRAS/ITPR1/KIF5A/KIF5C/MAP1LC3A/MAPK8/MAPT/NEFL/NEFM/OPTN/PINK1/PRKCB/PSMB5/RPS27A/RYR2/RYR3/SEPTIN5/SNCA/TUBA1A/TUBA1B/TUBA1C/TUBB/TUBB2A/TUBB2B/TUBB3/TUBB4A/TUBB4B/UCHL1
Excitatory neurons	hsa04024	cAMP signaling pathway	25/368	225/8763	25	7.77e-06	8.54e-05	ADCY1/AFDN/AKT3/ATP1B1/ATP1B3/ATP2B1/ATP2B2/CACNA1C/CALM1/CALM3/CAMK2B/CAMK4/GABBR2/GNAI1/GRIN2B/MAPK8/NPY1R/PAK1/PDE4D/PIK3R1/PRKACB/RAC3/RYR2/SSTR1/SSTR2
Excitatory neurons	hsa04970	Salivary secretion	15/368	93/8763	15	6.57e-06	7.95e-05	ADCY1/ATP1B1/ATP1B3/ATP2B1/ATP2B2/CALM1/CALM3/CHRM3/GUCY1A2/ITPR1/KCNMA1/PRKACB/PRKCB/RYR3/VAMP2
Excitatory neurons	hsa05012	Parkinson disease	28/368	266/8763	28	6.3e-06	7.95e-05	ATF4/CALM1/CALM3/CAMK2B/GNAI1/ITPR1/KIF5A/KIF5C/MAPK8/MAPT/PINK1/PRKACB/PSMB5/RPS27A/RYR3/SEPTIN5/SLC11A2/SNCA/TUBA1A/TUBA1B/TUBA1C/TUBB/TUBB2A/TUBB2B/TUBB3/TUBB4A/TUBB4B/UCHL1
Excitatory neurons	hsa04814	Motor proteins	23/368	193/8763	23	5.63e-06	7.78e-05	DCTN2/DYNC1I1/DYNLL1/KIF1A/KIF21B/KIF3B/KIF3C/KIF5A/KIF5C/KIFAP3/MYL12B/MYO16/MYO5A/TPM3/TUBA1A/TUBA1B/TUBA1C/TUBB/TUBB2A/TUBB2B/TUBB3/TUBB4A/TUBB4B
Excitatory neurons	hsa04727	GABAergic synapse	15/368	89/8763	15	3.74e-06	5.57e-05	ADCY1/CACNA1A/CACNA1B/CACNA1C/GABBR2/GABRA5/GABRB1/GABRB3/GNAI1/GNAO1/GNB4/PLCL1/PRKACB/PRKCB/SLC38A1
Excitatory neurons	hsa04720	Long-term potentiation	13/368	67/8763	13	3.3e-06	5.33e-05	ADCY1/ATF4/CACNA1C/CALM1/CALM3/CAMK2B/CAMK4/GRIN2B/GRM1/HRAS/ITPR1/PRKACB/PRKCB
Excitatory neurons	hsa04925	Aldosterone synthesis and secretion	16/368	98/8763	16	2.74e-06	4.82e-05	ADCY1/ATF4/ATP1B1/ATP1B3/ATP2B1/ATP2B2/CACNA1C/CALM1/CALM3/CAMK2B/CAMK4/ITPR1/NR4A2/PRKACB/PRKCB/PRKCE
Excitatory neurons	hsa04261	Adrenergic signaling in cardiomyocytes	21/368	154/8763	21	1.66e-06	3.22e-05	ADCY1/AKT3/ATF4/ATP1B1/ATP1B3/ATP2B1/ATP2B2/CACNA1C/CACNA2D1/CACNB3/CACNG8/CALM1/CALM3/CAMK2B/GNAI1/PPP2R2C/PRKACB/RYR2/SLC8A1/SLC8A2/TPM3
Excitatory neurons	hsa04921	Oxytocin signaling pathway	21/368	154/8763	21	1.66e-06	3.22e-05	ADCY1/CACNA1C/CACNA2D1/CACNB3/CACNG8/CALM1/CALM3/CAMK2B/CAMK4/CAMKK2/EEF2/GNAI1/GNAO1/GUCY1A2/HRAS/ITPR1/MEF2C/PRKACB/PRKCB/RYR2/RYR3
Excitatory neurons	hsa04724	Glutamatergic synapse	18/368	115/8763	18	1.23e-06	2.99e-05	ADCY1/CACNA1A/CACNA1C/GNAI1/GNAO1/GNB4/GRIN2B/GRK3/GRM1/GRM7/HOMER1/ITPR1/PRKACB/PRKCB/SHANK2/SLC17A7/SLC1A6/SLC38A1
Excitatory neurons	hsa05032	Morphine addiction	16/368	91/8763	16	9.86e-07	2.73e-05	ADCY1/CACNA1A/CACNA1B/GABBR2/GABRA5/GABRB1/GABRB3/GNAI1/GNAO1/GNB4/GRK3/PDE1A/PDE4D/PDE7A/PRKACB/PRKCB
Excitatory neurons	hsa04728	Dopaminergic synapse	20/368	132/8763	20	5.39e-07	1.74e-05	AKT3/ATF4/CACNA1A/CACNA1B/CACNA1C/CALM1/CALM3/CALY/CAMK2B/GNAI1/GNAO1/GNB4/GRIN2B/ITPR1/KIF5A/KIF5C/MAPK8/PPP2R2C/PRKACB/PRKCB
Excitatory neurons	hsa04725	Cholinergic synapse	19/368	113/8763	19	1.96e-07	7.61e-06	ADCY1/AKT3/ATF4/CACNA1A/CACNA1B/CACNA1C/CAMK2B/CAMK4/CHRM3/GNAI1/GNAO1/GNB4/HRAS/ITPR1/KCNQ3/KCNQ5/PIK3R1/PRKACB/PRKCB
Excitatory neurons	hsa04540	Gap junction	18/368	88/8763	18	1.78e-08	8.62e-07	ADCY1/GNAI1/GRB2/GRM1/GUCY1A2/HRAS/ITPR1/PRKACB/PRKCB/TUBA1A/TUBA1B/TUBA1C/TUBB/TUBB2A/TUBB2B/TUBB3/TUBB4A/TUBB4B
Excitatory neurons	hsa04360	Axon guidance	34/368	182/8763	34	1.07e-13	6.88e-12	CAMK2B/DPYSL2/DPYSL5/EFNA5/EFNB2/EFNB3/EPHA3/EPHA4/EPHA6/EPHA7/EPHB1/EPHB6/GNAI1/HRAS/L1CAM/LRRC4C/MYL12B/NCK2/NEO1/PAK1/PAK5/PIK3R1/PLXNA1/PLXNA4/PLXNC1/PRKCZ/RAC3/ROBO1/ROBO2/SEMA3C/SEMA4C/SRGAP1/SRGAP2/UNC5C
Excitatory neurons	hsa05171	Coronavirus disease	44/368	233/8763	44	1.24e-17	1.2e-15	FAU/MAPK8/PIK3R1/PRKCB/RPL10/RPL10A/RPL13/RPL13A/RPL14/RPL15/RPL17/RPL17-C18orf32/RPL18/RPL19/RPL21/RPL22/RPL23/RPL24/RPL26/RPL28/RPL3/RPL36/RPL36AL/RPL37A/RPL4/RPL5/RPL6/RPL7A/RPLP0/RPS10/RPS10-NUDT3/RPS15/RPS16/RPS18/RPS19/RPS2/RPS27A/RPS3/RPS3A/RPS4X/RPS6/RPS7/RPS8/RPSA
Excitatory neurons	hsa03010	Ribosome	42/368	170/8763	42	1.61e-21	3.12e-19	FAU/MRPS6/RPL10/RPL10A/RPL13/RPL13A/RPL14/RPL15/RPL17/RPL17-C18orf32/RPL18/RPL19/RPL21/RPL22/RPL23/RPL24/RPL26/RPL28/RPL3/RPL36/RPL36AL/RPL37A/RPL4/RPL5/RPL6/RPL7A/RPLP0/RPS10/RPS10-NUDT3/RPS15/RPS16/RPS18/RPS19/RPS2/RPS27A/RPS3/RPS3A/RPS4X/RPS6/RPS7/RPS8/RPSA
Inhibitory neurons	GO:0022803	passive transmembrane transporter activity	21/404	495/18432	21	0.00317225	0.0899995	ASIC1/CACNA2D3/CACNB4/CACNG4/CNR1/GABRB2/GABRG3/GRIA1/GRIK1/GRIK2/GRIK3/KCNC2/KCND3/KCNMB2/LRRC8B/PKD2/SCN1A/SEC61A1/SLC12A5/SLC24A3/SNAP25
Inhibitory neurons	GO:0015267	channel activity	21/404	494/18432	21	0.00309868	0.0899995	ASIC1/CACNA2D3/CACNB4/CACNG4/CNR1/GABRB2/GABRG3/GRIA1/GRIK1/GRIK2/GRIK3/KCNC2/KCND3/KCNMB2/LRRC8B/PKD2/SCN1A/SEC61A1/SLC12A5/SLC24A3/SNAP25
Inhibitory neurons	GO:0008013	beta-catenin binding	7/404	87/18432	7	0.00299502	0.0899995	AMER2/APC/CTNNA3/CTNNB1/GRIP1/PTPRT/TCF4
Inhibitory neurons	GO:0022824	transmitter-gated ion channel activity	6/404	65/18432	6	0.00296752	0.0899995	GABRB2/GABRG3/GRIA1/GRIK1/GRIK2/GRIK3
Inhibitory neurons	GO:0022835	transmitter-gated channel activity	6/404	65/18432	6	0.00296752	0.0899995	GABRB2/GABRG3/GRIA1/GRIK1/GRIK2/GRIK3
Inhibitory neurons	GO:0008066	glutamate receptor activity	4/404	27/18432	4	0.00267664	0.0899995	GRIA1/GRIK1/GRIK2/GRIK3
Inhibitory neurons	GO:0005245	voltage-gated calcium channel activity	5/404	44/18432	5	0.00265395	0.0899995	CACNA2D3/CACNB4/CACNG4/CNR1/PKD2
Inhibitory neurons	GO:0015079	potassium ion transmembrane transporter activity	10/404	158/18432	10	0.00258412	0.0899995	GRIK1/GRIK2/GRIK3/KCNC2/KCND3/KCNMB2/PKD2/SLC12A5/SLC24A3/SNAP25
Inhibitory neurons	GO:0035925	mRNA 3'-UTR AU-rich region binding	4/404	26/18432	4	0.00231975	0.0899995	ELAVL4/ILF3/TIA1/TIAL1
Inhibitory neurons	GO:0099529	neurotransmitter receptor activity involved in regulation of postsynaptic membrane potential	6/404	61/18432	6	0.00214612	0.0899995	GABRB2/GABRG3/GRIA1/GRIK1/GRIK2/GRIK3
Inhibitory neurons	GO:1904315	transmitter-gated ion channel activity involved in regulation of postsynaptic membrane potential	6/404	58/18432	6	0.00165272	0.0895157	GABRB2/GABRG3/GRIA1/GRIK1/GRIK2/GRIK3
Inhibitory neurons	GO:0022836	gated channel activity	17/404	341/18432	17	0.00148279	0.0883429	ASIC1/CACNA2D3/CACNB4/CACNG4/CNR1/GABRB2/GABRG3/GRIA1/GRIK1/GRIK2/GRIK3/KCNC2/KCND3/KCNMB2/PKD2/SCN1A/SNAP25
Inhibitory neurons	GO:0003713	transcription coactivator activity	15/404	281/18432	15	0.00142466	0.0883429	APEX1/ARID1B/CCAR1/CREBBP/CTNNB1/DDX17/KAT6A/LPIN1/MAGED1/MED13/NCOA2/RERE/SS18L1/USP22/ZMIZ1
Inhibitory neurons	GO:0050840	extracellular matrix binding	6/404	56/18432	6	0.00137526	0.0883429	ADGRG1/DCN/NTN4/PXDN/SLIT2/SPOCK2
Inhibitory neurons	GO:0035255	ionotropic glutamate receptor binding	4/404	22/18432	4	0.00121623	0.0883429	CACNG4/NETO1/NETO2/SHISA6
Inhibitory neurons	GO:0005216	ion channel activity	21/404	446/18432	21	0.000898659	0.0883429	ASIC1/CACNA2D3/CACNB4/CACNG4/CNR1/GABRB2/GABRG3/GRIA1/GRIK1/GRIK2/GRIK3/KCNC2/KCND3/KCNMB2/LRRC8B/PKD2/SCN1A/SEC61A1/SLC12A5/SLC24A3/SNAP25
Inhibitory neurons	GO:0004970	ionotropic glutamate receptor activity	4/404	19/18432	4	0.000678803	0.0808847	GRIA1/GRIK1/GRIK2/GRIK3
Inhibitory neurons	GO:0005261	cation channel activity	18/404	346/18432	18	0.000668743	0.0808847	ASIC1/CACNA2D3/CACNB4/CACNG4/CNR1/GRIA1/GRIK1/GRIK2/GRIK3/KCNC2/KCND3/KCNMB2/PKD2/SCN1A/SEC61A1/SLC12A5/SLC24A3/SNAP25
Inhibitory neurons	GO:0005272	sodium channel activity	6/404	46/18432	6	0.000476751	0.0808847	ASIC1/GRIK1/GRIK2/GRIK3/PKD2/SCN1A
Inhibitory neurons	GO:0044325	transmembrane transporter binding	11/404	128/18432	11	0.000120076	0.0357699	AKAP6/AKAP9/CAMK2D/CTNNB1/FYN/GOPC/KCNC2/KCND3/PKD2/PRNP/RIMS2
Inhibitory neurons	GO:0035254	glutamate receptor binding	7/404	42/18432	7	3.20994e-05	0.0191245	CACNG4/FYN/GRIP2/NETO1/NETO2/PRNP/SHISA6
Inhibitory neurons	hsa03040	Spliceosome	13/187	217/8763	13	0.000739435	0.0337805	DDX39B/DHX15/HNRNPA3/RBM17/SNRNP200/SNRNP70/SRSF1/SRSF10/SRSF4/SRSF5/SRSF6/TRA2A/TRA2B
Inhibitory neurons	hsa04360	Axon guidance	12/187	182/8763	12	0.000505863	0.0288875	CAMK2D/CXCR4/EPHA5/FYN/NTN4/PLXNA2/PRKCA/SEMA3A/SEMA6A/SLIT2/SSH2/UNC5D
Inhibitory neurons	hsa04911	Insulin secretion	8/187	86/8763	8	0.000474333	0.0288875	ADCY2/CAMK2D/CCK/KCNMB2/PLCB1/PRKCA/RIMS2/SNAP25
Inhibitory neurons	hsa04723	Retrograde endocannabinoid signaling	11/187	148/8763	11	0.000313612	0.0288875	ADCY2/CNR1/GABRB2/GABRG3/GRIA1/MAPK10/NDUFA10/NDUFV1/PLCB1/PRKCA/SLC32A1
Inhibitory neurons	hsa04727	GABAergic synapse	9/187	89/8763	9	0.00011058	0.0252589	ADCY2/GABRB2/GABRG3/GAD1/GAD2/PRKCA/SLC12A5/SLC32A1/SLC6A1
Microglia	GO:0043027	cysteine-type endopeptidase inhibitor activity involved in apoptotic process	3/377	22/18432	3	0.00979562	0.0902229	GAS6/NAIP/RPS6KA3
Microglia	GO:0003925	G protein activity	4/377	41/18432	4	0.00960794	0.089994	RAB1A/RAC1/RAP1A/RHOA
Microglia	GO:0140662	ATP-dependent protein folding chaperone	4/377	41/18432	4	0.00960794	0.089994	HSP90B1/HSPA1A/HSPA1B/HSPA5
Microglia	GO:0001614	purinergic nucleotide receptor activity	3/377	21/18432	3	0.00858818	0.0832649	GPR34/P2RY12/PTAFR
Microglia	GO:0016502	nucleotide receptor activity	3/377	21/18432	3	0.00858818	0.0832649	GPR34/P2RY12/PTAFR
Microglia	GO:0061134	peptidase regulator activity	11/377	232/18432	11	0.00846816	0.0832649	A2M/APLP2/BIN1/C3/CST3/CTSC/GAS6/NAIP/RPS6KA3/SERPINB6/VSIR
Microglia	GO:0042277	peptide binding	14/377	330/18432	14	0.00831323	0.0832649	APOE/CD36/CST3/HLA-A/HLA-B/HLA-C/HLA-E/ITGAM/ITGB2/ITM2B/SORL1/TLR1/TLR4/TPP1
Microglia	GO:0070851	growth factor receptor binding	8/377	140/18432	8	0.00820444	0.0832649	IL6ST/JAK2/LYN/PTPRJ/SDCBP/SNX1/SNX2/VEGFB
Microglia	GO:0015035	protein-disulfide reductase activity	4/377	39/18432	4	0.00805605	0.0832649	DNAJC10/PDIA6/PGK1/STAB1
Microglia	GO:0016799	hydrolase activity, hydrolyzing N-glycosyl compounds	4/377	38/18432	4	0.00734598	0.0796004	MBD4/TLR1/TLR10/TLR4
Microglia	GO:0061135	endopeptidase regulator activity	10/377	194/18432	10	0.00675969	0.0747124	A2M/APLP2/BIN1/C3/CST3/GAS6/NAIP/RPS6KA3/SERPINB6/VSIR
Microglia	GO:0042605	peptide antigen binding	4/377	37/18432	4	0.00667842	0.0747124	HLA-A/HLA-B/HLA-C/HLA-E
Microglia	GO:0030228	lipoprotein particle receptor activity	3/377	18/18432	3	0.0055131	0.0634731	CD36/SORL1/STAB1
Microglia	GO:0030674	protein-macromolecule adaptor activity	15/377	347/18432	15	0.00543385	0.0634731	ABI1/ADAP2/AKAP13/DAB2/EPB41L3/GAB2/GAS6/HERPUD1/MAP2K1/NPM1/PAG1/SDCBP/STX16/STX7/TARDBP
Microglia	GO:0030169	low-density lipoprotein particle binding	3/377	17/18432	3	0.00466423	0.0560348	CD36/SORL1/STAB1
Microglia	GO:0003953	NAD+ nucleosidase activity	3/377	16/18432	3	0.00389971	0.0478912	TLR1/TLR10/TLR4
Microglia	GO:0050135	NAD(P)+ nucleosidase activity	3/377	16/18432	3	0.00389971	0.0478912	TLR1/TLR10/TLR4
Microglia	GO:0061809	NAD+ nucleotidase, cyclic ADP-ribose generating	3/377	16/18432	3	0.00389971	0.0478912	TLR1/TLR10/TLR4
Microglia	GO:0045296	cadherin binding	15/377	333/18432	15	0.00373302	0.0478912	ABI1/CAPZA1/CAPZB/ENO1/GAPVD1/HSPA1A/HSPA5/ITGB1/PKM/PTPRJ/RAB1A/RPL29/SNX1/SNX2/WASF2
Microglia	GO:0005041	low-density lipoprotein particle receptor activity	3/377	15/18432	3	0.00321689	0.0433598	CD36/SORL1/STAB1
Microglia	GO:0071813	lipoprotein particle binding	4/377	30/18432	4	0.00309963	0.0428239	APOE/CD36/SORL1/STAB1
Microglia	GO:0071814	protein-lipid complex binding	4/377	30/18432	4	0.00309963	0.0428239	APOE/CD36/SORL1/STAB1
Microglia	GO:0051861	glycolipid binding	4/377	29/18432	4	0.00272981	0.0396995	LYN/PPT1/PSAP/TPP1
Microglia	GO:0045028	G protein-coupled purinergic nucleotide receptor activity	3/377	14/18432	3	0.00261284	0.0390253	GPR34/P2RY12/PTAFR
Microglia	GO:0097110	scaffold protein binding	6/377	66/18432	6	0.002275	0.0349233	IL6ST/ITPR2/LYN/MAP2K1/PSAP/SYK
Microglia	GO:0004715	non-membrane spanning protein tyrosine kinase activity	5/377	45/18432	5	0.00217503	0.0343426	HCK/JAK2/LYN/PEAK1/SYK
Microglia	GO:0035325	Toll-like receptor binding	3/377	12/18432	3	0.0016279	0.0264597	CD36/SYK/TLR1
Microglia	GO:0031267	small GTPase binding	14/377	272/18432	14	0.00150129	0.0251413	AKAP13/CYFIP1/DIAPH2/DOCK2/DOCK4/FGD2/GAPVD1/GGA2/MYO9B/RAP1A/RIN2/SORL1/SRGAP2/TRIOBP
Microglia	GO:0051087	chaperone binding	8/377	105/18432	8	0.00141364	0.0244132	AHSA2P/BIN1/CTSC/DNAJC10/GAK/GRN/HLA-B/HSPA5
Microglia	GO:0001851	complement component C3b binding	3/377	11/18432	3	0.00123964	0.0220989	ITGAM/ITGB2/VSIG4
Microglia	GO:1990459	transferrin receptor binding	3/377	11/18432	3	0.00123964	0.0220989	CD81/SNX1/SNX2
Microglia	GO:0031072	heat shock protein binding	9/377	124/18432	9	0.00102367	0.0195073	AHSA2P/BCOR/DNAJC10/HSPA1A/HSPA1B/HSPA5/ITGAM/ITGB2/ZFP36
Microglia	GO:0042608	T cell receptor binding	3/377	10/18432	3	0.000915393	0.018067	DOCK2/HLA-A/HLA-E
Microglia	GO:0001846	opsonin binding	4/377	21/18432	4	0.000782444	0.0160149	ITGAM/ITGAV/ITGB2/VSIG4
Microglia	GO:0043394	proteoglycan binding	5/377	36/18432	5	0.000779861	0.0160149	APOE/CTSB/CTSL/PTPRC/SDCBP
Microglia	GO:0003779	actin binding	20/377	439/18432	20	0.000760393	0.0160149	ACTR2/ARPC2/ARPC3/BIN1/CAP1/CAPZA1/CAPZB/CORO1A/CYFIP1/DIAPH2/EPB41L3/EVL/ITGB1/MARCKS/MYO1F/MYO9B/TLN2/TMSB4X/TRIOBP/WASF2
Microglia	GO:0051015	actin filament binding	13/377	219/18432	13	0.000600703	0.013832	ACTR2/ARPC2/ARPC3/BIN1/CAPZA1/CAPZB/CORO1A/CYFIP1/MARCKS/MYO1F/MYO9B/TLN2/TRIOBP
Microglia	GO:0002020	protease binding	10/377	139/18432	10	0.000585084	0.013832	A2M/BIN1/CFLAR/CST3/ITGAV/ITGB1/PSAP/PTEN/SERPINB6/UBC
Microglia	GO:0051020	GTPase binding	16/377	303/18432	16	0.000538693	0.0135318	AKAP13/BIN1/CYFIP1/DIAPH2/DOCK2/DOCK4/ENO1/FGD2/GAPVD1/GGA2/MYO9B/RAP1A/RIN2/SORL1/SRGAP2/TRIOBP
Microglia	GO:0019956	chemokine binding	5/377	33/18432	5	0.000516239	0.0135318	A2M/CX3CR1/ITGAV/ITGB1/ZFP36
Microglia	GO:0031625	ubiquitin protein ligase binding	16/377	299/18432	16	0.000466229	0.0128826	ARRB2/HSPA1A/HSPA1B/HSPA5/JUN/LAPTM5/LYN/PCBP2/PIAS1/RB1/RPL11/RPL23/SQSTM1/TNFRSF1B/TRIOBP/UBC
Microglia	GO:0005178	integrin binding	11/377	156/18432	11	0.000374199	0.0108839	ADAM9/CD81/ITGAM/ITGAV/ITGAX/ITGB1/ITGB2/LYN/SPP1/SYK/TLN2
Microglia	GO:0001540	amyloid-beta binding	8/377	85/18432	8	0.000347163	0.0106585	APOE/CD36/CST3/ITGAM/ITGB2/ITM2B/SORL1/TLR4
Microglia	GO:0047485	protein N-terminus binding	9/377	106/18432	9	0.000326484	0.0106132	ATM/CALM2/DCTN4/HSPA1A/HSPA1B/MAP2K1/NPM1/SDCBP/SRRM2
Microglia	GO:0044389	ubiquitin-like protein ligase binding	17/377	318/18432	17	0.000316274	0.0106132	ARRB2/HSPA1A/HSPA1B/HSPA5/ITCH/JUN/LAPTM5/LYN/PCBP2/PIAS1/RB1/RPL11/RPL23/SQSTM1/TNFRSF1B/TRIOBP/UBC
Microglia	GO:0003735	structural constituent of ribosome	12/377	176/18432	12	0.000279782	0.0103078	FAU/RPL11/RPL17/RPL23/RPL29/RPL35/RPL9/RPS12/RPS17/RPS24/RPS28/RPS29
Microglia	GO:0051787	misfolded protein binding	5/377	29/18432	5	0.000276223	0.0103078	DNAJB11/DNAJC10/HSPA1A/HSPA1B/HSPA5
Microglia	GO:0038024	cargo receptor activity	8/377	82/18432	8	0.00027112	0.0103078	CD36/DAB2/ITGAM/ITGB2/LYVE1/MRC1/SORL1/STAB1
Microglia	GO:0140272	exogenous protein binding	8/377	78/18432	8	0.000191441	0.00881635	CD81/HSPA1A/HSPA1B/ITGAV/ITGB1/LAMP1/MRC1/NPC1
Microglia	GO:0001618	virus receptor activity	8/377	77/18432	8	0.000174875	0.0087856	CD81/HSPA1A/HSPA1B/ITGAV/ITGB1/LAMP1/MRC1/NPC1
Microglia	GO:0042169	SH2 domain binding	6/377	41/18432	6	0.000172726	0.0087856	JAK2/LAT2/PAG1/SIGLEC10/SQSTM1/SYK
Microglia	GO:0004713	protein tyrosine kinase activity	11/377	138/18432	11	0.000128238	0.00787428	CSF1R/HCK/JAK2/LYN/MAP2K1/MERTK/NRP1/NRP2/PEAK1/PKM/SYK
Microglia	GO:0019838	growth factor binding	11/377	132/18432	11	8.60274e-05	0.00594268	A2M/CD36/HTRA1/IL10RA/IL6ST/ITGAV/NRP1/NRP2/RHBDF2/SDCBP/TGFBR1
Microglia	GO:0017124	SH3 domain binding	11/377	125/18432	11	5.23378e-05	0.00413193	ABI1/ADAM9/CYBA/DOCK4/EVL/GPX1/INPP5D/LYN/QKI/RAPGEF1/WASF2
Microglia	GO:0005543	phospholipid binding	25/377	474/18432	25	1.63769e-05	0.0015084	ADAP2/APOE/APPL2/ARHGAP26/BIN1/BIN2/CD300A/FCHSD2/FGD2/GAB2/GAS6/GGA2/ITPR2/PLCB2/PPT1/PREX1/PSAP/PTAFR/RUBCNL/SDCBP/SGK3/SNX1/SNX2/SYT6/TPP1
Microglia	GO:0005096	GTPase activator activity	19/377	275/18432	19	4.19344e-06	0.000463486	ADAP2/ARHGAP12/ARHGAP26/ARHGAP4/DOCK2/DOCK4/GAPVD1/JUN/MYO9B/NCKAP1L/NRP1/PREX1/RGS1/RIN2/SIPA1L2/SMAP2/SRGAP2/TBC1D12/TBC1D4
Microglia	GO:0019955	cytokine binding	16/377	144/18432	16	4.35171e-08	6.01223e-06	A2M/CD36/CSF1R/CSF3R/CX3CR1/IFNGR1/IL10RA/IL6ST/ITGAV/ITGB1/NRP1/NRP2/TGFBR1/TMC8/TNFRSF1B/ZFP36
Microglia	GO:0005085	guanyl-nucleotide exchange factor activity	20/377	224/18432	20	3.84138e-08	6.01223e-06	AKAP13/CYTH4/DENND11/DENND3/DENND4A/DOCK10/DOCK2/DOCK4/DOCK8/FGD2/GAPVD1/ITSN2/P2RY12/PREX1/RAP1A/RAPGEF1/RASGEF1B/RCBTB2/RGL2/RIN2
Microglia	GO:0030695	GTPase regulator activity	34/377	488/18432	34	5.07671e-10	1.40277e-07	ADAP2/AKAP13/ARHGAP12/ARHGAP26/ARHGAP4/CYTH4/DENND11/DENND3/DENND4A/DOCK10/DOCK2/DOCK4/DOCK8/FGD2/GAPVD1/ITSN2/JUN/MYO9B/NCKAP1L/NRP1/P2RY12/PREX1/RAP1A/RAPGEF1/RASGEF1B/RCBTB2/RGL2/RGS1/RIN2/SIPA1L2/SMAP2/SRGAP2/TBC1D12/TBC1D4
Microglia	GO:0060589	nucleoside-triphosphatase regulator activity	34/377	488/18432	34	5.07671e-10	1.40277e-07	ADAP2/AKAP13/ARHGAP12/ARHGAP26/ARHGAP4/CYTH4/DENND11/DENND3/DENND4A/DOCK10/DOCK2/DOCK4/DOCK8/FGD2/GAPVD1/ITSN2/JUN/MYO9B/NCKAP1L/NRP1/P2RY12/PREX1/RAP1A/RAPGEF1/RASGEF1B/RCBTB2/RGL2/RGS1/RIN2/SIPA1L2/SMAP2/SRGAP2/TBC1D12/TBC1D4
Microglia	hsa05142	Chagas disease	8/243	102/8763	8	0.00726418	0.0343203	C3/CFLAR/IFNGR1/IFNGR2/JUN/PLCB2/TGFBR1/TLR4
Microglia	hsa04062	Chemokine signaling pathway	12/243	192/8763	12	0.00710346	0.0343203	ARRB2/CX3CR1/DOCK2/HCK/JAK2/LYN/MAP2K1/PLCB2/PREX1/RAC1/RAP1A/RHOA
Microglia	hsa04613	Neutrophil extracellular trap formation	12/243	191/8763	12	0.00682265	0.0338067	C3/CYBA/CYBB/FCGR2A/FPR1/ITGAM/ITGB2/MAP2K1/PLCB2/RAC1/SYK/TLR4
Microglia	hsa04940	Type I diabetes mellitus	5/243	43/8763	5	0.00641191	0.0325658	HLA-A/HLA-B/HLA-C/HLA-E/ICA1
Microglia	hsa04071	Sphingolipid signaling pathway	9/243	121/8763	9	0.00637193	0.0325658	ASAH1/CTSD/GAB2/MAP2K1/MAP3K5/PLCB2/PTEN/RAC1/RHOA
Microglia	hsa04722	Neurotrophin signaling pathway	9/243	119/8763	9	0.00572129	0.0305875	CALM2/JUN/MAP2K1/MAP3K5/RAC1/RAP1A/RAPGEF1/RHOA/RPS6KA3
Microglia	hsa05100	Bacterial invasion of epithelial cells	7/243	77/8763	7	0.00534101	0.0293262	ACTR2/ARPC2/ARPC3/ITGB1/RAC1/RHOA/WASF2
Microglia	hsa05145	Toxoplasmosis	9/243	111/8763	9	0.00361604	0.0204063	ALOX5/HSPA1A/HSPA1B/IFNGR1/IFNGR2/IL10RA/ITGB1/JAK2/TLR4
Microglia	hsa05235	PD-L1 expression and PD-1 checkpoint pathway in cancer	8/243	89/8763	8	0.00317853	0.0184498	EML4/IFNGR1/IFNGR2/JAK2/JUN/MAP2K1/PTEN/TLR4
Microglia	hsa03010	Ribosome	12/243	170/8763	12	0.00268387	0.0160367	FAU/RPL11/RPL17/RPL23/RPL29/RPL35/RPL9/RPS12/RPS17/RPS24/RPS28/RPS29
Microglia	hsa04664	Fc epsilon RI signaling pathway	7/243	68/8763	7	0.00265604	0.0160367	ALOX5/GAB2/INPP5D/LYN/MAP2K1/RAC1/SYK
Microglia	hsa04140	Autophagy	12/243	167/8763	12	0.00231452	0.0146942	CFLAR/CTSB/CTSD/CTSL/LAMP1/MAP2K1/PTEN/RAB1A/SQSTM1/STX7/UBC/VMP1
Microglia	hsa05418	Fluid shear stress and atherosclerosis	11/243	139/8763	11	0.00163109	0.0106893	CALM2/CTSL/CYBA/HSP90B1/ITGAV/JUN/MAP3K5/MEF2A/RAC1/RHOA/SQSTM1
Microglia	hsa05203	Viral carcinogenesis	14/243	204/8763	14	0.00159135	0.0106893	C3/HLA-A/HLA-B/HLA-C/HLA-E/IL6ST/JUN/LYN/PKM/RAC1/RB1/RHOA/SP100/SYK
Microglia	hsa05163	Human cytomegalovirus infection	15/243	225/8763	15	0.00146158	0.010239	AKAP13/B2M/CALM2/HLA-A/HLA-B/HLA-C/HLA-E/IL10RA/ITGAV/ITPR2/MAP2K1/PLCB2/RAC1/RB1/RHOA
Microglia	hsa04210	Apoptosis	11/243	135/8763	11	0.0012874	0.00934091	ATM/CFLAR/CTSB/CTSC/CTSD/CTSL/ITPR2/JUN/MAP2K1/MAP3K5/MCL1
Microglia	hsa04141	Protein processing in endoplasmic reticulum	13/243	170/8763	13	0.000869171	0.00653996	DNAJB11/DNAJC10/GANAB/HERPUD1/HSP90B1/HSPA1A/HSPA1B/HSPA5/MAN1A1/MAP3K5/PDIA6/UBE2G2/XBP1
Microglia	hsa05170	Human immunodeficiency virus 1 infection	15/243	212/8763	15	0.000799661	0.00624837	AP1B1/ATM/B2M/CALM2/HLA-A/HLA-B/HLA-C/HLA-E/ITPR2/JUN/MAP2K1/RAC1/SAMHD1/TLR4/TNFRSF1B
Microglia	hsa04810	Regulation of actin cytoskeleton	16/243	229/8763	16	0.000617393	0.00501713	ACTR2/ARPC2/ARPC3/CYFIP1/DIAPH2/ITGAM/ITGAV/ITGAX/ITGB1/ITGB2/MAP2K1/NCKAP1L/RAC1/RHOA/TMSB4X/WASF2
Microglia	hsa05166	Human T-cell leukemia virus 1 infection	16/243	222/8763	16	0.000438814	0.00371453	ANAPC16/ATM/B2M/HLA-A/HLA-B/HLA-C/HLA-E/ITGB2/JUN/MAP2K1/NRP1/PTEN/RB1/TGFBR1/TLN2/ZFP36
Microglia	hsa04650	Natural killer cell mediated cytotoxicity	12/243	132/8763	12	0.000289193	0.00255442	HLA-A/HLA-B/HLA-C/HLA-E/IFNGR1/IFNGR2/ITGB2/LAT2/MAP2K1/RAC1/SYK/TYROBP
Microglia	hsa05133	Pertussis	9/243	76/8763	9	0.000235727	0.00217681	C3/CALM2/IRF8/ITGAM/ITGB1/ITGB2/JUN/RHOA/TLR4
Microglia	hsa05132	Salmonella infection	18/243	247/8763	18	0.000168495	0.00163005	ABI1/ACTR2/ARPC2/ARPC3/CYFIP1/CYTH4/DCTN4/HSP90B1/JUN/M6PR/MAP2K1/NAIP/NCKAP1L/PTPRC/RAC1/RHOA/RHOB/TLR4
Microglia	hsa05131	Shigellosis	18/243	247/8763	18	0.000168495	0.00163005	ACTR2/ARPC2/ARPC3/ATM/C3/CYTH4/ITGB1/ITPR2/JUN/NAIP/PLCB2/RAC1/RHOA/SQSTM1/TLN2/TLR4/UBC/WASF2
Microglia	hsa04611	Platelet activation	12/243	124/8763	12	0.000160462	0.00163005	APBB1IP/FCGR2A/ITGB1/ITPR2/LYN/P2RY12/PLCB2/RAP1A/RHOA/SYK/TBXAS1/TLN2
Microglia	hsa04216	Ferroptosis	7/243	41/8763	7	0.000116156	0.00131101	CYBB/FTH1/FTL/GPX4/NCOA4/PCBP2/SAT1
Microglia	hsa05135	Yersinia infection	13/243	137/8763	13	0.000104965	0.00125439	ACTR2/ARPC2/ARPC3/FCGR2A/FYB1/ITGB1/JUN/MAP2K1/RAC1/RHOA/RPS6KA3/TLR4/WASF2
Microglia	hsa04218	Cellular senescence	14/243	156/8763	14	0.000104668	0.00125439	ATM/CALM2/HLA-A/HLA-B/HLA-C/HLA-E/ITPR2/MAP2K1/PTEN/RB1/SQSTM1/TGFBR1/ZFP36L1/ZFP36L2
Microglia	hsa04380	Osteoclast differentiation	14/243	141/8763	14	3.44e-05	0.000466193	CSF1R/CYBA/FCGR2A/GAB2/IFNGR1/IFNGR2/ITPR2/JUN/MAP2K1/RAC1/SQSTM1/SYK/TGFBR1/TYROBP
Microglia	hsa05130	Pathogenic Escherichia coli infection	17/243	198/8763	17	3.38e-05	0.000466193	ABI1/ACTR2/ARPC2/ARPC3/CYFIP1/CYTH4/FCGR2A/ITGB1/JUN/MYO1F/NAIP/NCKAP1L/RAB1A/RAC1/RHOA/TLR4/WASF2
Microglia	hsa05417	Lipid and atherosclerosis	18/243	215/8763	18	2.78e-05	0.000434127	CALM2/CD36/CYBA/CYBB/HSP90B1/HSPA1A/HSPA1B/HSPA5/JAK2/JUN/LYN/MAP3K5/PLCB2/RAC1/RAP1A/RHOA/TLR4/XBP1
Microglia	hsa04148	Efferocytosis	15/243	156/8763	15	2.65e-05	0.000434127	ADAM9/ALOX5/CD36/CX3CR1/GAS6/HAVCR2/ITGAV/JAK2/LIPA/MAP2K1/MERTK/P2RY12/RAC1/SIGLEC10/STAB1
Microglia	hsa05134	Legionellosis	9/243	56/8763	9	2.03e-05	0.00037493	C3/EEF1A1/HSPA1A/HSPA1B/ITGAM/ITGB2/NAIP/RAB1A/TLR4
Microglia	hsa04612	Antigen processing and presentation	11/243	78/8763	11	8.97e-06	0.000182152	B2M/CTSB/CTSL/HLA-A/HLA-B/HLA-C/HLA-E/HSPA1A/HSPA1B/HSPA5/LGMN
Microglia	hsa05171	Coronavirus disease	20/243	233/8763	20	6.78e-06	0.00015299	C3/CYBB/FAU/FCGR2A/IL6ST/JUN/NRP1/RPL11/RPL17/RPL23/RPL29/RPL35/RPL9/RPS12/RPS17/RPS24/RPS28/RPS29/SYK/TLR4
Microglia	hsa04015	Rap1 signaling pathway	19/243	210/8763	19	5.41e-06	0.000137299	APBB1IP/CALM2/CSF1R/DOCK4/EVL/FPR1/FYB1/ITGAM/ITGB1/ITGB2/MAP2K1/PLCB2/RAC1/RAP1A/RAPGEF1/RHOA/SIPA1L2/TLN2/VEGFB
Microglia	hsa05152	Tuberculosis	18/243	180/8763	18	2.33e-06	6.76e-05	C3/CALM2/CORO1A/CTSD/FCGR2A/IFNGR1/IFNGR2/IL10RA/ITGAM/ITGAX/ITGB2/JAK2/LAMP1/MRC1/RHOA/SYK/TLR1/TLR4
Microglia	hsa05167	Kaposi sarcoma-associated herpesvirus infection	20/243	194/8763	20	3.83e-07	1.3e-05	C3/CALM2/HCK/HLA-A/HLA-B/HLA-C/HLA-E/IFNGR1/IL6ST/ITPR2/JAK2/JUN/LYN/MAP2K1/PREX1/RAC1/RB1/SYK/UBC/ZFP36
Microglia	hsa05140	Leishmaniasis	13/243	77/8763	13	1.58e-07	6.42e-06	C3/CYBA/CYBB/EEF1A1/FCGR2A/IFNGR1/IFNGR2/ITGAM/ITGB1/ITGB2/JAK2/JUN/TLR4
Microglia	hsa04144	Endocytosis	24/243	250/8763	24	9.77e-08	4.96e-06	ACTR2/ARPC2/ARPC3/ARRB2/BIN1/CAPZA1/CAPZB/CYTH4/DAB2/HLA-A/HLA-B/HLA-C/HLA-E/HSPA1A/HSPA1B/ITCH/PDCD6IP/RHOA/SMAP2/SNX1/SNX2/TGFBR1/VPS29/WASHC4
Microglia	hsa04666	Fc gamma R-mediated phagocytosis	15/243	97/8763	15	5.84e-08	3.96e-06	ACTR2/ARPC2/ARPC3/BIN1/FCGR2A/GAB2/HCK/INPP5D/LYN/MAP2K1/MARCKS/PTPRC/RAC1/SYK/WASF2
Microglia	hsa04142	Lysosome	18/243	132/8763	18	2.06e-08	2.09e-06	AP1B1/ASAH1/CD63/CTSB/CTSC/CTSD/CTSL/GGA2/HEXA/LAMP1/LAPTM5/LGMN/LIPA/M6PR/NPC1/PPT1/PSAP/TPP1
Microglia	hsa04145	Phagosome	23/243	152/8763	23	2.34e-11	4.75e-09	ATP6V1B2/ATP6V1G1/C3/CD36/CORO1A/CTSL/CYBA/CYBB/FCGR2A/HLA-A/HLA-B/HLA-C/HLA-E/ITGAM/ITGAV/ITGB1/ITGB2/LAMP1/M6PR/MRC1/RAC1/STX7/TLR4
OPCs	GO:0045296	cadherin binding	23/686	333/18432	23	0.00342862	0.0786102	ABI1/ASAP1/CALD1/CD46/CDH10/CDH20/CTNNA3/DDX3X/ENO1/EPN2/HSPA1A/HSPA5/IDH1/ITGB1/LIMA1/PDLIM5/PROM1/PTPRM/PTPRT/RDX/SEPTIN2/SNX1/TJP1
OPCs	GO:0005539	glycosaminoglycan binding	18/686	237/18432	18	0.00342143	0.0786102	ADAMTS3/ADGRG1/AGRN/APLP2/BCAN/BMP7/COL11A1/FGFR1/HSD17B12/PTN/SEMA5A/SERPINE2/SLIT2/SMOC1/SPOCK2/SULF2/VEGFA/ZNF207
OPCs	GO:0043236	laminin binding	5/686	28/18432	5	0.00339475	0.0786102	AGRN/DAG1/ITGB1/PXDN/SLIT2
OPCs	GO:0005547	phosphatidylinositol-3,4,5-trisphosphate binding	6/686	40/18432	6	0.0033906	0.0786102	ASAP1/FCHSD2/HIP1R/MYO10/PARD3/ZFYVE16
OPCs	GO:0008066	glutamate receptor activity	5/686	27/18432	5	0.00287529	0.0753414	GRIA2/GRID1/GRID2/GRIK1/GRIK3
OPCs	GO:0030695	GTPase regulator activity	31/686	488/18432	31	0.00278138	0.0753414	ACAP3/AGAP1/ARHGAP12/ARHGEF7/ARL2BP/ASAP1/DENND4A/DENND4C/DENND5A/DOCK1/DOCK10/FARP2/GPSM2/LRRK2/MYO9B/NF1/OPHN1/PDE6D/PLCB1/PLCE1/PREX1/RAP1GAP/RAPGEF4/RGL2/RGS12/SGSM2/SLIT2/TBC1D5/TNK2/TRIO/WDR41
OPCs	GO:0060589	nucleoside-triphosphatase regulator activity	31/686	488/18432	31	0.00278138	0.0753414	ACAP3/AGAP1/ARHGAP12/ARHGEF7/ARL2BP/ASAP1/DENND4A/DENND4C/DENND5A/DOCK1/DOCK10/FARP2/GPSM2/LRRK2/MYO9B/NF1/OPHN1/PDE6D/PLCB1/PLCE1/PREX1/RAP1GAP/RAPGEF4/RGL2/RGS12/SGSM2/SLIT2/TBC1D5/TNK2/TRIO/WDR41
OPCs	GO:0042578	phosphoric ester hydrolase activity	25/686	365/18432	25	0.00261475	0.0753414	ATP1A2/CHRM3/CNP/FAN1/GPCPD1/LRRK2/MPPED2/NAPEPLD/NT5E/PDE1C/PDE4B/PHLPP1/PLCB1/PLCB4/PLCE1/PLPP3/PLPPR1/PPM1B/PTK2/PTPN4/PTPRE/PTPRG/PTPRM/PTPRT/PTPRZ1
OPCs	GO:0035925	mRNA 3'-UTR AU-rich region binding	5/686	26/18432	5	0.00241579	0.0738511	EXOSC8/TIA1/TIAL1/ZFP36L1/ZFP36L2
OPCs	GO:0022836	gated channel activity	24/686	341/18432	24	0.00222049	0.070832	ASIC4/CACNB2/CACNB4/CACNG4/GRIA2/GRID1/GRID2/GRIK1/GRIK3/ITGAV/ITPR2/KCND2/KCND3/KCNH8/KCNIP1/KCNMB2/KCNQ2/KCNT2/NALCN/P2RX7/PKD2/SCN1A/TSPOAP1/TTYH1
OPCs	GO:0005178	integrin binding	14/686	156/18432	14	0.00210031	0.070044	ACTN4/CD81/CD9/DST/ITGAV/ITGB1/ITGB8/MFGE8/P4HB/PLPP3/PRKCA/PTK2/PTN/PTPRZ1
OPCs	GO:0004713	protein tyrosine kinase activity	13/686	138/18432	13	0.00194433	0.0679296	CHKA/CLK1/CLK4/DDR1/FGFR1/FYN/NEK1/NTRK3/PDGFRA/PEAK1/PTK2/TNK2/TYRO3
OPCs	GO:0005216	ion channel activity	30/686	446/18432	30	0.00136901	0.0502211	ASIC4/CACNB2/CACNB4/CACNG4/GRIA2/GRID1/GRID2/GRIK1/GRIK3/ITGAV/ITPR2/KCND2/KCND3/KCNH8/KCNIP1/KCNMB2/KCNQ2/KCNT2/NALCN/P2RX7/PKD2/SCN1A/SEC61A1/SLC1A1/SLC24A3/STIM2/TMCO1/TSPOAP1/TTYH1/UNC80
OPCs	GO:0140658	ATP-dependent chromatin remodeler activity	6/686	33/18432	6	0.00121937	0.0470859	CHD1/CHD6/CHD7/CHD9/ERCC6L2/SMARCA5
OPCs	GO:0001540	amyloid-beta binding	10/686	85/18432	10	0.00120723	0.0470859	APBB2/BCHE/CLU/CST3/GRIA2/ITM2B/ITM2C/LRP1/NLGN1/PGRMC1
OPCs	GO:0036002	pre-mRNA binding	8/686	57/18432	8	0.00116521	0.0470859	HNRNPA2B1/HNRNPL/RNPC3/SF1/SOX9/SRSF6/TARDBP/TRA2B
OPCs	GO:0003779	actin binding	30/686	439/18432	30	0.00106982	0.0470859	ACTN4/ADD3/CACNB2/CALD1/CTNNA3/DAG1/DST/EPB41L2/HIP1/HIP1R/ITGB1/KLHL5/LIMA1/LRRK2/MYO10/MYO6/MYO9B/NCALD/OPHN1/P4HB/PALLD/PDLIM5/PLEKHH2/PPP1R9A/PTK2/RDX/SNTG1/SYNE2/TMOD1/TPM1
OPCs	GO:0046873	metal ion transmembrane transporter activity	30/686	436/18432	30	0.000960174	0.0469643	ASIC4/ATP1A2/ATP2B4/CACNB2/CACNB4/CACNG4/GRIK1/GRIK3/ITGAV/ITPR2/KCND2/KCND3/KCNH8/KCNIP1/KCNMB2/KCNQ2/KCNT2/NALCN/PKD2/SCN1A/SEC61A1/SLC1A1/SLC1A2/SLC1A3/SLC24A3/SLC6A1/STIM2/TMCO1/TSPOAP1/TTYH1
OPCs	GO:0005543	phospholipid binding	32/686	474/18432	32	0.000906	0.0469643	ADGRB1/AGAP1/AMPH/APPL2/ASAP1/ATG2B/CPNE1/EPN2/EXOC7/FCHSD2/HIP1/HIP1R/ITPR2/LAPTM4B/MFGE8/MYO10/NF1/OPHN1/PARD3/PARD3B/PHLDA1/PLCB1/PREX1/PSAP/SCARB2/SGK3/SNX1/SNX14/SYT11/TOM1L2/UNC13C/ZFYVE16
OPCs	GO:0097110	scaffold protein binding	9/686	66/18432	9	0.000721822	0.0407377	ATP2B4/FYN/GRID2/ITPR2/MAP3K7/NLGN1/NLGN3/NLGN4Y/PSAP
OPCs	GO:0005261	cation channel activity	26/686	346/18432	26	0.000574752	0.0351405	ASIC4/CACNB2/CACNB4/CACNG4/GRIA2/GRIK1/GRIK3/ITGAV/ITPR2/KCND2/KCND3/KCNH8/KCNIP1/KCNMB2/KCNQ2/KCNT2/NALCN/P2RX7/PKD2/SCN1A/SEC61A1/SLC24A3/STIM2/TMCO1/TSPOAP1/UNC80
OPCs	GO:0004970	ionotropic glutamate receptor activity	5/686	19/18432	5	0.000529751	0.0351405	GRIA2/GRID1/GRID2/GRIK1/GRIK3
OPCs	GO:0051393	alpha-actinin binding	6/686	28/18432	6	0.000485781	0.0351405	DAG1/MAGI1/PALLD/PDLIM5/PKD2/PTPRT
OPCs	GO:0008081	phosphoric diester hydrolase activity	11/686	88/18432	11	0.00041419	0.0337649	CHRM3/CNP/FAN1/GPCPD1/MPPED2/NAPEPLD/PDE1C/PDE4B/PLCB1/PLCB4/PLCE1
OPCs	GO:0042805	actinin binding	7/686	36/18432	7	0.000312013	0.0286149	DAG1/MAGI1/PALLD/PDLIM5/PKD2/PROM1/PTPRT
OPCs	GO:0005001	transmembrane receptor protein tyrosine phosphatase activity	5/686	17/18432	5	0.000299901	0.0286149	PTPRE/PTPRG/PTPRM/PTPRT/PTPRZ1
OPCs	GO:0019198	transmembrane receptor protein phosphatase activity	5/686	17/18432	5	0.000299901	0.0286149	PTPRE/PTPRG/PTPRM/PTPRT/PTPRZ1
OPCs	GO:0030276	clathrin binding	10/686	69/18432	10	0.000223348	0.0286149	DNER/EPN2/HIP1/HIP1R/LRP1/LRRK2/NCALD/SCLT1/SYT11/TOM1L2
OPCs	GO:0035254	glutamate receptor binding	8/686	42/18432	8	0.000135859	0.0249194	CACNG4/CANX/DNM3/FYN/HIP1/NETO1/OPHN1/PTPN4
OPCs	GO:0042043	neurexin family protein binding	5/686	14/18432	5	0.000106483	0.0249194	CASK/NLGN1/NLGN2/NLGN3/NLGN4Y
OPCs	GO:0097157	pre-mRNA intronic binding	5/686	13/18432	5	7.06127e-05	0.0249194	HNRNPA2B1/HNRNPL/RNPC3/SOX9/TARDBP
OPCs	GO:0050840	extracellular matrix binding	12/686	56/18432	12	7.96856e-07	0.00058464	ADGRG1/AGRN/COL11A1/DAG1/ITGAV/ITGB1/PXDN/SLIT2/SMOC1/SPARC/SPOCK2/VEGFA
OPCs	hsa04961	Endocrine and other factor-regulated calcium reabsorption	8/344	53/8763	8	0.000981888	0.0313946	ATP1A2/ATP1B2/ATP2B4/DNM1/DNM3/PLCB1/PLCB4/PRKCA
OPCs	hsa05414	Dilated cardiomyopathy	12/344	105/8763	12	0.000806128	0.029457	CACNB2/CACNB4/CACNG4/DAG1/DTNA/ITGAV/ITGB1/ITGB8/SGCD/SGCE/SGCZ/TPM1
OPCs	hsa05410	Hypertrophic cardiomyopathy	12/344	99/8763	12	0.000471334	0.0200937	CACNB2/CACNB4/CACNG4/DAG1/DTNA/ITGAV/ITGB1/ITGB8/SGCD/SGCE/SGCZ/TPM1
OPCs	hsa04510	Focal adhesion	19/344	202/8763	19	0.000358967	0.018364	ACTN4/AKT2/CAPN2/CCND2/COL6A1/COL9A1/COL9A3/DOCK1/FYN/ITGAV/ITGB1/ITGB8/LAMA4/PDGFRA/PRKCA/PTK2/SHC3/TNR/VEGFA
OPCs	hsa04918	Thyroid hormone synthesis	11/344	75/8763	11	0.000149437	0.00955608	ATP1A2/ATP1B2/CANX/CREB1/CREB5/HSP90B1/HSPA5/ITPR2/PLCB1/PLCB4/PRKCA
OPCs	hsa05412	Arrhythmogenic right ventricular cardiomyopathy	12/344	86/8763	12	0.00012318	0.00955608	CACNB2/CACNB4/CACNG4/CTNNA3/DAG1/DTNA/ITGAV/ITGB1/ITGB8/SGCD/SGCE/SGCZ
OPCs	hsa04820	Cytoskeleton in muscle cells	22/344	229/8763	22	9.13e-05	0.00955608	AGRN/ATP1A2/ATP1B2/COL11A1/COL6A1/COL9A1/COL9A3/DAG1/DTNA/ENO1/ITGAV/ITGB1/ITGB8/LBR/PDLIM5/SDC3/SGCD/SGCE/SGCZ/SYNE2/TMOD1/TPM1
OPCs	hsa04514	Cell adhesion molecules	20/344	157/8763	20	3.07e-06	0.000784305	ALCAM/CNTN1/CNTNAP2/GLG1/HLA-A/ITGAV/ITGB1/ITGB8/LRRC4C/NCAM2/NECTIN3/NLGN1/NLGN2/NLGN3/NLGN4Y/NRXN3/NTNG1/PTPRM/SDC3/SLITRK2

## Sheet: Table S4
Table S4 The association between modules and hub marker genes within InN and Exn identified by WGCNA analysis
Cell type	geneSymbol	moduleColor	GS.Ex2	p.GS.Ex2	MM.green	p.MM.green		In1	NXPH1	green	-0.80135	0	-0.709938	0
Ex2	PRSS12	green	0.850532	0	0.733087	0		In1	PAM	green	-0.673881	0	-0.539519	0
Ex2	CDH4	green	0.837263	0	0.787644	0		In1	ADARB2	green	0.660793	0	0.854364	0
Ex2	FAM13A	green	0.789594	0	0.848263	0		In1	NFIB	green	0.637218	0	0.774798	0
Ex2	ITPR2	green	0.755776	0	0.726708	0		In1	NXPH2	green	-0.61786	0	-0.580755	0
Ex2	PANTR1	green	0.698591	0	0.870582	0		In1	PTPRT	green	-0.616025	0	-0.551477	0
Ex2	UACA	green	0.66976	0	0.750685	0		In1	SOX6	green	-0.603175	0	-0.513606	0
Ex2	ZNF608	green	0.664609	0	0.731539	0		In1	CALB2	green	0.588913	0	0.766672	0
Ex2	HAS2	green	0.659368	0	0.541593	0		In1	RUNX1T1	green	-0.566562	0	-0.504987	0
Ex2	PLXNA2	green	0.657213	0	0.555151	0		In1	PROX1	green	0.559291	0	0.778363	0
Ex2	POU3F2	green	0.638467	0	0.752851	0		In1	AP1S2	green	0.55658	0	0.727148	0
Ex2	ARHGAP18	green	0.635923	0	0.694931	0		In1	SEMA6A	green	-0.555649	0	-0.471701	0
Ex2	EPHA3	green	0.624476	0	0.898912	0		In1	VCAN	green	0.54127	0	0.765053	0
Ex2	IFI44	green	0.608885	0	0.693628	0		In1	SORCS3	green	0.533395	0	0.761244	0
Ex2	KIF26B	green	0.601431	0	0.765351	0		In1	PCDH9	green	0.525689	0	0.607548	0
Ex2	LINC01965	green	0.585495	0	0.563985	0		In1	NR3C2	green	0.524901	0	0.754677	0
Ex2	SLC1A3	green	0.584218	0	0.622522	0		In1	TNR	green	0.523004	0	0.550113	0
Ex2	CCBE1	green	0.57654	0	0.811356	0		In1	MIR99AHG	green	0.518681	0	0.671588	0
Ex2	MEIS2	green	0.5716	0	0.524168	0		In1	RGS12	green	0.517378	0	0.742033	0
Ex2	DNAH10	green	0.567506	0	0.530846	0		In1	CAMK4	green	0.497478	0	0.550301	0
Ex2	MIR100HG	green	0.567132	0	0.7808	0		In1	CDH10	green	0.497252	0	0.516006	0
Ex2	LINC01606	green	0.558363	0	0.609737	0		In1	RIPOR2	green	0.497034	0	0.743914	0
Ex2	SLC22A23	green	0.551924	0	0.636674	0		In1	PDZRN3	green	0.492849	0	0.723689	0
Ex2	MIR99AHG	green	0.540107	0	0.786554	0		In1	CRIM1	green	0.489469	0	0.621009	0
Ex2	FGFR2	green	0.534875	0	0.61295	0		In1	NR2F2	green	0.488439	0	0.609697	0
Ex2	TMOD1	green	0.531415	0	0.673261	0		In1	LRRC8B	green	-0.485901	0	-0.369753	5.40371e-254
Ex2	STK32B	green	0.531335	0	0.585544	0		In1	PRKCA	green	0.484316	0	0.632015	0
Ex2	BCL6	green	0.521253	0	0.580719	0		In1	KITLG	green	0.48358	0	0.702893	0
Ex2	AC093010.3	green	0.514778	0	0.529357	0		In1	SEPTIN11	green	0.47898	0	0.594224	0
Ex2	NHSL1	green	0.504019	0	0.756394	0		In1	SIAH3	green	-0.469371	0	-0.427792	0
Ex2	GAS2L3	green	0.498292	0	0.546477	0		In1	RPRM	green	0.462962	0	0.297857	2.80876e-161
Ex2	CUX2	green	0.490701	0	0.819237	0		In1	SCGN	green	0.460759	0	0.542465	0
Ex2	TTC28	green	0.483726	0	0.787735	0		In1	KCNJ3	green	0.453888	0	0.61857	0
Ex2	ITPR1	green	0.481183	0	0.817708	0		In1	RXRA	green	0.450011	0	0.656533	0
Ex2	RHOBTB3	green	0.479206	0	0.596022	0		In1	KCNT2	green	0.448764	0	0.622604	0
Ex2	AL589740.1	green	0.478856	0	0.572902	0		In1	CRH	green	0.436326	0	0.633322	0
Ex2	LRRN1	green	0.46397	0	0.685374	0		In1	EPHA5	green	0.43464	0	0.519921	0
Ex2	SNCAIP	green	0.457658	0	0.604872	0		In1	MIR181A1HG	green	-0.432521	0	-0.30664	2.71925e-171
Ex2	HUNK	green	0.443014	0	0.461521	0		In1	THRB	green	0.430814	0	0.676241	0
Ex2	ADGRG2	green	0.440826	0	0.522206	0		In1	NR2F2-AS1	green	0.429612	0	0.606006	0
Ex2	PRLR	green	0.435849	0	0.531712	0		In1	ST8SIA5	green	0.424454	0	0.728732	0
Ex2	ST3GAL6	green	0.433183	0	0.671041	0		In1	EPHA4	green	0.415605	0	0.477932	0
Ex2	KCNK2	green	0.422988	0	0.530035	0		In1	WNT5A	green	0.413628	1.97626258336499e-323	0.585736	0
Ex2	ZBTB20	green	0.417216	0	0.520571	0		In1	THSD7A	green	0.397161	3.20709e-296	0.563282	0
Ex2	IGDCC3	green	0.416426	0	0.54751	0		In1	CCK	green	0.396478	4.06444e-295	0.42644	0
Ex2	LINC00632	green	-0.412472	0	-0.574268	0		In1	PAG1	green	0.388732	8.44197e-283	0.501593	0
Ex2	RGL1	green	0.405669	0	0.70084	0		In1	BX571818.1	green	-0.388026	1.07979e-281	-0.314284	2.70306e-180
Ex2	PID1	green	0.402667	0	0.581591	0		In1	CHD7	green	0.387175	2.30459e-280	0.643138	0
Ex2	DSEL	green	0.398068	0	0.599098	0		In1	ZBTB16	green	0.380995	7.97861e-271	0.605689	0
Ex2	NES	green	0.394288	0	0.490576	0		In1	SDK2	green	0.379728	6.7891e-269	0.47984	0
Ex2	CEP126	green	0.393915	0	0.415133	0		In1	HS3ST5	green	0.375816	5.48554e-263	0.446523	0
Ex2	OSBPL1A	green	-0.388176	0	-0.360549	0		In1	COBL	green	0.370623	2.84026e-255	0.512681	0
Ex2	FAM81A	green	-0.378157	0	-0.508725	0		In1	LRRC1	green	0.370268	9.47413e-255	0.528296	0
Ex2	CLMP	green	0.375398	0	0.704117	0		In1	CHST11	green	0.370218	1.12058e-254	0.465087	0
Ex2	PREX1	green	0.374591	0	0.319105	0		In1	SLC2A11	green	-0.368703	1.86638e-252	-0.359132	1.06481e-238
Ex2	SNTG2	green	0.373803	0	0.480176	0		In1	PGBD5	green	0.364801	8.61538e-247	0.393802	7.96829e-291
Ex2	ADGRV1	green	0.371412	0	0.671679	0		In1	GPD1	green	0.363956	1.41849e-245	0.531353	0
Ex2	CORO2B	green	0.363235	0	0.475239	0		In1	KCND3	green	0.363219	1.62298e-244	0.566681	0
Ex2	TDRD7	green	0.360326	0	0.573738	0		In1	TPBG	green	0.359927	7.9976e-240	0.336284	9.98423e-208
Ex2	ZFHX4	green	0.358813	0	0.386946	0		In1	AC087564.1	green	0.359851	1.02429e-239	0.459358	0
Ex2	ONECUT2	green	0.354783	0	0.423059	0		In1	PROX1-AS1	green	0.359485	3.37637e-239	0.492132	0
Ex2	LDLR	green	0.351266	0	0.528823	0		In1	PTPRE	green	0.35911	1.14504e-238	0.474006	0
Ex2	MCUR1	green	0.349941	0	0.395467	0		In1	GAS2L3	green	0.348801	2.25349e-224	0.6163	0
Ex2	DEPDC1B	green	0.348021	0	0.359776	0		In1	SEMA5B	green	0.346371	4.41701e-221	0.543929	0
Ex2	AL158058.1	green	0.345412	0	0.540484	0		In1	DOCK10	green	0.345907	1.86347e-220	0.554577	0
Ex2	BCL2L11	green	0.344868	0	0.334761	0		In1	ASIC4	green	0.345224	1.54431e-219	0.524605	0
Ex2	BMPR1B	green	0.340854	0	0.522763	0		In1	KCNH8	green	0.343005	1.43257e-216	0.589799	0
Ex2	TOX3	green	0.337799	0	0.624305	0		In1	CCND2	green	0.340538	2.68153e-213	0.393697	1.17147e-290
Ex2	PCDH19	green	-0.332867	0	-0.374404	0		In1	AC092819.3	green	0.336201	1.28069e-207	0.509621	0
Ex2	VWCE	green	0.331587	0	0.441669	0		In1	LINC02398	green	0.33497	5.04932e-206	0.451431	0
Ex2	RETREG1	green	-0.331031	0	-0.461547	0		In1	AC013265.1	green	0.334958	5.22947e-206	0.558004	0
Ex2	ZSWIM6	green	0.330407	0	0.662625	0		In1	SMOC1	green	0.323965	4.39041e-192	0.427811	0
Ex2	NREP	green	-0.32664	0	-0.543405	0		In1	AC010201.3	green	0.323539	1.48171e-191	0.432751	0
Ex2	AC092384.1	green	0.321761	0	0.334376	0		In1	CIT	green	0.320824	3.28137e-188	0.522748	0
Ex2	PRKCB	green	-0.316536	0	-0.630337	0		In1	POU2F1	green	0.317426	4.50964e-184	0.423355	0
Ex2	CADM2	green	0.313288	0	0.693964	0		In1	ARID1B	green	0.313775	1.09648e-179	0.490003	0
Ex2	MCTP1	green	0.312389	0	0.648115	0		In1	VIP	green	0.31356	1.97579e-179	0.491648	0
Ex2	SV2B	green	-0.306288	0	-0.590895	0		In1	VWC2L	green	0.310382	1.15151e-175	0.39558	1.13023e-293
Ex2	AC006974.2	green	0.303815	0	0.343847	0		In1	AC079209.1	green	0.309496	1.26669e-174	0.520706	0
Ex2	NDST3	green	0.301739	0	0.504071	0		In1	SLAIN1	green	0.299421	4.90893e-163	0.50099	0
Ex2	AC116609.2	green	0.297763	0	0.374583	0		In1	MCC	green	0.298687	3.29177e-162	0.41416	0
Ex2	C3orf14	green	-0.294369	0	-0.460404	0		In1	PTGFR	green	0.297261	1.30497e-160	0.374283	1.07577e-260
Ex2	SPATA9	green	0.289467	0	0.359768	0		In1	ADRA1B	green	0.296913	3.19904e-160	0.44821	0
Ex2	KREMEN1	green	0.28853	0	0.39465	0		In1	EYA1	green	0.296724	5.19334e-160	0.503684	0
Ex2	KIT	green	-0.286643	0	-0.469503	0		In1	KCNJ2	green	0.294327	2.37764e-157	0.443131	0
Ex2	GNAL	green	-0.278904	3.26006341553e-312	-0.48886	0		In1	ZNF536	green	0.293539	1.75959e-156	0.526265	0
Ex2	DLEU2	green	0.274971	3.5e-303	0.43417	0		In1	ZEB1	green	0.289015	1.51889e-151	0.358559	6.84481e-238
Ex2	DNAJC21	green	0.274698	1.46e-302	0.532101	0		In1	PELI2	green	0.288076	1.56781e-150	0.464883	0
Ex2	CLEC2D	green	0.274601	2.44e-302	0.431791	0		In1	MEIS1	green	0.285121	2.2796e-147	0.336319	8.99332e-208
Ex2	PDE8A	green	0.266083	2.58e-283	0.396935	0		In1	TMEM161B-AS1	green	0.281593	1.21614e-143	0.397074	4.43833e-296
Ex2	KCND2	green	0.261338	5.12e-273	0.63909	0		In1	IRAK3	green	0.273828	1.25072e-135	0.376994	9.32076e-265
Ex2	KANTR	green	0.258863	9.91e-268	0.477643	0		In1	ABCD2	green	0.271947	9.96957e-134	0.389364	8.58912e-284
Ex2	TMED9	green	-0.255956	1.36e-261	-0.459558	0		In1	AP000721.2	green	0.269595	2.2628e-131	0.401192	8.88949e-303
Ex2	CYB561	green	-0.25218	9.73e-254	-0.377226	0		In1	ECI2	green	0.268903	1.10645e-130	0.394325	1.16377e-291
Ex2	TMEM159	green	-0.246296	9.17e-242	-0.502175	0		In1	ARHGEF28	green	0.267156	5.93951e-129	0.354172	9.37671e-232
Ex2	KIAA1324	green	0.246115	2.12e-241	0.365207	0		In1	VWC2	green	0.264966	8.39416e-127	0.47574	0
Ex2	LINC01122	green	0.241232	1.03e-231	0.476699	0		In1	HRH2	green	0.263089	5.63519e-125	0.374783	1.92657e-261
Ex2	AC080162.1	green	0.239863	4.91e-229	0.331771	0		In1	FOXG1-AS1	green	0.261246	3.3881e-123	0.37162	9.62929e-257
Ex2	TMEM220	green	0.239842	5.4e-229	0.366011	0		In1	SPRY4-AS1	green	0.259201	3.07464e-121	0.382059	1.8791e-272
Ex2	HDAC7	green	0.239217	8.87e-228	0.354731	0		In1	DPF3	green	0.255069	2.45405e-117	0.33602	2.19833e-207
Ex2	ST3GAL6-AS1	green	0.238949	2.94e-227	0.298994	0		In1	ADRA1A	green	0.252307	9.08772e-115	0.313428	2.83764e-179
Ex2	KITLG	green	0.237723	6.95e-225	0.488793	0		In1	BAZ2B	green	0.251524	4.79315e-114	0.40809	3.27833435822739e-314
Ex2	HDAC9	green	0.235125	6.68e-220	0.563983	0		In1	SOX2-OT	green	0.24879	1.52554e-111	0.427691	0
Ex2	ZADH2	green	-0.234361	1.9e-218	-0.376221	0		In1	AC023095.1	green	0.247388	2.84746e-110	0.32918	1.28332e-198
Ex2	CUX1	green	0.232843	1.42e-215	0.570165	0		In1	AC090241.2	green	0.247116	5.01344e-110	0.44849	0
Ex2	NETO1	green	0.228269	4.82e-207	0.369282	0		In1	BARD1	green	0.244301	1.68155e-107	0.312579	2.90654e-178
Ex2	HS3ST1	green	0.227007	1.01e-204	0.3525	0		In1	TNFRSF19	green	0.235916	3.58666e-100	0.388661	1.08884e-282
Ex2	MGLL	green	-0.22655	6.91e-204	-0.47053	0		In1	GABRA1	green	0.234869	2.81918e-99	0.317268	6.98511e-184
Ex2	CDH13	green	0.225323	1.2e-201	0.423674	0		In1	AL121835.2	green	0.233495	4.14981e-98	0.306579	3.19989e-171
Ex2	SLCO5A1	green	0.22423	1.15e-199	0.436859	0		In1	FGFR1	green	0.232933	1.24011e-97	0.345018	2.92194e-219
Ex2	OPRK1	green	-0.224006	2.91e-199	-0.376014	0		In1	PIP5K1B	green	0.229506	9.25958e-95	0.334675	1.2138e-205
Ex2	CPNE6	green	-0.216134	2.57e-185	-0.546498	0		In1	SHC3	green	0.228235	1.0455e-93	0.316156	1.53386e-182
Ex2	PPP2R5E	green	0.211159	8.78e-177	0.315335	0		In1	ABCC1	green	0.227479	4.39871e-93	0.368795	1.36916e-252
Ex2	L3MBTL3	green	0.211045	1.37e-176	0.431988	0		In1	PLCB4	green	0.224469	1.26776e-90	0.367674	5.92807e-251
Ex2	NRIP1	green	0.209941	9.98e-175	0.398067	0		In1	ZNF704	green	0.222371	6.24365e-89	0.422392	0
Ex2	TRANK1	green	0.208271	6.27e-172	0.409669	0		In1	HTR3A	green	0.221909	1.46531e-88	0.316112	1.73421e-182
Ex2	STOX2	green	0.196662	3.77e-153	0.382447	0		In1	LINC01619	green	0.221561	2.78475e-88	0.379796	5.35395e-269
Ex2	TSPAN11	green	0.18926	8.82e-142	0.298739	0		In1	AC024901.1	green	0.218872	3.80557e-86	0.299449	4.56857e-163
Ex2	UBR5-AS1	green	0.188931	2.75e-141	0.316364	0		In1	SYT17	green	0.216372	3.47138e-84	0.300683	1.84051e-164
Ex2	PLEKHG4B	green	0.187377	5.79e-139	0.316213	0		In1	FILIP1L	green	0.213894	2.88206e-82	0.380768	1.77479e-270
Ex2	AC090152.1	green	-0.186322	2.13e-137	-0.439518	0		In1	HIVEP1	green	0.21264	2.64015e-81	0.374734	2.27633e-261
Ex2	STARD4-AS1	green	-0.179423	2.14e-127	-0.382676	0		In1	CA12	green	0.211179	3.42169e-80	0.354534	2.94632e-232
Ex2	TLCD4	green	0.167344	7.66e-111	0.383033	0		In1	PTPRB	green	0.20577	3.81325e-76	0.356356	8.49064e-235
Ex2	GRIP2	green	0.16671	5.24e-110	0.375147	0		In1	CCNH	green	0.203215	2.83864e-74	0.480312	0
Ex2	HS3ST2	green	-0.154642	9.63e-95	-0.32113	0		In1	NPR3	green	0.199653	1.04988e-71	0.299892	1.44216e-163
Ex2	MKRN3	green	0.151077	1.83e-90	0.35932	0		In1	PDE3A	green	0.190736	1.72249e-65	0.314477	1.59105e-180
Ex2	SYP	green	-0.150067	2.86e-89	-0.346156	0		In1	ACADL	green	0.176661	2.69466e-56	0.364799	8.69456e-247
Ex2	SYNE1	green	0.149526	1.24e-88	0.618974	0		In1	KIAA1958	green	0.176479	3.50139e-56	0.352968	4.36212e-230
Ex2	KLHL8	green	0.144812	3.41e-83	0.372143	0		In1	DNAJC5B	green	0.176388	3.99163e-56	0.313316	3.8651e-179
Ex2	PPFIA2	green	0.139504	2.76e-77	0.524572	0		In1	LOXHD1	green	0.17474	4.24413e-55	0.358762	3.54493e-238
Ex2	ITGB8	green	0.13362	5.31e-71	0.513355	0		In1	ABCA12	green	0.166865	2.45862e-50	0.326066	1.06103e-194
Ex2	LDLRAD3	green	0.112705	6.54e-51	0.372147	0		In1	SERPINB6	green	0.153497	8.93452e-43	0.305304	9.55976e-170
Ex2	STK40	green	0.108011	7.02e-47	0.296453	0		In1	ARHGAP12	green	0.148354	4.84218e-40	0.360002	6.24752e-240
Ex2	KCNC2	green	0.0900976	4.34e-33	0.346933	0		In1	SOX1-OT	green	0.138236	6.06932e-35	0.314249	2.9749e-180
Ex2	MEPE	green	0.0776414	5.65e-25	0.317553	0		In1	KLF12	green	0.0985562	1.76272e-18	0.317566	3.04678e-184
Ex2	SMARCA2	green	-0.0767574	1.91e-24	0.330408	0		In1	MAFB	yellow	0.712163	0	0.642464	0
Ex2	FAM124A	green	0.055418	1.82e-13	0.313272	0		In2	PTPRM	yellow	0.658959	0	0.815454	0
Ex2	DCLK3	green	0.0520736	4.62e-12	0.318851	0		In2	SATB1-AS1	yellow	0.622378	0	0.6513	0
Ex2	RFX3	green	0.0367667	1.05e-06	0.487481	0		In2	KCNC2	yellow	0.597751	0	0.521822	0
Ex2	DAB2	green	0.0258208	0.000608293	0.341119	0		In2	NETO1	yellow	0.589334	0	0.765229	0
Ex2	CDH20	green	-0.0196514	0.00908929	0.405752	0		In2	KLHL5	yellow	0.588551	0	0.807295	0
Ex3	CSMD2	blue	0.563002	0	0.622691	0		In2	DCN	yellow	0.540137	0	0.488684	0
Ex3	MAGI2	blue	0.545573	0	0.770304	0		In2	PAWR	yellow	0.53651	0	0.543162	0
Ex3	LRRC4C	blue	0.537914	0	0.659717	0		In2	XKR4	yellow	0.533429	0	0.765326	0
Ex3	PCDH11X	blue	0.517465	0	0.575322	0		In2	TSHZ3	yellow	0.533381	0	0.63945	0
Ex3	NKAIN3	blue	0.512843	0	0.560254	0		In2	PNOC	yellow	0.515693	0	0.6632	0
Ex3	AL356534.1	blue	0.509695	0	0.575301	0		In2	TAC1	yellow	0.478562	0	0.643308	0
Ex3	KCNH7	blue	0.498483	0	0.701001	0		In2	KLF5	yellow	0.470038	0	0.46672	0
Ex3	GRM7	blue	0.497343	0	0.587575	0		In2	AC091138.1	yellow	0.460625	0	0.511458	0
Ex3	TENM2	blue	0.493233	0	0.552792	0		In2	KIAA1217	yellow	0.447785	0	0.733551	0
Ex3	IQCJ-SCHIP1	blue	0.485243	0	0.618431	0		In2	CACNA2D2	yellow	0.442834	0	0.643209	0
Ex3	RORA	blue	0.479916	0	0.49874	0		In2	GRIK1	yellow	0.442186	0	0.646963	0
Ex3	FOXP1	blue	0.471618	0	0.322052	0		In2	ADCY8	yellow	0.436435	0	0.799873	0
Ex3	NTNG1	blue	0.466863	0	0.365904	0		In2	GRIN3A	yellow	0.433514	0	0.678289	0
Ex3	GABRB1	blue	0.465714	0	0.43966	0		In2	PTCHD4	yellow	0.431679	0	0.532161	0
Ex3	LRRTM4	blue	0.45093	0	0.720897	0		In2	ELAVL2	yellow	0.428732	0	0.648975	0
Ex3	TENM4	blue	0.449482	0	0.616933	0		In2	NMU	yellow	0.411315	1.19119227212325e-319	0.45068	0
Ex3	CACNA1C	blue	0.446031	0	0.706449	0		In2	SPATS2L	yellow	0.409646	7.89834487451459e-317	0.565417	0
Ex3	GLIS3	blue	0.445176	0	0.397178	0		In2	CRHBP	yellow	0.409616	8.88690303891509e-317	0.5262	0
Ex3	LINC01322	blue	0.437618	0	0.43901	0		In2	TRPC6	yellow	0.409564	1.08901939775015e-316	0.723029	0
Ex3	MGAT4C	blue	0.434352	0	0.672758	0		In2	ST8SIA4	yellow	0.40431	6.52774e-308	0.483395	0
Ex3	CTNNA2	blue	0.430593	0	0.777429	0		In2	TRIM9	yellow	0.403038	8.23478e-306	0.426931	0
Ex3	NRG1	blue	0.430105	0	0.625677	0		In2	SV2C	yellow	0.3939	5.55663e-291	0.646997	0
Ex3	ZNF385B	blue	0.427189	0	0.536284	0		In2	ST8SIA1	yellow	0.39301	1.45968e-289	0.43922	0
Ex3	NRP1	blue	0.417278	0	0.307242	0		In2	AC073525.1	yellow	0.391698	1.7768e-287	0.358653	5.04726e-238
Ex3	SRGAP1	blue	0.413248	0	0.649323	0		In2	SCN1A	yellow	0.381499	1.35339e-271	0.626069	0
Ex3	PCED1B	blue	0.411364	0	0.35472	0		In2	SPOCK3	yellow	0.376819	1.70911e-264	0.713395	0
Ex3	DLGAP1	blue	0.408372	0	0.798196	0		In2	CHRM2	yellow	0.375356	2.67681e-262	0.575404	0
Ex3	ANO3	blue	0.408369	0	0.375203	0		In2	PCDH19	yellow	0.375258	3.75718e-262	0.590153	0
Ex3	MSRA	blue	0.406894	0	0.613549	0		In2	WLS	yellow	0.368455	4.29563e-252	0.657718	0
Ex3	EPHA6	blue	0.405386	0	0.522335	0		In2	GRM5	yellow	0.367585	7.98928e-251	0.784895	0
Ex3	LDLRAD4	blue	0.403237	0	0.449336	0		In2	RCAN3	yellow	0.363882	1.81413e-245	0.495956	0
Ex3	NEBL	blue	0.399745	0	0.548846	0		In2	NAALAD2	yellow	0.358937	2.00965e-238	0.511597	0
Ex3	FAM184B	blue	0.395278	0	0.314693	0		In2	ST6GALNAC5	yellow	0.355243	3.04017e-233	0.68053	0
Ex3	PRR16	blue	0.394366	0	0.422936	0		In2	RELN	yellow	0.351836	1.58372e-228	0.490387	0
Ex3	HECW1	blue	0.393865	0	0.589894	0		In2	CDH9	yellow	0.349586	1.92115e-225	0.700063	0
Ex3	CALN1	blue	0.393511	0	0.567402	0		In2	GRIA3	yellow	0.346474	3.20517e-221	0.511692	0
Ex3	KIAA1211	blue	0.390728	0	0.709383	0		In2	UTRN	yellow	0.346101	1.01902e-220	0.627234	0
Ex3	FAM155A	blue	0.388035	0	0.666592	0		In2	NIPAL3	yellow	0.33896	3.19999e-211	0.565321	0
Ex3	DTNB	blue	0.387702	0	0.558764	0		In2	SLIT2	yellow	0.337399	3.5309e-209	0.492545	0
Ex3	FTX	blue	0.386645	0	0.796014	0		In2	SPARCL1	yellow	0.336624	3.61118e-208	0.479517	0
Ex3	MAPK10	blue	0.386535	0	0.502088	0		In2	ALCAM	yellow	0.335501	1.03597e-206	0.783003	0
Ex3	NCOA1	blue	0.385186	0	0.499985	0		In2	RCAN2	yellow	0.335406	1.37449e-206	0.525143	0
Ex3	THRB	blue	0.382097	0	0.394549	0		In2	TRHDE	yellow	0.331794	6.09405e-202	0.767	0
Ex3	PTPRG	blue	0.382021	0	0.635394	0		In2	TRHDE-AS1	yellow	0.329409	6.59801e-199	0.583783	0
Ex3	PAK5	blue	0.37378	0	0.329047	0		In2	SEMA3A	yellow	0.327973	4.28791e-197	0.566614	0
Ex3	SDK1	blue	0.37287	0	0.610917	0		In2	ASTN2	yellow	0.326095	9.76229e-195	0.712415	0
Ex3	ANKS1B	blue	0.371811	0	0.783313	0		In2	AC025809.1	yellow	0.324502	9.4423e-193	0.380431	5.78855e-270
Ex3	SYN3	blue	0.36779	0	0.698525	0		In2	TBC1D5	yellow	0.322245	5.87872e-190	0.559568	0
Ex3	PHACTR1	blue	0.367383	0	0.743188	0		In2	LINC01322	yellow	0.316331	9.46522e-183	0.687542	0
Ex3	SEMA6D	blue	0.365934	0	0.614387	0		In2	LHFPL3	yellow	0.31085	3.23308e-176	0.383458	1.33339e-274
Ex3	DGKI	blue	0.365403	0	0.588948	0		In2	GLIPR1	yellow	0.310779	3.91687e-176	0.4371	0
Ex3	FGF13	blue	0.365259	0	0.4072	0		In2	SLCO4C1	yellow	0.309773	5.98302e-175	0.567536	0
Ex3	MYT1L	blue	0.365224	0	0.541703	0		In2	ST6GAL2	yellow	0.309405	1.61762e-174	0.559714	0
Ex3	FGF12	blue	0.364705	0	0.598821	0		In2	DLGAP2	yellow	0.307641	1.86572e-172	0.478645	0
Ex3	TIAM1	blue	0.363165	0	0.505537	0		In2	HGF	yellow	0.307252	5.28402e-172	0.539986	0
Ex3	HIVEP3	blue	0.362932	0	0.665033	0		In2	TAC3	yellow	0.305889	2.01302e-170	0.535933	0
Ex3	GRIN2B	blue	0.362494	0	0.519655	0		In2	INSYN2B	yellow	0.305769	2.77199e-170	0.408373	1.0973664747831e-314
Ex3	UNC13C	blue	0.360099	0	0.518329	0		In2	CRHR2	yellow	0.304153	2.01811e-168	0.369088	5.09733e-253
Ex3	FRMD4A	blue	0.358878	0	0.817668	0		In2	MIR193BHG	yellow	0.302907	5.40896e-167	0.434799	0
Ex3	FRMD5	blue	0.358193	0	0.66933	0		In2	BRINP3	yellow	0.302405	2.02379e-166	0.663829	0
Ex3	LRFN5	blue	0.35587	0	0.442256	0		In2	TRBC2	yellow	0.295487	1.23562e-158	0.508526	0
Ex3	PLCL1	blue	0.355418	0	0.523507	0		In2	GABBR2	yellow	0.292061	7.3833e-155	0.761572	0
Ex3	MACROD2	blue	0.35516	0	0.78576	0		In2	TENM3	yellow	0.288112	1.43391e-150	0.512713	0
Ex3	PSD3	blue	0.35251	0	0.503362	0		In2	FAM89A	yellow	0.285367	1.24719e-147	0.392611	6.29895e-289
Ex3	AL008633.1	blue	0.350402	0	0.607953	0		In2	MEF2A	yellow	0.285317	1.41229e-147	0.30427	1.4819e-168
Ex3	SRGAP3	blue	0.349248	0	0.546778	0		In2	B4GALT6	yellow	0.28451	1.01786e-146	0.418559	0
Ex3	AC117461.1	blue	0.349093	0	0.431275	0		In2	GPC6	yellow	0.28294	4.65647e-145	0.600224	0
Ex3	SNTG1	blue	0.34831	0	0.564662	0		In2	LRFN5	yellow	0.281444	1.74366e-143	0.760118	0
Ex3	GRM1	blue	0.346998	0	0.371474	0		In2	LIMCH1	yellow	0.279657	1.27788e-141	0.69876	0
Ex3	FRMD3	blue	0.342952	0	0.477045	0		In2	MAN1A1	yellow	0.277596	1.7449e-139	0.422678	0
Ex3	MYRIP	blue	0.34132	0	0.457267	0		In2	TSPAN2	yellow	0.276242	4.30791e-138	0.381118	5.17458e-271
Ex3	RABGAP1L	blue	0.340251	0	0.684282	0		In2	TIAM1	yellow	0.272165	6.00587e-134	0.42136	0
Ex3	ABLIM1	blue	0.340013	0	0.321177	0		In2	PLPPR1	yellow	0.269854	1.25043e-131	0.726247	0
Ex3	ELMO1	blue	0.335702	0	0.45491	0		In2	PRKG1	yellow	0.269711	1.73562e-131	0.461453	0
Ex3	SPATS2L	blue	0.332315	0	0.291308	0		In2	OSBPL10	yellow	0.268598	2.22448e-130	0.432425	0
Ex3	ARL15	blue	0.330458	0	0.587657	0		In2	CACNG3	yellow	0.264804	1.21018e-126	0.446001	0
Ex3	PCDH11Y	blue	0.329197	0	0.499879	0		In2	AC136759.1	yellow	0.264159	5.14685e-126	0.45064	0
Ex3	CAP2	blue	0.328508	0	0.363743	0		In2	HS2ST1	yellow	0.263332	3.27516e-125	0.436218	0
Ex3	CYTH3	blue	0.325797	0	0.391753	0		In2	AC076968.2	yellow	0.260048	4.77773e-122	0.339034	2.55971e-211
Ex3	AC073050.1	blue	0.325073	0	0.584112	0		In2	RASGRF2	yellow	0.257668	8.78299e-120	0.387188	2.20004e-280
Ex3	UNC5D	blue	0.32466	0	0.49161	0		In2	PLCH1	yellow	0.256882	4.86392e-119	0.560399	0
Ex3	SGCD	blue	0.322974	0	0.477579	0		In2	ABLIM1	yellow	0.25607	2.82666e-118	0.556913	0
Ex3	SORBS1	blue	0.322962	0	0.600468	0		In2	CDH3	yellow	0.254525	7.90718e-117	0.468945	0
Ex3	KHDRBS2	blue	0.322243	0	0.734755	0		In2	CD55	yellow	0.251996	1.76151e-114	0.329034	1.96284e-198
Ex3	NCAM2	blue	0.320738	0	0.64394	0		In2	ANKRD12	yellow	0.251347	6.97538e-114	0.43226	0
Ex3	LINGO2	blue	0.314605	0	0.583203	0		In2	PCLO	yellow	0.249684	2.33397e-112	0.65992	0
Ex3	DENND1A	blue	0.314437	0	0.527725	0		In2	C1R	yellow	0.249487	3.53293e-112	0.368662	2.13865e-252
Ex3	GRIP1	blue	0.310337	0	0.746663	0		In2	CRTAC1	yellow	0.248251	4.71242e-111	0.520262	0
Ex3	SRRM3	blue	0.309487	0	0.418474	0		In2	ADD3	yellow	0.246898	7.88695e-110	0.548341	0
Ex3	PRICKLE2	blue	0.305912	0	0.606775	0		In2	SHISA6	yellow	0.24369	5.87323e-107	0.601541	0
Ex3	AL451136.1	blue	0.304444	0	0.322488	0		In2	CACNB4	yellow	0.242056	1.64567e-105	0.472814	0
Ex3	AP006545.3	blue	0.300992	0	0.357475	0		In2	Z68323.1	yellow	0.238785	1.20008e-102	0.372131	1.68914e-257
Ex3	TTC7B	blue	0.300273	0	0.441096	0		In2	SAMD5	yellow	0.235415	9.63197e-100	0.601946	0
Ex3	MBNL2	blue	0.293407	0	0.482568	0		In2	SLITRK4	yellow	0.235281	1.25335e-99	0.586818	0
Ex3	RALYL	blue	0.291922	0	0.593811	0		In2	EVA1C	yellow	0.233889	1.92485e-98	0.436514	0
Ex3	FUT8	blue	0.291027	0	0.431747	0		In2	CLEC4GP1	yellow	0.233857	2.04711e-98	0.337931	7.1253e-210
Ex3	RUNX1T1	blue	0.289689	0	0.339933	0		In2	CDH8	yellow	0.227673	3.04067e-93	0.511706	0
Ex3	ENAH	blue	0.289513	0	0.367901	0		In2	LINC01138	yellow	0.226592	2.35108e-92	0.422374	0
Ex3	PKNOX2	blue	0.288837	0	0.389565	0		In2	WNT16	yellow	0.226466	2.98269e-92	0.323882	5.56955e-192
Ex3	UPP2	blue	0.288631	0	0.473486	0		In2	B3GLCT	yellow	0.22361	6.28532e-90	0.449356	0
Ex3	TMEFF2	blue	0.288418	0	0.302191	0		In2	POSTN	yellow	0.220487	2.0024e-87	0.436653	0
Ex3	EFNA5	blue	0.288371	0	0.488121	0		In2	KCNJ6	yellow	0.214324	1.34338e-82	0.437106	0
Ex3	DAB1	blue	0.287978	0	0.622215	0		In2	CABLES1	yellow	0.214323	1.34496e-82	0.37706	7.41265e-265
Ex3	AFF2	blue	0.286798	0	0.436947	0		In2	RSPO2	yellow	0.212395	4.06186e-81	0.411923	1.10670704668439e-320
Ex3	UST	blue	0.281138	2.06144938202093e-317	0.345699	0		In2	GDNF-AS1	yellow	0.211731	1.30129e-80	0.396551	3.09848e-295
Ex3	AC011474.1	blue	0.280253	2.39515201080269e-315	0.298105	0		In2	FAT1	yellow	0.210315	1.54308e-79	0.356975	1.1534e-235
Ex3	SLC8A1	blue	0.280047	7.2347531318077e-315	0.559318	0		In2	CEP126	yellow	0.210227	1.79696e-79	0.566169	0
Ex3	AC060809.1	blue	0.279933	1.33387209375622e-314	0.507486	0		In2	KCNAB1	yellow	0.207956	9.11079e-78	0.467378	0
Ex3	SLC16A1-AS1	blue	0.279821	2.42241214802864e-314	0.511703	0		In2	AC098650.1	yellow	0.204005	7.53758e-75	0.359954	7.32276e-240
Ex3	AL391840.1	blue	0.279081	1.26373672019175e-312	0.369249	0		In2	RAB3IP	yellow	0.203025	3.90537e-74	0.304346	1.21085e-168
Ex3	ATXN1	blue	0.277271	0	0.521313	0		In2	KCND2	yellow	-0.200947	1.24091e-72	0.394247	1.55094e-291
Ex3	MYO16	blue	0.276272	3.74e-306	0.461093	0		In2	CACNA2D3	yellow	0.198997	3.08234e-71	0.521407	0
Ex3	FRMPD4	blue	0.276088	9.9e-306	0.616734	0		In2	TRPM3	yellow	0.198615	5.75901e-71	0.566534	0
Ex3	AC092691.1	blue	0.275241	8.53e-304	0.655846	0		In2	TANC1	yellow	0.198595	5.9491e-71	0.464088	0
Ex3	ADGRL3	blue	0.274968	3.57e-303	0.621292	0		In2	NAV2	yellow	0.196426	2.02042e-69	0.478527	0
Ex3	THSD4	blue	0.274744	1.15e-302	0.308479	0		In2	PCDH17	yellow	0.196127	3.27743e-69	0.644632	0
Ex3	IL1RAPL2	blue	0.274056	4.21e-301	0.471226	0		In2	ICA1	yellow	0.192693	7.90925e-67	0.336414	6.76351e-208
Ex3	BCAS3	blue	0.273567	5.41e-300	0.57777	0		In2	PDE1A	yellow	0.191145	9.07344e-66	0.411072	3.07545983223259e-319
Ex3	RIMS1	blue	0.272753	3.74e-298	0.565595	0		In2	JDP2	yellow	0.190183	4.08951e-65	0.466636	0
Ex3	PPP2R2B	blue	0.272557	1.04e-297	0.46862	0		In2	CNNM1	yellow	0.189638	9.56103e-65	0.377999	2.83466e-266
Ex3	IQCK	blue	0.272474	1.59e-297	0.348024	0		In2	NABP1	yellow	0.18696	5.97387e-63	0.317677	2.23985e-184
Ex3	ARHGAP15	blue	0.272344	3.13e-297	0.35816	0		In2	TMEM132B	yellow	0.185421	6.25286e-62	0.475991	0
Ex3	CSMD3	blue	0.271637	1.22e-295	0.629853	0		In2	PLCB1	yellow	0.184472	2.63099e-61	0.536796	0
Ex3	RIT2	blue	0.271283	7.59e-295	0.325123	0		In2	FRMD6	yellow	0.182492	5.15704e-60	0.307712	1.54083e-172
Ex3	PTCH2	blue	0.270415	6.64e-293	0.296214	0		In2	SLC36A1	yellow	0.181413	2.56861e-59	0.339845	2.19499e-212
Ex3	DLGAP2	blue	0.269251	2.6e-290	0.576132	0		In2	CAMK1G	yellow	0.176967	1.73257e-56	0.369421	1.65847e-253
Ex3	MAPK4	blue	0.266893	4.28e-285	0.329593	0		In2	NUAK1	yellow	0.173703	1.85233e-54	0.349077	9.49296e-225
Ex3	GRID2	blue	0.266798	6.93e-285	0.713904	0		In2	KIAA0319L	yellow	0.173077	4.49642e-54	0.354884	9.62013e-233
Ex3	AC079781.5	blue	0.266699	1.14e-284	0.513211	0		In2	ST8SIA3	yellow	0.167201	1.55667e-50	0.497775	0
Ex3	APBB2	blue	0.266585	2.04e-284	0.486425	0		In2	SASH1	yellow	0.16592	8.84424e-50	0.497339	0
Ex3	EPN2	blue	0.266535	2.62e-284	0.312137	0		In2	RAPGEF4	yellow	0.165092	2.69886e-49	0.37905	7.28565e-268
Ex3	KCTD8	blue	0.265956	4.88e-283	0.317599	0		In2	PIEZO2	yellow	0.164102	1.01653e-48	0.338591	9.73711e-211
Ex3	AC008591.1	blue	0.265156	2.75e-281	0.629362	0		In2	SLC22A15	yellow	0.163517	2.21903e-48	0.355209	3.39403e-233
Ex3	LRRTM3	blue	0.263708	3.91e-278	0.297043	0		In2	AL121821.2	yellow	0.163032	4.22341e-48	0.376411	7.01571e-264
Ex3	PDE4D	blue	0.261992	2e-274	0.774082	0		In2	ITIH5	yellow	0.162559	7.90662e-48	0.320628	5.70202e-188
Ex3	TNRC6B	blue	0.261654	1.07e-273	0.581955	0		In2	TSPAN5	yellow	0.16137	3.78317e-47	0.569363	0
Ex3	PLEKHA6	blue	0.261029	2.35e-272	0.368651	0		In2	KCNMB2	yellow	0.159801	2.93565e-46	0.50105	0
Ex3	UBE2E2	blue	0.259947	4.88e-270	0.505234	0		In2	SULF2	yellow	0.158962	8.70238e-46	0.527615	0
Ex3	MYO1D	blue	0.259442	5.83e-269	0.673312	0		In2	SLC24A3	yellow	0.158425	1.73856e-45	0.488708	0
Ex3	RARB	blue	0.257827	1.56e-265	0.351015	0		In2	HTR2A	yellow	0.158108	2.61653e-45	0.357258	4.62864e-236
Ex3	AL035530.2	blue	0.257096	5.46e-264	0.305887	0		In2	FLRT3	yellow	0.158013	2.95502e-45	0.441737	0
Ex3	CAMK1D	blue	0.257094	5.49e-264	0.342318	0		In2	IGFBP3	yellow	0.15524	1.00549e-43	0.338057	4.87156e-210
Ex3	NELL1	blue	0.257057	6.57e-264	0.432146	0		In2	GRIN2D	yellow	0.154567	2.34316e-43	0.362361	2.74808e-243
Ex3	CDK14	blue	0.256556	7.48e-263	0.464856	0		In2	NTM	yellow	-0.153383	1.02965e-42	0.427699	0
Ex3	AC007368.1	blue	0.255684	5.05e-261	0.347864	0		In2	KCNQ3	yellow	0.148154	6.15841e-40	0.574408	0
Ex3	PACS1	blue	0.254532	1.29e-258	0.463447	0		In2	NCAM2	yellow	0.144117	7.32372e-38	0.536185	0
Ex3	CACNA1A	blue	0.254263	4.69e-258	0.454604	0		In2	CACNB2	yellow	0.142905	2.99543e-37	0.60381	0
Ex3	GPHN	blue	0.252495	2.18e-254	0.691152	0		In2	CLDN1	yellow	0.140863	3.12446e-36	0.372911	1.17956e-258
Ex3	NAV2	blue	0.251873	4.17e-253	0.635274	0		In2	HAPLN1	yellow	0.140859	3.14091e-36	0.335421	1.31387e-206
Ex3	KALRN	blue	0.251091	1.69e-251	0.67174	0		In2	GAS7	yellow	0.138725	3.508e-35	0.619055	0
Ex3	AC093152.1	blue	0.249249	9.82e-248	0.463569	0		In2	MITF	yellow	0.132549	3.06408e-32	0.332607	5.55022e-203
Ex3	INTS12	blue	0.248674	1.45e-246	0.297951	0		In2	OXR1	yellow	0.127734	4.8345e-30	0.499379	0
Ex3	FOXN3	blue	0.245062	2.71e-239	0.543762	0		In2	NLGN4X	yellow	0.126159	2.43003e-29	0.567741	0
Ex3	ASB3	blue	0.245001	3.59e-239	0.417867	0		In2	HLCS	yellow	0.122759	7.38722e-28	0.325973	1.38593e-194
Ex3	DIAPH2	blue	0.244841	7.49e-239	0.519628	0		In2	OCA2	yellow	0.121425	2.74912e-27	0.50306	0
Ex3	AC097634.4	blue	0.244309	8.62e-238	0.408088	0		In2	BICC1	yellow	0.118068	7.03939e-26	0.334312	3.5665e-205
Ex3	DNAH7	blue	0.244084	2.41e-237	0.351111	0		In2	AIG1	yellow	0.117864	8.54828e-26	0.409527	1.25733343301079e-316
Ex3	ERC2	blue	0.242366	6.08e-234	0.713032	0		In2	CXXC4	yellow	0.114818	1.48931e-24	0.461004	0
Ex3	ANKRD30BL	blue	0.242225	1.15e-233	0.561417	0		In2	PPP2R2B	yellow	0.113992	3.19e-24	0.532824	0
Ex3	KIRREL3	blue	0.242215	1.21e-233	0.465993	0		In2	EPB41L4A	yellow	0.112598	1.13938e-23	0.44552	0
Ex3	AL133500.1	blue	0.241929	4.41e-233	0.522406	0		In2	HSPA12A	yellow	0.110334	8.71248e-23	0.415445	0
Ex3	TULP4	blue	0.239927	3.68e-229	0.440419	0		In2	GRM1	yellow	0.107884	7.51904e-22	0.548411	0
Ex3	GALNT18	blue	0.239794	6.69e-229	0.392776	0		In2	GNG12-AS1	yellow	0.107814	7.99074e-22	0.368453	4.32895e-252
Ex3	GRIA1	blue	0.239205	9.36e-228	0.538162	0		In2	RAB3C	yellow	0.10627	3.0276e-21	0.464217	0
Ex3	PRKCA	blue	0.238669	1.03e-226	0.474724	0		In2	SLC24A2	yellow	0.10334	3.59597e-20	0.384757	1.31795e-276
Ex3	LINC01004	blue	0.237934	2.72e-225	0.367258	0		In2	GALNTL6	yellow	0.101844	1.23858e-19	0.64651	0
Ex3	CDKL5	blue	0.237448	2.35e-224	0.342411	0		In2	NELL1	yellow	0.0974864	4.10477e-18	0.418984	0
Ex3	LINC00511	blue	0.236477	1.73e-222	0.398865	0		In2	KLHL29	yellow	0.0963237	1.01806e-17	0.459532	0
Ex3	CHSY3	blue	0.235616	7.72e-221	0.571539	0		In2	TMEFF2	yellow	0.0951258	2.56595e-17	0.498054	0
Ex3	ADCY9	blue	0.235142	6.2e-220	0.396557	0		In2	PRICKLE1	yellow	0.0908047	6.54889e-16	0.396456	4.40697e-295
Ex3	GTDC1	blue	0.234498	1.04e-218	0.417184	0		In2	NALCN	yellow	0.0884994	3.46979e-15	0.423449	0
Ex3	AC005162.3	blue	0.232356	1.17e-214	0.335268	0		In2	NEGR1	yellow	0.0863664	1.56307e-14	0.550584	0
Ex3	GPR158	blue	0.231708	1.93e-213	0.383338	0		In2	PRICKLE2	yellow	0.0851334	3.66988e-14	0.413177	7.90505033345994e-323
Ex3	ENOX1	blue	0.231286	1.19e-212	0.695305	0		In2	FRRS1L	yellow	0.0799396	1.17147e-12	0.531845	0
Ex3	DCC	blue	0.230516	3.28e-211	0.543728	0		In2	C8orf34	yellow	0.0791621	1.93157e-12	0.562327	0
Ex3	SGSM1	blue	0.229861	5.43e-210	0.474135	0		In2	DIXDC1	yellow	0.078985	2.16329e-12	0.334333	3.35679e-205
Ex3	TEAD1	blue	0.229784	7.55e-210	0.364048	0		In2	PPP4R4	yellow	0.0744108	3.70005e-11	0.361673	2.63112e-242
Ex3	AP001825.1	blue	0.229341	5e-209	0.437663	0		In2	IL1RAPL1	yellow	0.070391	3.91665e-10	0.442935	0
Ex3	DTNA	blue	0.228907	3.19e-208	0.475718	0		In2	PCDH7	yellow	0.07029	4.14896e-10	0.505634	0
Ex3	AC027644.4	blue	0.227452	1.53e-205	0.475902	0		In2	SLC8A1	yellow	0.0702583	4.22468e-10	0.640514	0
Ex3	ITGA9-AS1	blue	0.227188	4.69e-205	0.348506	0		In2	SLCO3A1	yellow	0.0663379	3.71955e-09	0.434795	0
Ex3	C1orf21	blue	0.226637	4.8e-204	0.322259	0		In2	GABRA4	yellow	0.0636484	1.54347e-08	0.323277	3.12534e-191
Ex3	MRTFA	blue	0.226006	6.82e-203	0.443766	0		In2	COL25A1	yellow	0.0579445	2.62102e-07	0.484839	0
Ex3	CPEB3	blue	0.225862	1.25e-202	0.56695	0		In2	GRIN2A	yellow	0.0543282	1.38596e-06	0.318362	3.30189e-185
Ex3	TMEM178B	blue	0.225483	6.11e-202	0.50158	0		In2	FGF14	yellow	0.053089	2.39642e-06	0.502863	0
Ex3	SMYD3	blue	0.225087	3.22e-201	0.65933	0		In2	HSPA4L	yellow	0.0405199	0.000319473	0.354317	5.90792e-232
Ex3	TRPC5	blue	0.223279	5.96e-198	0.338924	0		In2	BCL6	yellow	0.0393582	0.000472795	0.322956	7.80186e-191
Ex3	TMED8	blue	0.221515	8.64e-195	0.326485	0		In2	CHRM3	yellow	0.0366197	0.00114469	0.566766	0
Ex3	AC097376.3	blue	0.221413	1.32e-194	0.377132	0		In2	BRINP1	yellow	-0.0362148	0.00129842	0.411441	7.28153948840829e-320
Ex3	AC009690.3	blue	0.221205	3.09e-194	0.326348	0		In2	DPP6	yellow	-0.0359933	0.00139034	0.519155	0
Ex3	ADGRB3	blue	0.221193	3.25e-194	0.681174	0		In2	ITGA8	yellow	0.0304246	0.00689591	0.309031	4.43308e-174
Ex3	BTBD9	blue	0.220936	9.3e-194	0.616183	0		In2	GABRG3	yellow	0.027052	0.0162965	0.534476	0
Ex3	OSBP2	blue	0.220361	9.77e-193	0.408629	0		In2	RGS6	yellow	0.0239971	0.033101	0.371463	1.64463e-256
Ex3	ZNF827	blue	0.219895	6.55e-192	0.359923	0		In2	CACNG8	yellow	0.0212941	0.0586545	0.416138	0
Ex3	AZIN1-AS1	blue	0.219777	1.06e-191	0.406822	0		In2	SPHKAP	yellow	-0.0136715	0.224801	0.408468	7.61050774302008e-315
Ex3	EXOC4	blue	0.21786	2.51e-188	0.454489	0		In2	PLXDC2	yellow	-0.0120416	0.285008	0.363136	2.13426e-244
Ex3	SH3PXD2A	blue	0.217252	2.91e-187	0.341364	0		In2	LRRTM3	yellow	-0.0119425	0.288994	0.389623	3.36041e-284
Ex3	AP001021.1	blue	0.216921	1.1e-186	0.293362	0		In2	B3GAT2	yellow	-0.00996378	0.376351	0.352847	6.39913e-230
Ex3	FMN1	blue	0.216422	8.14e-186	0.364897	0
Ex3	NTM	blue	0.216	4.4e-185	0.42088	0
Ex3	SCMH1	blue	0.214045	1.05e-181	0.613656	0
Ex3	CASC15	blue	0.213884	1.98e-181	0.533482	0
Ex3	CNTN4	blue	0.213002	6.43e-180	0.503851	0
Ex3	AC009126.1	blue	0.212775	1.57e-179	0.382558	0
Ex3	SAMD5	blue	0.212588	3.26e-179	0.380124	0
Ex3	LINC01138	blue	0.212384	7.29e-179	0.341502	0
Ex3	KCNQ3	blue	0.21196	3.84e-178	0.33364	0
Ex3	SPTBN4	blue	0.211942	4.11e-178	0.495822	0
Ex3	TMCC1	blue	0.211827	6.47e-178	0.524301	0
Ex3	ZBTB16	blue	0.21135	4.16e-177	0.313728	0
Ex3	RASGEF1B	blue	-0.21004	6.8e-175	-0.399658	0
Ex3	PTPRJ	blue	0.209953	9.53e-175	0.462051	0
Ex3	DENND2A	blue	0.209584	3.97e-174	0.414905	0
Ex3	BICRAL	blue	0.208874	6.16e-173	0.457093	0
Ex3	ULK4	blue	0.208446	3.2e-172	0.549397	0
Ex3	ZRANB3	blue	0.207797	3.85e-171	0.405557	0
Ex3	AL591501.1	blue	0.206953	9.73e-170	0.402535	0
Ex3	GPR173	blue	0.206078	2.72e-168	0.272229	5.69e-297
Ex3	TRAF3IP2-AS1	blue	0.206052	2.99e-168	0.513295	0
Ex3	AC004980.1	blue	0.205229	6.77e-167	0.400759	0
Ex3	AL050309.1	blue	0.204894	2.4e-166	0.531303	0
Ex3	TOM1L2	blue	0.204583	7.76e-166	0.393588	0
Ex3	KLHL1	blue	0.204453	1.27e-165	0.394412	0
Ex3	SOX2-OT	blue	0.204199	3.28e-165	0.576395	0
Ex3	PHF21A	blue	0.204005	6.8e-165	0.469903	0
Ex3	PTCHD1-AS	blue	0.203648	2.6e-164	0.452921	0
Ex3	RNF213-AS1	blue	0.202062	9.67e-162	0.322622	0
Ex3	FAF1	blue	0.201882	1.89e-161	0.575338	0
Ex3	CCSER1	blue	0.201733	3.29e-161	0.725142	0
Ex3	RNF24	blue	0.201495	7.93e-161	0.481788	0
Ex3	AL033504.1	blue	0.201092	3.53e-160	0.441654	0
Ex3	AL139317.5	blue	0.200631	1.93e-159	0.359015	0
Ex3	GAB1	blue	0.200534	2.77e-159	0.284952	0
Ex3	CPB2-AS1	blue	0.199427	1.62e-157	0.305326	0
Ex3	TTLL11	blue	0.199427	1.62e-157	0.47779	0
Ex3	ARID5B	blue	0.199037	6.73e-157	0.368076	0
Ex3	MCF2L2	blue	0.198869	1.25e-156	0.474212	0
Ex3	AHCYL2	blue	0.198633	2.95e-156	0.495208	0
Ex3	CDK19	blue	0.198509	4.64e-156	0.264082	6.03e-279
Ex3	LINC01821	blue	0.198241	1.23e-155	0.298736	0
Ex3	C1QTNF3-AMACR	blue	0.198151	1.71e-155	0.41257	0
Ex3	NCALD	blue	0.198041	2.55e-155	0.304269	0
Ex3	CHST11	blue	0.196324	1.28e-152	0.315486	0
Ex3	XKR4	blue	0.196011	3.94e-152	0.514539	0
Ex3	KCNMB2	blue	0.195807	8.2e-152	0.492111	0
Ex3	AL139260.1	blue	0.195671	1.33e-151	0.39471	0
Ex3	EHBP1	blue	0.195587	1.8e-151	0.468689	0
Ex3	PLCXD3	blue	0.195381	3.78e-151	0.351617	0
Ex3	NRG3	blue	0.195101	1.03e-150	0.781239	0
Ex3	SSH2	blue	0.194746	3.67e-150	0.671345	0
Ex3	AC010201.3	blue	0.194299	1.8e-149	0.267904	2.53e-287
Ex3	GALNTL6	blue	0.191205	1.01e-144	0.594782	0
Ex3	AC007744.1	blue	0.190851	3.47e-144	0.340535	0
Ex3	CCDC57	blue	0.190207	3.29e-143	0.401715	0
Ex3	EYA1	blue	0.189008	2.11e-141	0.313272	0
Ex3	LINC01776	blue	0.18869	6.31e-141	0.470471	0
Ex3	CSMD1	blue	0.187635	2.39e-139	0.802711	0
Ex3	LIPE-AS1	blue	0.187437	4.71e-139	0.313308	0
Ex3	ZFYVE9	blue	0.187083	1.58e-138	0.374051	0
Ex3	U91319.1	blue	0.186929	2.68e-138	0.537195	0
Ex3	SH3RF3	blue	0.186859	3.41e-138	0.386062	0
Ex3	PRKN	blue	0.186782	4.43e-138	0.590107	0
Ex3	FGD4	blue	0.186777	4.5e-138	0.403572	0
Ex3	PARP16	blue	0.186486	1.22e-137	0.294428	0
Ex3	SAMD12	blue	0.186044	5.47e-137	0.449985	0
Ex3	AC107223.1	blue	0.185758	1.45e-136	0.493229	0
Ex3	WWOX	blue	0.185262	7.77e-136	0.581299	0
Ex3	MBD5	blue	0.185086	1.41e-135	0.709019	0
Ex3	RAD9A	blue	0.18467	5.76e-135	0.367978	0
Ex3	AC002094.1	blue	0.184618	6.86e-135	0.307913	0
Ex3	TAF3	blue	0.184593	7.46e-135	0.302671	0
Ex3	FCHSD2	blue	0.184223	2.59e-134	0.571044	0
Ex3	TJP1	blue	0.18396	6.28e-134	0.486544	0
Ex3	FGF14	blue	0.183704	1.48e-133	0.600934	0
Ex3	AC013652.1	blue	0.183609	2.04e-133	0.442805	0
Ex3	PHACTR4	blue	0.182541	7.26e-132	0.50159	0
Ex3	XKR6	blue	0.182396	1.17e-131	0.472238	0
Ex3	SGCZ	blue	0.180995	1.22e-129	0.516062	0
Ex3	EXT1	blue	0.180887	1.75e-129	0.564152	0
Ex3	LPP	blue	0.180441	7.61e-129	0.449752	0
Ex3	ZNF609	blue	0.180028	2.95e-128	0.511959	0
Ex3	ZFAND3	blue	0.179838	5.51e-128	0.559498	0
Ex3	OPHN1	blue	0.179588	1.25e-127	0.479961	0
Ex3	AC008758.6	blue	0.179024	7.91e-127	0.316789	0
Ex3	KCNB2	blue	0.178653	2.66e-126	0.619863	0
Ex3	AC018362.1	blue	0.17711	3.94e-124	0.339968	0
Ex3	CDKL1	blue	0.176147	8.76e-123	0.425011	0
Ex3	SDK2	blue	0.176066	1.13e-122	0.331743	0
Ex3	CELF2-AS2	blue	0.17546	7.9e-122	0.41878	0
Ex3	AC009961.1	blue	0.175124	2.31e-121	0.298038	0
Ex3	TMC3-AS1	blue	0.172827	3.32e-118	0.459607	0
Ex3	TTLL5	blue	0.172211	2.3e-117	0.448334	0
Ex3	PTCHD4	blue	0.17185	7.12e-117	0.390119	0
Ex3	AC093879.1	blue	0.171328	3.63e-116	0.415741	0
Ex3	TET3	blue	0.171061	8.35e-116	0.403945	0
Ex3	POU2F2	blue	0.171016	9.58e-116	0.385206	0
Ex3	AL596451.1	blue	0.170713	2.46e-115	0.333853	0
Ex3	ST6GAL1	blue	0.170183	1.27e-114	0.446036	0
Ex3	MICU1	blue	0.170148	1.42e-114	0.389804	0
Ex3	AC090517.4	blue	0.168665	1.36e-112	0.393869	0
Ex3	PLCH1	blue	0.167993	1.06e-111	0.366593	0
Ex3	FARS2	blue	0.167834	1.73e-111	0.460158	0
Ex3	PDZRN4	blue	0.167729	2.38e-111	0.3183	0
Ex3	SLC8A1-AS1	blue	0.167057	1.83e-110	0.399942	0
Ex3	AC016831.7	blue	0.166268	2e-109	0.375432	0
Ex3	FHOD3	blue	0.164565	3.31e-107	0.508017	0
Ex3	AC072028.1	blue	0.164401	5.41e-107	0.323157	0
Ex3	KCNQ5	blue	0.164261	8.21e-107	0.504507	0
Ex3	AL033529.1	blue	0.163769	3.55e-106	0.315494	0
Ex3	AC025159.1	blue	0.162694	8.57e-105	0.433623	0
Ex3	NPAS3	blue	0.162516	1.45e-104	0.583913	0
Ex3	ZSWIM5	blue	0.162465	1.68e-104	0.556689	0
Ex3	FAM222B	blue	0.162331	2.5e-104	0.337608	0
Ex3	SHROOM3	blue	0.162203	3.64e-104	0.366981	0
Ex3	LINC00882	blue	0.161832	1.08e-103	0.507064	0
Ex3	AL596087.2	blue	0.161652	1.83e-103	0.314698	0
Ex3	UBE4B	blue	0.159276	1.84e-100	0.440957	0
Ex3	L3MBTL4	blue	0.159033	3.7e-100	0.479517	0
Ex3	AL137230.2	blue	0.158948	4.73e-100	0.348608	0
Ex3	MAP7	blue	0.158898	5.47e-100	0.308937	0
Ex3	FBXL20	blue	0.158855	6.19e-100	0.446016	0
Ex3	KIAA1328	blue	0.158317	2.9e-99	0.515405	0
Ex3	LINC02653	blue	0.157554	2.57e-98	0.349661	0
Ex3	AC046134.2	blue	0.157383	4.19e-98	0.426824	0
Ex3	IL1RAPL1	blue	0.15734	4.74e-98	0.598915	0
Ex3	TAF15	blue	0.157199	7.06e-98	0.498278	0
Ex3	SH3PXD2B	blue	0.157012	1.21e-97	0.319071	0
Ex3	XYLT1	blue	0.156085	1.67e-96	0.552044	0
Ex3	PCYOX1	blue	-0.155999	2.12e-96	-0.291326	0
Ex3	AKAP13	blue	0.155819	3.52e-96	0.412551	0
Ex3	TTC7A	blue	0.155488	8.96e-96	0.357625	0
Ex3	LINC01414	blue	0.155247	1.76e-95	0.431198	0
Ex3	SPECC1L	blue	0.154869	5.1e-95	0.425637	0
Ex3	TMEM117	blue	0.154478	1.52e-94	0.397411	0
Ex3	DCAF10	blue	0.154374	2.04e-94	0.323225	0
Ex3	AL392023.2	blue	0.153663	1.48e-93	0.295441	0
Ex3	AL359710.1	blue	0.153112	6.8e-93	0.355489	0
Ex3	MAST4	blue	0.152158	9.47e-92	0.342197	0
Ex3	ENTPD1-AS1	blue	0.151025	2.11e-90	0.334165	0
Ex3	RGS7	blue	0.149008	5e-88	0.577975	0
Ex3	CNTNAP2	blue	0.148146	5.05e-87	0.618743	0
Ex3	AC090945.1	blue	0.147942	8.71e-87	0.399068	0
Ex3	SIPA1L3	blue	0.147181	6.62e-86	0.533176	0
Ex3	SBF2	blue	0.146563	3.41e-85	0.622676	0
Ex3	AC068547.1	blue	0.146124	1.09e-84	0.482504	0
Ex3	PDS5B	blue	0.145959	1.68e-84	0.441047	0
Ex3	RIN2	blue	0.145901	1.96e-84	0.352769	0
Ex3	DOCK3	blue	0.145797	2.58e-84	0.654084	0
Ex3	DENND5B	blue	0.145651	3.77e-84	0.468929	0
Ex3	CACNA1D	blue	0.145635	3.94e-84	0.490057	0
Ex3	AC008537.1	blue	0.145604	4.28e-84	0.306327	0
Ex3	EFCAB6	blue	0.145038	1.89e-83	0.31157	0
Ex3	CXXC4-AS1	blue	0.144593	6.04e-83	0.30743	0
Ex3	TBC1D5	blue	0.144502	7.64e-83	0.556765	0
Ex3	DPP6	blue	0.144165	1.84e-82	0.390114	0
Ex3	FAM189A1	blue	0.144013	2.73e-82	0.389633	0
Ex3	SHISA9	blue	0.143486	1.07e-81	0.401119	0
Ex3	TFDP2	blue	0.143026	3.52e-81	0.482998	0
Ex3	EPCAM-DT	blue	0.142988	3.88e-81	0.346736	0
Ex3	MCU	blue	0.142826	5.89e-81	0.331993	0
Ex3	SETBP1	blue	0.14192	6.03e-80	0.601253	0
Ex3	DOK6	blue	0.141905	6.26e-80	0.483725	0
Ex3	SPATS2	blue	0.141718	1.01e-79	0.296687	0
Ex3	AL451062.3	blue	0.141693	1.08e-79	0.332574	0
Ex3	AL355499.2	blue	0.141096	4.93e-79	0.451897	0
Ex3	AC013287.1	blue	0.140563	1.91e-78	0.467399	0
Ex3	NKAIN1	blue	0.140254	4.18e-78	0.270711	1.45e-293
Ex3	SMIM8	blue	0.139345	4.13e-77	0.30545	0
Ex3	VPS53	blue	0.138813	1.56e-76	0.404649	0
Ex3	AC007364.1	blue	0.138762	1.78e-76	0.418047	0
Ex3	AC022826.2	blue	0.138269	6.07e-76	0.382929	0
Ex3	PHLPP1	blue	0.137743	2.25e-75	0.462377	0
Ex3	ANO10	blue	0.137715	2.41e-75	0.428512	0
Ex3	EVI5	blue	0.136812	2.25e-74	0.398074	0
Ex3	ABLIM2	blue	0.134144	1.5e-71	0.342063	0
Ex3	AC034195.1	blue	0.133231	1.35e-70	0.393381	0
Ex3	AC007216.4	blue	0.13291	2.92e-70	0.299936	0
Ex3	VTI1A	blue	0.132738	4.4e-70	0.519693	0
Ex3	DCLK2	blue	0.132407	9.69e-70	0.477944	0
Ex3	ERBB4	blue	0.132365	1.07e-69	0.56039	0
Ex3	PLEKHM3	blue	0.131206	1.67e-68	0.358478	0
Ex3	TMEM241	blue	0.131196	1.71e-68	0.31735	0
Ex3	AL807742.1	blue	0.130887	3.54e-68	0.362057	0
Ex3	ABCB1	blue	0.130866	3.72e-68	0.369926	0
Ex3	SLC39A11	blue	0.13081	4.25e-68	0.439505	0
Ex3	MAML3	blue	0.130705	5.44e-68	0.422899	0
Ex3	DLGAP1-AS4	blue	0.13064	6.34e-68	0.362771	0
Ex3	AL591506.1	blue	0.129931	3.34e-67	0.292732	0
Ex3	TLN2	blue	0.129274	1.54e-66	0.335557	0
Ex3	PPCDC	blue	0.128131	2.17e-65	0.325817	0
Ex3	LAMA2	blue	0.127219	1.76e-64	0.296685	0
Ex3	FMN2	blue	0.127124	2.18e-64	0.557992	0
Ex3	UBASH3B	blue	0.127041	2.64e-64	0.307112	0
Ex3	LINC02755	blue	0.126838	4.19e-64	0.413981	0
Ex3	FBXO28	blue	0.1267	5.75e-64	0.30151	0
Ex3	ATG7	blue	0.12666	6.3e-64	0.40706	0
Ex3	AL359736.1	blue	0.126608	7.08e-64	0.408962	0
Ex3	DYM	blue	0.125008	2.64e-62	0.377228	0
Ex3	RAB27A	blue	0.124722	5e-62	0.28597	0
Ex3	MFSD11	blue	0.124544	7.46e-62	0.298812	0
Ex3	KCNH8	blue	0.124515	7.95e-62	0.417687	0
Ex3	AC034268.2	blue	0.124463	8.93e-62	0.408434	0
Ex3	PALLD	blue	0.124252	1.43e-61	0.314826	0
Ex3	COX10-AS1	blue	0.124195	1.63e-61	0.459896	0
Ex3	WNT5B	blue	0.123566	6.59e-61	0.311104	0
Ex3	KIAA0556	blue	0.123443	8.66e-61	0.341076	0
Ex3	SLCO3A1	blue	0.123338	1.09e-60	0.322478	0
Ex3	TRIM5	blue	0.122596	5.61e-60	0.314038	0
Ex3	ALOX12-AS1	blue	0.122112	1.63e-59	0.323006	0
Ex3	FAM193B	blue	0.121737	3.7e-59	0.362423	0
Ex3	KIF9-AS1	blue	0.121553	5.52e-59	0.308376	0
Ex3	LINC01811	blue	0.121478	6.51e-59	0.315621	0
Ex3	AC068533.4	blue	0.121397	7.77e-59	0.322233	0
Ex3	AC068051.1	blue	0.121293	9.74e-59	0.399259	0
Ex3	GYG2P1	blue	0.120941	2.1e-58	0.338715	0
Ex3	SLC35E3	blue	0.120778	2.98e-58	0.309801	0
Ex3	AC103876.1	blue	0.120607	4.32e-58	0.319141	0
Ex3	CLEC16A	blue	0.119956	1.76e-57	0.401374	0
Ex3	PDSS2	blue	0.119909	1.95e-57	0.414414	0
Ex3	AC007402.1	blue	0.119876	2.09e-57	0.472731	0
Ex3	UBAP2	blue	0.119869	2.12e-57	0.34004	0
Ex3	AL135878.1	blue	0.119815	2.38e-57	0.312357	0
Ex3	NME7	blue	0.119767	2.64e-57	0.428277	0
Ex3	PDE4B	blue	-0.118465	4.27e-56	0.36574	0
Ex3	AC007563.2	blue	0.117451	3.65e-55	0.291041	0
Ex3	AL135926.1	blue	0.11717	6.59e-55	0.42031	0
Ex3	EFCAB2	blue	0.117085	7.89e-55	0.315029	0
Ex3	IGSF11	blue	0.116666	1.9e-54	0.350097	0
Ex3	STK3	blue	0.116582	2.26e-54	0.347352	0
Ex3	NUBPL	blue	0.116413	3.22e-54	0.332493	0
Ex3	RGS7BP	blue	0.116114	6.01e-54	0.310676	0
Ex3	MEF2C-AS1	blue	0.116087	6.36e-54	0.420049	0
Ex3	FTO	blue	0.115221	3.83e-53	0.456545	0
Ex3	C11orf49	blue	0.115162	4.33e-53	0.325205	0
Ex3	ABCA11P	blue	0.115098	4.94e-53	0.338795	0
Ex3	GAREM1	blue	0.114664	1.21e-52	0.388822	0
Ex3	LINC01505	blue	0.114597	1.38e-52	0.419109	0
Ex3	AC007000.3	blue	0.11401	4.61e-52	0.403136	0
Ex3	TBC1D22A	blue	0.113986	4.84e-52	0.34261	0
Ex3	PCCA	blue	0.113982	4.88e-52	0.384237	0
Ex3	AC104041.1	blue	0.113564	1.14e-51	0.330261	0
Ex3	LINC01483	blue	0.112975	3.79e-51	0.302738	0
Ex3	BBS9	blue	0.112568	8.61e-51	0.557384	0
Ex3	DPH6-DT	blue	0.111516	7.13e-50	0.294204	0
Ex3	ZNRF3	blue	0.111411	8.78e-50	0.32739	0
Ex3	AC026341.1	blue	0.111227	1.27e-49	0.374024	0
Ex3	ARHGAP28	blue	0.110971	2.11e-49	0.295643	0
Ex3	LINC02240	blue	0.110599	4.42e-49	0.426599	0
Ex3	AC067956.1	blue	0.110168	1.04e-48	0.296706	0
Ex3	AL139807.1	blue	0.109968	1.54e-48	0.345397	0
Ex3	CRPPA	blue	0.109879	1.83e-48	0.396745	0
Ex3	ZCCHC7	blue	0.109871	1.86e-48	0.509193	0
Ex3	PDGFD	blue	0.109777	2.24e-48	0.304452	0
Ex3	JPX	blue	0.109591	3.23e-48	0.291089	0
Ex3	RUNDC3B	blue	0.109225	6.62e-48	0.398024	0
Ex3	CENPP	blue	0.10874	1.71e-47	0.361092	0
Ex3	CTNNA3	blue	0.108589	2.29e-47	0.578636	0
Ex3	ACACA	blue	0.108549	2.47e-47	0.464575	0
Ex3	AL136456.1	blue	0.108517	2.63e-47	0.426181	0
Ex3	NUTM2A-AS1	blue	0.108388	3.38e-47	0.374974	0
Ex3	NOS1AP	blue	0.108215	4.73e-47	0.388153	0
Ex3	SUFU	blue	0.108176	5.1e-47	0.289001	0
Ex3	PCDH9	blue	0.108128	5.59e-47	0.432168	0
Ex3	SLMAP	blue	0.107752	1.16e-46	0.407483	0
Ex3	AC103409.1	blue	0.10734	2.56e-46	0.387057	0
Ex3	ANKS1A	blue	0.107135	3.8e-46	0.370809	0
Ex3	AC114689.3	blue	0.106929	5.63e-46	0.37886	0
Ex3	AC092422.1	blue	0.106841	6.67e-46	0.374319	0
Ex3	LINC00907	blue	0.105726	5.57e-45	0.399616	0
Ex3	AC124290.1	blue	0.105689	5.98e-45	0.329735	0
Ex3	AL359232.1	blue	0.105215	1.46e-44	0.333628	0
Ex3	SAMD3	blue	0.104361	7.26e-44	0.332942	0
Ex3	CATSPER2	blue	0.104065	1.26e-43	0.34907	0
Ex3	AC016152.1	blue	0.103924	1.64e-43	0.29869	0
Ex3	AC011246.1	blue	0.102715	1.53e-42	0.439176	0
Ex3	PKN2-AS1	blue	0.102555	2.06e-42	0.448006	0
Ex3	CHRM3	blue	0.102484	2.35e-42	0.377242	0
Ex3	AKAP6	blue	0.102478	2.37e-42	0.524114	0
Ex3	AF241726.2	blue	0.102356	2.96e-42	0.376882	0
Ex3	RAPGEF5	blue	0.102032	5.36e-42	0.377809	0
Ex3	ALCAM	blue	0.101975	5.95e-42	0.170514	4.55e-115
Ex3	AC079385.1	blue	0.101875	7.13e-42	0.367328	0
Ex3	LHFPL6	blue	0.101631	1.11e-41	0.305895	0
Ex3	KCNMB2-AS1	blue	0.101294	2.05e-41	0.361504	0
Ex3	AL390957.1	blue	0.100944	3.87e-41	0.36314	0
Ex3	BTRC	blue	0.10082	4.84e-41	0.371116	0
Ex3	ATP8B1	blue	0.100792	5.09e-41	0.327178	0
Ex3	AC008415.1	blue	0.0998723	2.65e-40	0.353662	0
Ex3	CFAP299	blue	0.0996201	4.16e-40	0.405595	0
Ex3	AOPEP	blue	0.099398	6.18e-40	0.483923	0
Ex3	FBXL17	blue	0.0993339	6.93e-40	0.404347	0
Ex3	AC093865.1	blue	0.0990701	1.11e-39	0.354065	0
Ex3	PTPRB	blue	0.0987857	1.83e-39	0.276253	4.15e-306
Ex3	RAB3C	blue	0.0976652	1.31e-38	0.31353	0
Ex3	TRPC7	blue	0.0971856	3.03e-38	0.281807	5.62029316083168e-319
Ex3	ZNF148	blue	0.0970937	3.55e-38	0.334257	0
Ex3	STX18-AS1	blue	0.0969962	4.21e-38	0.370856	0
Ex3	SPANXA2-OT1	blue	0.0969614	4.47e-38	0.353868	0
Ex3	DUBR	blue	0.0967109	6.9e-38	0.278397	4.84896447852812e-311
Ex3	MIR2052HG	blue	0.0960263	2.25e-37	0.367293	0
Ex3	ZNF407	blue	0.0957343	3.71e-37	0.362364	0
Ex3	AL031073.2	blue	0.0955451	5.12e-37	0.324428	0
Ex3	AL365295.1	blue	0.095472	5.8e-37	0.354119	0
Ex3	SIK3	blue	0.0946216	2.46e-36	0.4394	0
Ex3	NYAP2	blue	-0.0945648	2.71e-36	0.443335	0
Ex3	CCDC148	blue	0.0945048	3e-36	0.408168	0
Ex3	LINC02694	blue	0.0944088	3.53e-36	0.34578	0
Ex3	C5orf17	blue	0.0942956	4.27e-36	0.341362	0
Ex3	SLC25A21	blue	0.0942327	4.75e-36	0.297602	0
Ex3	AC007161.3	blue	0.0940858	6.09e-36	0.392512	0
Ex3	AP003066.1	blue	0.0939228	8.01e-36	0.305083	0
Ex3	SGMS1	blue	0.0936714	1.22e-35	0.454266	0
Ex3	OFCC1	blue	0.0936588	1.25e-35	0.354255	0
Ex3	POU6F2	blue	0.093657	1.25e-35	0.33736	0
Ex3	AC069228.1	blue	0.0934129	1.88e-35	0.371691	0
Ex3	LINC02267	blue	0.0926353	6.86e-35	0.35685	0
Ex3	NXPH1	blue	0.0924791	8.88e-35	0.389379	0
Ex3	UMAD1	blue	0.092471	9e-35	0.376206	0
Ex3	GPC6	blue	0.0919827	2.01e-34	0.550554	0
Ex3	UVRAG	blue	0.0917956	2.74e-34	0.403113	0
Ex3	TEX9	blue	-0.0913433	5.75e-34	0.245845	7.38e-241
Ex3	ARRDC3-AS1	blue	0.090386	2.72e-33	0.300505	0
Ex3	KLHL29	blue	0.0899154	5.82e-33	0.529333	0
Ex3	BBX	blue	0.089597	9.7e-33	0.322323	0
Ex3	ANKFN1	blue	0.088705	4.02e-32	0.346315	0
Ex3	FHIT	blue	0.0886468	4.41e-32	0.507142	0
Ex3	AC099520.1	blue	0.0885198	5.39e-32	0.491496	0
Ex3	TSBP1-AS1	blue	0.0874147	3.07e-31	0.32494	0
Ex3	AC112206.2	blue	0.0869798	6.04e-31	0.352204	0
Ex3	CCDC26	blue	0.0867822	8.22e-31	0.455654	0
Ex3	CRTC3	blue	0.0867735	8.33e-31	0.304773	0
Ex3	AL358944.1	blue	0.0864137	1.45e-30	0.319925	0
Ex3	COL14A1	blue	0.0856537	4.68e-30	0.333186	0
Ex3	AC008014.1	blue	0.0856308	4.85e-30	0.380104	0
Ex3	AC040168.1	blue	0.085482	6.09e-30	0.378696	0
Ex3	AC007319.1	blue	0.085411	6.79e-30	0.372068	0
Ex3	DNAH11	blue	0.0852958	8.09e-30	0.298269	0
Ex3	AC009264.1	blue	0.0852178	9.11e-30	0.330519	0
Ex3	NAALADL2	blue	0.0851354	1.03e-29	0.577538	0
Ex3	DLEU1	blue	0.0849447	1.38e-29	0.398416	0
Ex3	CDRT4	blue	0.0848094	1.7e-29	0.371582	0
Ex3	SPAG16	blue	0.0845575	2.48e-29	0.367432	0
Ex3	ITGBL1	blue	0.084156	4.55e-29	0.318217	0
Ex3	LINC02006	blue	0.0840685	5.19e-29	0.343133	0
Ex3	AC093765.2	blue	0.0834139	1.38e-28	0.299156	0
Ex3	AC098650.1	blue	0.0832073	1.88e-28	0.531232	0
Ex3	TPST1	blue	0.0831341	2.1e-28	0.285843	0
Ex3	METTL15	blue	0.0829526	2.75e-28	0.363638	0
Ex3	AC015687.1	blue	0.0828753	3.08e-28	0.291656	0
Ex3	ARHGAP24	blue	0.082566	4.87e-28	0.370824	0
Ex3	TAMM41	blue	0.0821944	8.42e-28	0.334926	0
Ex3	LINC02055	blue	0.0819275	1.25e-27	0.456824	0
Ex3	AL049828.1	blue	0.0816543	1.86e-27	0.595082	0
Ex3	LINC02398	blue	0.0815567	2.14e-27	0.318343	0
Ex3	AL357153.2	blue	0.0814566	2.48e-27	0.299102	0
Ex3	AC132803.1	blue	0.0811439	3.91e-27	0.281704	9.78457486336921e-319
Ex3	SLC35F4	blue	-0.080942	5.23e-27	0.238269	6.12e-226
Ex3	UBXN2A	blue	0.0809244	5.37e-27	0.294019	0
Ex3	LRP1B	blue	0.0808139	6.3e-27	0.483696	0
Ex3	PARD3B	blue	0.0808102	6.33e-27	0.417161	0
Ex3	CCDC30	blue	0.0805256	9.55e-27	0.37447	0
Ex3	HPSE2	blue	0.0802336	1.45e-26	0.369576	0
Ex3	LINC01301	blue	0.0801447	1.65e-26	0.29487	0
Ex3	BX284613.2	blue	0.079945	2.2e-26	0.350368	0
Ex3	WDR11-AS1	blue	0.0799387	2.22e-26	0.296128	0
Ex3	TARID	blue	0.0796521	3.34e-26	0.32117	0
Ex3	TEX41	blue	0.079593	3.63e-26	0.331925	0
Ex3	PLCB1	blue	0.0795023	4.13e-26	0.45489	0
Ex3	AL024498.2	blue	0.078832	1.07e-25	0.304169	0
Ex3	USH2A	blue	0.0784549	1.81e-25	0.412799	0
Ex3	KCNH1	blue	0.0780735	3.09e-25	0.28352	5.92878775009496e-323
Ex3	SUPT3H	blue	0.0777145	5.1e-25	0.534676	0
Ex3	ZHX3	blue	0.0776206	5.81e-25	0.295692	0
Ex3	AC084816.1	blue	0.0771425	1.13e-24	0.352159	0
Ex3	ATE1	blue	0.0770866	1.22e-24	0.333264	0
Ex3	MAP2K5	blue	0.0770857	1.22e-24	0.429428	0
Ex3	CDH10	blue	0.076418	3.05e-24	0.264777	1.85e-280
Ex3	LINC00871	blue	0.0761962	4.12e-24	0.361139	0
Ex3	PIGL	blue	0.0759645	5.65e-24	0.359269	0
Ex3	AC113414.1	blue	0.0757896	7.17e-24	0.45913	0
Ex3	AC016074.2	blue	-0.0755135	1.04e-23	0.319387	0
Ex3	AC090809.1	blue	0.0753117	1.37e-23	0.322918	0
Ex3	NR6A1	blue	0.0752777	1.43e-23	0.331626	0
Ex3	LINC00378	blue	0.0752648	1.46e-23	0.358926	0
Ex3	TTC6	blue	0.075246	1.49e-23	0.333879	0
Ex3	CHST9	blue	0.0747751	2.81e-23	0.318844	0
Ex3	ST6GALNAC3	blue	0.0747658	2.85e-23	0.485659	0
Ex3	SCFD2	blue	0.0726502	4.64e-22	0.390186	0
Ex3	DNAH14	blue	0.0725206	5.49e-22	0.434794	0
Ex3	STXBP5L	blue	0.0723597	6.76e-22	0.493605	0
Ex3	ATF7IP2	blue	0.0722527	7.77e-22	0.319529	0
Ex3	ADARB2	blue	0.0721045	9.4e-22	0.361615	0
Ex3	MOB3B	blue	0.0718909	1.24e-21	0.345092	0
Ex3	SIK2	blue	0.0718868	1.25e-21	0.377547	0
Ex3	AL442163.1	blue	0.0716361	1.72e-21	0.324269	0
Ex3	AL110292.1	blue	0.0715741	1.86e-21	0.342761	0
Ex3	TPT1-AS1	blue	0.0715604	1.89e-21	0.370984	0
Ex3	KSR2	blue	0.0713409	2.51e-21	0.422472	0
Ex3	ZMAT4	blue	-0.071231	2.88e-21	0.257373	1.42e-264
Ex3	DLX6-AS1	blue	0.0709863	3.94e-21	0.277068	5.59e-308
Ex3	AC060765.2	blue	0.070732	5.44e-21	0.429062	0
Ex3	SIL1	blue	0.0703755	8.53e-21	0.351179	0
Ex3	HULC	blue	0.0701211	1.17e-20	0.302896	0
Ex3	AC098829.1	blue	0.0700775	1.24e-20	0.410246	0
Ex3	AC091885.2	blue	0.0692615	3.43e-20	0.293346	0
Ex3	AL603840.1	blue	0.0691731	3.83e-20	0.304722	0
Ex3	PHACTR2	blue	0.0690645	4.38e-20	0.376347	0
Ex3	GTF2IRD1	blue	0.0690311	4.57e-20	0.397045	0
Ex3	FRG1-DT	blue	0.0675046	2.95e-19	0.321211	0
Ex3	ARHGAP42	blue	0.0674419	3.19e-19	0.283221	2.66795448754273e-322
Ex3	AC010343.3	blue	0.0673184	3.7e-19	0.337908	0
Ex3	ZHX2	blue	0.0671715	4.41e-19	0.308302	0
Ex3	WDR7	blue	0.0668533	6.47e-19	0.343414	0
Ex3	LINC01192	blue	0.0666499	8.25e-19	0.314917	0
Ex3	FAM227B	blue	0.0661996	1.41e-18	0.309324	0
Ex3	SMG6	blue	0.066067	1.65e-18	0.397515	0
Ex3	AC007389.1	blue	0.0658871	2.04e-18	0.432425	0
Ex3	MALRD1	blue	0.0656309	2.76e-18	0.423102	0
Ex3	LINC01473	blue	0.0655549	3.02e-18	0.393126	0
Ex3	NFE2L2	blue	0.0655079	3.19e-18	0.30092	0
Ex3	SOX6	blue	0.0651411	4.9e-18	0.451584	0
Ex3	GAB2	blue	0.0650879	5.21e-18	0.456931	0
Ex3	HLCS	blue	0.0650458	5.48e-18	0.316113	0
Ex3	MAP4K3-DT	blue	0.0642235	1.42e-17	0.256554	7.55e-263
Ex3	LINC01500	blue	0.0635981	2.91e-17	0.296765	0
Ex3	CPA6	blue	0.0633695	3.77e-17	0.309084	0
Ex3	AC079160.1	blue	0.0632275	4.43e-17	0.33437	0
Ex3	PKHD1	blue	0.0631414	4.89e-17	0.304317	0
Ex3	AL445250.1	blue	0.062708	7.97e-17	0.33789	0
Ex3	LINC02062	blue	0.062632	8.68e-17	0.302081	0
Ex3	GRK3	blue	0.0622435	1.34e-16	0.41946	0
Ex3	AC078923.1	blue	0.0618472	2.08e-16	0.30517	0
Ex3	COP1	blue	0.0614186	3.35e-16	0.407498	0
Ex3	PACRG	blue	0.0614084	3.39e-16	0.293716	0
Ex3	LINC00499	blue	0.0613874	3.47e-16	0.290865	0
Ex3	SUGCT	blue	0.0607418	7.03e-16	0.350656	0
Ex3	RERGL	blue	0.0603635	1.06e-15	0.277807	0
Ex3	AL353595.1	blue	0.0602032	1.26e-15	0.302852	0
Ex3	ESRRG	blue	0.0585562	7.3e-15	0.454847	0
Ex3	AC090015.1	blue	0.0583666	8.91e-15	0.354795	0
Ex3	NEK10	blue	0.0576048	1.97e-14	0.288511	0
Ex3	LINC02254	blue	0.0574167	2.39e-14	0.303258	0
Ex3	AL157944.1	blue	0.0573071	2.68e-14	0.360767	0
Ex3	AC104123.1	blue	0.0571932	3.01e-14	0.349907	0
Ex3	BANK1	blue	0.0567782	4.61e-14	0.330318	0
Ex3	PIEZO2	blue	0.0567778	4.61e-14	0.264357	1.52e-279
Ex3	AL132857.1	blue	0.0562736	7.7e-14	0.311775	0
Ex3	ZNF730	blue	0.0562556	7.84e-14	0.2879	0
Ex3	LINC01170	blue	0.0562437	7.93e-14	0.357251	0
Ex3	AC116362.1	blue	0.056053	9.62e-14	0.390383	0
Ex3	FBXL7	blue	0.0560079	1.01e-13	0.329837	0
Ex3	ARSB	blue	0.0553912	1.87e-13	0.313563	0
Ex3	WDPCP	blue	0.0553639	1.92e-13	0.458759	0
Ex3	AVL9	blue	0.0552123	2.23e-13	0.31031	0
Ex3	DPP10	blue	0.0549199	2.98e-13	0.488249	0
Ex3	MIR924HG	blue	0.0547047	3.68e-13	0.320778	0
Ex3	AC093607.1	blue	0.0544756	4.62e-13	0.283575	3.95252516672997e-323
Ex3	ANKRD17	blue	0.0544746	4.62e-13	0.431037	0
Ex3	EMCN	blue	0.0543162	5.39e-13	0.312116	0
Ex3	RDX	blue	0.0537013	9.81e-13	0.319075	0
Ex3	AF165147.1	blue	0.0536114	1.07e-12	0.346296	0
Ex3	COL11A1	blue	0.0534476	1.25e-12	0.309325	0
Ex3	AC104596.1	blue	0.053041	1.85e-12	0.328483	0
Ex3	AP005262.2	blue	0.0529154	2.09e-12	0.30888	0
Ex3	CCNY	blue	0.0528884	2.14e-12	0.372072	0
Ex3	LINC01098	blue	0.0526326	2.73e-12	0.278315	7.50446405607451e-311
Ex3	CCDC178	blue	0.0523055	3.72e-12	0.329613	0
Ex3	NSMCE2	blue	0.0522154	4.05e-12	0.360661	0
Ex3	FBXO16	blue	0.0519714	5.09e-12	0.367514	0
Ex3	AC009135.2	blue	0.0516864	6.64e-12	0.300585	0
Ex3	AC090578.1	blue	0.0516113	7.12e-12	0.443656	0
Ex3	CADM1	blue	0.0508761	1.4e-11	0.248861	6.05e-247
Ex3	AC015923.1	blue	0.0505155	1.95e-11	0.338261	0
Ex3	ACOXL	blue	0.0498204	3.67e-11	0.339968	0
Ex3	GAD1	blue	0.0491655	6.58e-11	0.302462	0
Ex3	SMURF1	blue	0.0491186	6.86e-11	0.279369	2.7214155186488e-313
Ex3	CALD1	blue	-0.0488288	8.86e-11	0.300906	0
Ex3	AC007100.1	blue	0.04878	9.25e-11	0.358261	0
Ex3	RPTOR	blue	0.0484317	1.26e-10	0.299343	0
Ex3	SHOC1	blue	0.0479874	1.85e-10	0.301738	0
Ex3	CNTLN	blue	0.0475622	2.67e-10	0.323233	0
Ex3	AC098588.3	blue	0.047537	2.73e-10	0.464397	0
Ex3	AGBL1	blue	0.0465127	6.53e-10	0.364555	0
Ex3	MIR3681HG	blue	0.04624	8.2e-10	0.351907	0
Ex3	ZPLD1	blue	0.0462132	8.39e-10	0.311948	0
Ex3	AC079352.1	blue	0.0461534	8.82e-10	0.300939	0
Ex3	ELP4	blue	0.0460031	1e-09	0.307608	0
Ex3	LINC02147	blue	0.0456477	1.34e-09	0.371408	0
Ex3	MAP3K5	blue	0.0448024	2.68e-09	0.250001	2.88e-249
Ex3	PTPRM	blue	-0.0444231	3.65e-09	0.306765	0
Ex3	AC024230.1	blue	0.0443996	3.72e-09	0.331948	0
Ex3	DIAPH3	blue	0.0430622	1.07e-08	0.320963	0
Ex3	AC008691.1	blue	0.0428889	1.23e-08	0.339402	0
Ex3	FANCC	blue	0.0424742	1.7e-08	0.397038	0
Ex3	GREB1L	blue	0.042459	1.72e-08	0.339456	0
Ex3	ERC1	blue	-0.0422587	2e-08	0.468764	0
Ex3	LINC00276	blue	0.0422578	2e-08	0.374419	0
Ex3	AC024901.1	blue	0.0421336	2.21e-08	0.315836	0
Ex3	AL583785.1	blue	0.0420622	2.33e-08	0.307542	0
Ex3	FAM135B	blue	0.0420562	2.34e-08	0.462709	0
Ex3	AC096570.1	blue	0.0418668	2.7e-08	0.348478	0
Ex3	LINC00971	blue	0.0416931	3.09e-08	0.281994	2.04266500616605e-319
Ex3	AC025887.2	blue	0.0415162	3.53e-08	0.294704	0
Ex3	AGMO	blue	0.0413863	3.89e-08	0.296355	0
Ex3	ADK	blue	0.0413796	3.91e-08	0.440334	0
Ex3	AC068587.4	blue	-0.0409725	5.31e-08	0.352899	0
Ex3	AC006148.1	blue	-0.0402802	8.86e-08	0.327775	0
Ex3	CLVS1	blue	-0.0400117	1.08e-07	0.357782	0
Ex3	LINC02476	blue	0.039187	1.96e-07	0.334408	0
Ex3	SLIT3	blue	0.0390276	2.19e-07	0.298883	0
Ex3	C2orf88	blue	0.0388383	2.51e-07	0.267713	6.68e-287
Ex3	SPRY4-AS1	blue	0.0387394	2.69e-07	0.315687	0
Ex3	AC018742.1	blue	0.0382184	3.88e-07	0.343191	0
Ex3	AC110614.1	blue	0.0379276	4.75e-07	0.321823	0
Ex3	OTUD7A	blue	0.0376096	5.92e-07	0.411895	0
Ex3	PRKD1	blue	-0.0374552	6.58e-07	0.410875	0
Ex3	DGKB	blue	0.0371826	7.93e-07	0.370786	0
Ex3	BABAM2	blue	0.037175	7.97e-07	0.3107	0
Ex3	AC012409.2	blue	0.0371131	8.31e-07	0.309933	0
Ex3	P3H2	blue	0.036825	1.01e-06	0.317022	0
Ex3	AC016766.1	blue	0.036731	1.08e-06	0.361634	0
Ex3	AP005230.1	blue	0.0362011	1.53e-06	0.318857	0
Ex3	SH3D19	blue	-0.0361934	1.54e-06	0.304295	0
Ex3	AC073114.1	blue	0.0357882	2.02e-06	0.325563	0
Ex3	GMDS	blue	0.0356995	2.14e-06	0.442832	0
Ex3	ADAM19	blue	0.0347188	4.03e-06	0.315149	0
Ex3	LIX1-AS1	blue	0.0325465	1.55e-05	0.30505	0
Ex3	SLC9A9	blue	0.032124	2e-05	0.29773	0
Ex3	THSD7B	blue	0.0317154	2.54e-05	0.415962	0
Ex3	STAU2	blue	0.0314758	2.93e-05	0.359001	0
Ex3	AL355612.1	blue	0.0308869	4.12e-05	0.316967	0
Ex3	GMDS-DT	blue	0.0304264	5.35e-05	0.346756	0
Ex3	PCAT1	blue	0.0303027	5.74e-05	0.421978	0
Ex3	AC092957.1	blue	0.0291809	0.000107002	0.311702	0
Ex3	NRXN3	blue	0.0287602	0.000134392	0.539433	0
Ex3	AC079298.3	blue	0.0282996	0.000171896	0.324204	0
Ex3	IQCM	blue	0.0279574	0.000205918	0.345802	0
Ex3	PDE11A	blue	0.0276626	0.000240204	0.315259	0
Ex3	BCKDHB	blue	-0.0276195	0.000245636	0.322146	0
Ex3	AC091078.1	blue	0.0270462	0.000329877	0.309494	0
Ex3	PWRN4	blue	-0.027037	0.00033143	0.285799	0
Ex3	CBL	blue	0.0267307	0.000387097	0.301317	0
Ex3	TBC1D8	blue	0.0262542	0.000491318	0.30252	0
Ex3	AL357507.1	blue	0.0256879	0.000649069	0.331898	0
Ex3	AL445623.2	blue	-0.0250911	0.000865405	0.275411	3.48e-304
Ex3	MIR4300HG	blue	0.0247269	0.00102846	0.343344	0
Ex3	FBN2	blue	-0.0244544	0.00116858	0.286966	0
Ex3	SLC27A6	blue	0.024135	0.00135523	0.312382	0
Ex3	AC109466.1	blue	0.0241205	0.00136432	0.434221	0
Ex3	MEI4	blue	0.0241083	0.00137201	0.341791	0
Ex3	EFR3B	blue	0.0240305	0.00142204	0.329078	0
Ex3	LINC02208	blue	0.0230602	0.00220383	0.30516	0
Ex3	TANGO6	blue	0.022217	0.00318459	0.336431	0
Ex3	TRAF3	blue	0.022112	0.00333124	0.27838	5.31046817017119e-311
Ex3	CEP112	blue	0.0217021	0.0039647	0.377691	0
Ex3	CHRNA7	blue	-0.0215955	0.00414638	0.274457	5.19e-302
Ex3	AC007656.2	blue	0.0204885	0.00653182	0.310213	0
Ex3	AL355838.1	blue	0.0202252	0.00725598	0.284948	0
Ex3	AQP4-AS1	blue	0.0198553	0.00839525	0.332212	0
Ex3	AGBL4	blue	0.0198257	0.00849286	0.546517	0
Ex3	AL162726.3	blue	0.0178227	0.0179871	0.351776	0
Ex3	DISC1FP1	blue	0.0176658	0.0190243	0.362077	0
Ex3	LARGE1	blue	0.0172928	0.0217032	0.446808	0
Ex3	CWC27	blue	0.0168223	0.0255445	0.325322	0
Ex3	CRB1	blue	0.0166854	0.026768	0.297162	0
Ex3	FSTL5	blue	0.0153422	0.0416946	0.337913	0
Ex3	DMD	blue	0.0152049	0.043556	0.613938	0
Ex3	LINC00861	blue	0.0148875	0.0481319	0.288033	0
Ex3	MCC	blue	-0.0148378	0.0488842	0.277707	0
Ex3	AC233296.1	blue	0.0139891	0.0633205	0.330516	0
Ex3	CMAHP	blue	0.0135829	0.0713878	0.31703	0
Ex3	CNTN5	blue	0.0128033	0.0892236	0.535564	0
Ex3	TMEM132D	blue	0.0121991	0.105382	0.310493	0
Ex3	DACH1	blue	0.0115546	0.125092	0.288203	0
Ex3	SDCCAG8	blue	0.0113975	0.130306	0.290864	0
Ex3	XACT	blue	-0.0113511	0.131879	0.322794	0
Ex3	COL21A1	blue	0.0108442	0.150026	0.297622	0
Ex3	GPC5	blue	0.00987694	0.189843	0.484228	0
Ex3	PRKCE	blue	0.00967788	0.198925	0.446339	0
Ex3	LINC02822	blue	0.00742172	0.324559	0.274311	1.11e-301
Ex3	TENM3-AS1	blue	0.00726326	0.334996	0.24388	6.12e-237
Ex3	KAT2B	blue	0.00679272	0.367248	0.24923	1.08e-247
Ex3	UBE3D	blue	0.00653564	0.385659	0.29951	0
Ex3	SFMBT1	blue	-0.00652039	0.386769	0.260156	1.75e-270
Ex3	ITGA9	blue	-0.00584575	0.437784	0.294499	0
Ex3	AC090983.2	blue	-0.00541159	0.472566	0.300557	0
Ex3	AL356295.1	blue	0.00449802	0.550477	0.320583	0
Ex3	CDKAL1	blue	0.00438857	0.560217	0.49138	0
Ex3	PLD5	blue	0.00417315	0.57963	0.355044	0
Ex3	ZCWPW2	blue	0.0037329	0.620257	0.275095	1.83e-303
Ex3	MSI2	blue	0.00350972	0.641314	0.311352	0
Ex3	DOCK10	blue	0.00346402	0.645661	0.309417	0
Ex3	LINC01876	blue	0.00234438	0.755663	0.306117	0
Ex3	SLC4A4	blue	-0.00184451	0.806587	0.345306	0
Ex3	CHODL	blue	0.00147504	0.844776	0.297422	0
Ex3	EIF4G3	blue	0.00142765	0.849702	0.380845	0
Ex3	INPP4B	blue	-0.00117041	0.876542	0.35099	0
Ex3	RNLS	blue	-0.00109709	0.88422	0.305134	0
Ex3	COL25A1	blue	-0.00100644	0.893727	0.26919	3.56e-290
Ex3	ZFPM2-AS1	blue	0.000746834	0.921034	0.333279	0
Ex3	DPH6	blue	7.23e-05	0.992345	0.393428	0
Ex3	RORB	blue	0.517499	0	0.339249	0
Ex3	THSD7A	blue	0.331374	0	0.232644	3.36e-215
Ex4	CYP26A1	yellow	0.761701	0	0.785787	0
Ex4	AL358613.3	yellow	0.755635	0	0.771422	0
Ex4	SULF2	yellow	0.722949	0	0.822089	0
Ex4	CRYM	yellow	0.705176	0	0.681216	0
Ex4	PLAUR	yellow	0.655412	0	0.664252	0
Ex4	MGST1	yellow	0.651848	0	0.760067	0
Ex4	BRINP3	yellow	0.639523	0	0.733195	0
Ex4	HAS3	yellow	0.634922	0	0.640371	0
Ex4	CLSTN2	yellow	0.627128	0	0.732983	0
Ex4	OLFM3	yellow	0.626746	0	0.682328	0
Ex4	PDE8B	yellow	0.621281	0	0.733359	0
Ex4	NPR3	yellow	0.621168	0	0.678392	0
Ex4	LMO3	yellow	0.617897	0	0.865543	0
Ex4	DRAXIN	yellow	-0.617229	0	-0.584324	0
Ex4	AKAP7	yellow	0.616133	0	0.501811	0
Ex4	EPHA8	yellow	0.614001	0	0.672108	0
Ex4	NEGR1	yellow	0.610333	0	0.668933	0
Ex4	PARM1	yellow	0.609408	0	0.681284	0
Ex4	GABRA1	yellow	0.608439	0	0.773068	0
Ex4	NUAK1	yellow	0.599897	0	0.58554	0
Ex4	PPP1R1B	yellow	0.589196	0	0.717349	0
Ex4	NGFR	yellow	0.589124	0	0.726935	0
Ex4	KLHL5	yellow	0.580242	0	0.688114	0
Ex4	LYPD1	yellow	0.576636	0	0.730546	0
Ex4	ATP2B4	yellow	0.575864	0	0.678889	0
Ex4	PHYHIPL	yellow	0.557004	0	0.635697	0
Ex4	SEZ6L	yellow	-0.554374	0	-0.457334	0
Ex4	CIDEA	yellow	0.551707	0	0.597255	0
Ex4	CHST1	yellow	0.546387	0	0.814396	0
Ex4	CA12	yellow	0.546331	0	0.602196	0
Ex4	STAMBPL1	yellow	0.545581	0	0.551433	0
Ex4	HSPA12A	yellow	0.543716	0	0.596541	0
Ex4	DAP	yellow	0.540143	0	0.709281	0
Ex4	KCNK1	yellow	0.538398	0	0.671168	0
Ex4	IGFBP3	yellow	0.534265	0	0.753831	0
Ex4	SLC18B1	yellow	0.531938	0	0.588447	0
Ex4	TAFA1	yellow	-0.525309	0	-0.531403	0
Ex4	ABLIM3	yellow	0.52479	0	0.620106	0
Ex4	GRIA4	yellow	-0.524784	0	-0.590056	0
Ex4	AC022414.1	yellow	0.522643	0	0.569793	0
Ex4	PCP4	yellow	0.51161	0	0.831787	0
Ex4	GFRA1	yellow	0.508871	0	0.72666	0
Ex4	GABRB2	yellow	0.507216	0	0.723412	0
Ex4	PLXNA4	yellow	-0.504803	0	-0.533414	0
Ex4	CLCN4	yellow	0.504091	0	0.683256	0
Ex4	NPTX2	yellow	0.495053	0	0.558473	0
Ex4	DKK1	yellow	0.492954	0	0.556244	0
Ex4	CACNA2D2	yellow	0.485508	0	0.604203	0
Ex4	ADORA1	yellow	0.478672	0	0.560483	0
Ex4	CNTNAP4	yellow	0.477837	0	0.608217	0
Ex4	SLC17A7	yellow	0.473925	0	0.710664	0
Ex4	SHISA8	yellow	0.47061	0	0.660113	0
Ex4	NGEF	yellow	0.469576	0	0.795463	0
Ex4	SERTM1	yellow	0.465987	0	0.702866	0
Ex4	PEG3	yellow	0.463385	0	0.692444	0
Ex4	AC004593.3	yellow	-0.462204	0	-0.508546	0
Ex4	AL512380.1	yellow	0.4584	0	0.637768	0
Ex4	SERPINI1	yellow	0.45675	0	0.759553	0
Ex4	EDIL3	yellow	-0.450881	0	-0.498987	0
Ex4	RAB26	yellow	0.449907	0	0.560098	0
Ex4	FAM181B	yellow	0.448883	0	0.479636	0
Ex4	RBP1	yellow	0.448393	0	0.663509	0
Ex4	SLC35G1	yellow	0.444295	0	0.501558	0
Ex4	AC091230.1	yellow	0.435595	0	0.710891	0
Ex4	MAL2	yellow	0.432985	0	0.658357	0
Ex4	CXXC5	yellow	0.425646	0	0.706594	0
Ex4	GALNT17	yellow	0.423816	0	0.575957	0
Ex4	TENM3	yellow	0.423373	0	0.548842	0
Ex4	LUZP2	yellow	-0.42116	0	-0.482244	0
Ex4	CCN2	yellow	0.41987	0	0.732126	0
Ex4	CHGA	yellow	0.418779	0	0.756599	0
Ex4	GSG1L	yellow	0.418116	0	0.601438	0
Ex4	PMP22	yellow	0.416354	0	0.367993	0
Ex4	KCNAB1	yellow	0.414828	0	0.547814	0
Ex4	OMG	yellow	0.413467	0	0.665455	0
Ex4	PDZRN3	yellow	-0.411903	0	-0.435724	0
Ex4	CDHR1	yellow	0.408486	0	0.681805	0
Ex4	AP003062.2	yellow	0.408265	0	0.302153	0
Ex4	NXPH4	yellow	0.408181	0	0.620161	0
Ex4	BRINP2	yellow	0.405263	0	0.585624	0
Ex4	RGMA	yellow	0.403469	0	0.722756	0
Ex4	NHLH2	yellow	0.40321	0	0.517443	0
Ex4	HSF2BP	yellow	0.400239	0	0.367168	0
Ex4	IGFBP5	yellow	0.398555	0	0.633974	0
Ex4	SULF1	yellow	0.398149	0	0.623691	0
Ex4	NGB	yellow	0.39754	0	0.581298	0
Ex4	PDYN	yellow	0.39499	0	0.610182	0
Ex4	C2orf83	yellow	-0.386289	0	-0.551636	0
Ex4	GALNT9	yellow	0.384554	0	0.510759	0
Ex4	MASP1	yellow	0.382745	0	0.416392	0
Ex4	THSD7A	yellow	-0.37978	0	-0.499386	0
Ex4	NPNT	yellow	-0.377967	0	-0.43908	0
Ex4	PCDH10	yellow	0.376759	0	0.480383	0
Ex4	TMEM275	yellow	0.375154	0	0.586259	0
Ex4	CACNG3	yellow	0.37233	0	0.458627	0
Ex4	TSPAN1	yellow	0.370944	0	0.409799	0
Ex4	TPBG	yellow	0.368513	0	0.524234	0
Ex4	MCAM	yellow	0.366328	0	0.602149	0
Ex4	PCSK2	yellow	-0.359473	0	-0.525826	0
Ex4	LINC02607	yellow	0.358829	0	0.338071	0
Ex4	NECAB1	yellow	-0.358173	0	-0.36776	0
Ex4	KCTD16	yellow	-0.353932	0	-0.368795	0
Ex4	PIK3R1	yellow	-0.352772	0	-0.348021	0
Ex4	PCDH18	yellow	0.352293	0	0.368335	0
Ex4	CLDN1	yellow	0.348604	0	0.547478	0
Ex4	CAMK2D	yellow	0.348539	0	0.447798	0
Ex4	AC008780.1	yellow	0.348375	0	0.40079	0
Ex4	TRIB2	yellow	0.348124	0	0.654554	0
Ex4	ELAVL2	yellow	0.347901	0	0.609212	0
Ex4	KLHL4	yellow	-0.346499	0	-0.498438	0
Ex4	SLC2A13	yellow	-0.343125	0	-0.462787	0
Ex4	SPOP	yellow	0.341079	0	0.5468	0
Ex4	GABRG1	yellow	0.339294	0	0.579074	0
Ex4	WASF3	yellow	0.337805	0	0.433927	0
Ex4	C10orf82	yellow	0.336356	0	0.5539	0
Ex4	H2AFJ	yellow	0.334227	0	0.489808	0
Ex4	FBXO32	yellow	-0.331777	0	-0.48285	0
Ex4	LGI2	yellow	0.330936	0	0.417307	0
Ex4	PTN	yellow	0.326265	0	0.620074	0
Ex4	TEX2	yellow	0.32227	0	0.439879	0
Ex4	MC4R	yellow	0.322158	0	0.477728	0
Ex4	RASGRF1	yellow	0.321812	0	0.606442	0
Ex4	FAM241A	yellow	-0.315286	0	-0.413923	0
Ex4	RGS9	yellow	0.314383	0	0.417842	0
Ex4	ANTXR2	yellow	-0.313281	0	-0.464492	0
Ex4	GULP1	yellow	-0.313231	0	-0.426771	0
Ex4	RORB	yellow	-0.312138	0	-0.464358	0
Ex4	SLC6A7	yellow	0.310988	0	0.486179	0
Ex4	NUDT3	yellow	-0.307253	0	-0.32714	0
Ex4	THBS2	yellow	0.297019	0	0.423476	0
Ex4	JUN	yellow	0.295868	0	0.324957	0
Ex4	LINC01351	yellow	0.294301	0	0.463233	0
Ex4	TMEM196	yellow	-0.293617	0	-0.383702	0
Ex4	CBLN4	yellow	0.290938	0	0.50426	0
Ex4	NLGN4X	yellow	-0.290297	0	-0.423037	0
Ex4	KIF16B	yellow	-0.289481	0	-0.431481	0
Ex4	UBL3	yellow	0.287243	0	0.388516	0
Ex4	COL8A2	yellow	0.287204	0	0.470182	0
Ex4	ST3GAL5	yellow	0.285588	0	0.481141	0
Ex4	TENM1	yellow	-0.279771	3.16301043461198e-314	-0.460813	0
Ex4	TAC3	yellow	0.278925	2.90979961616231e-312	0.481697	0
Ex4	MRAP2	yellow	0.278684	1.04829067507193e-311	0.527758	0
Ex4	SMCO4	yellow	0.276336	2.67e-306	0.378997	0
Ex4	OLFML2B	yellow	0.275371	4.3e-304	0.413944	0
Ex4	ARHGEF26	yellow	-0.275045	2.38e-303	-0.393471	0
Ex4	AL391645.1	yellow	0.272114	1.03e-296	0.442652	0
Ex4	SLC7A14	yellow	0.270166	2.39e-292	0.428268	0
Ex4	SPOCK2	yellow	0.268884	1.7e-289	0.558052	0
Ex4	LGALS8	yellow	-0.267658	8.82e-287	-0.300296	0
Ex4	DRD1	yellow	0.262952	1.7e-276	0.35865	0
Ex4	UCP2	yellow	0.262603	9.67e-276	0.39583	0
Ex4	HLF	yellow	-0.260025	3.32e-270	-0.308881	0
Ex4	KCNS2	yellow	0.257779	1.97e-265	0.386686	0
Ex4	SLC1A2	yellow	0.255648	6.02e-261	0.386656	0
Ex4	MAFF	yellow	0.253831	3.72e-257	0.420632	0
Ex4	RNF175	yellow	0.249339	6.44e-248	0.481562	0
Ex4	CBLN2	yellow	0.248302	8.25e-246	0.428202	0
Ex4	TUBA4A	yellow	0.244437	4.78e-238	0.471031	0
Ex4	TSHZ1	yellow	0.242596	2.14e-234	0.447204	0
Ex4	CABP7	yellow	0.242371	5.93e-234	0.41904	0
Ex4	GABRD	yellow	0.241115	1.75e-231	0.512629	0
Ex4	MAOA	yellow	0.24063	1.56e-230	0.406477	0
Ex4	KRT222	yellow	0.2387	8.97e-227	0.364739	0
Ex4	FAR2P3	yellow	0.237608	1.16e-224	0.354238	0
Ex4	AC036176.1	yellow	0.233508	7.84e-217	0.310598	0
Ex4	RAB29	yellow	-0.231046	3.35e-212	-0.320003	0
Ex4	VWA5A	yellow	0.228067	1.13e-206	0.574538	0
Ex4	RPH3A	yellow	0.220952	8.72e-194	0.34564	0
Ex4	AMPH	yellow	0.22072	2.25e-193	0.560107	0
Ex4	DUSP5	yellow	0.219975	4.73e-192	0.466997	0
Ex4	BAIAP3	yellow	0.216747	2.21e-186	0.51045	0
Ex4	RYBP	yellow	0.212335	8.83e-179	0.340995	0
Ex4	HACD3	yellow	0.211424	3.12e-177	0.425072	0
Ex4	HTR5A-AS1	yellow	0.210913	2.29e-176	0.373158	0
Ex4	CCN3	yellow	0.208497	2.63e-172	0.509679	0
Ex4	CEBPD	yellow	0.206465	6.24e-169	0.450777	0
Ex4	ITM2A	yellow	0.204093	4.89e-165	0.371346	0
Ex4	FAR2P2	yellow	0.190213	3.22e-143	0.412017	0
Ex4	ENPP5	yellow	0.189079	1.65e-141	0.325524	0
Ex4	AC138649.1	yellow	0.179926	4.13e-128	0.347844	0
Ex4	EFHD2	yellow	0.175969	1.55e-122	0.313658	0
Ex4	PTGS2	yellow	0.160006	2.23e-101	0.301766	0
Ex4	HS6ST2	yellow	0.15311	6.84e-93	0.420142	0
Ex4	VGF	yellow	0.151553	4.99e-91	0.47446	0
Ex4	GPR179	yellow	0.147571	2.35e-86	0.345504	0
Ex4	CKAP4	yellow	0.144623	5.58e-83	0.379617	0
Ex4	IL13RA2	yellow	0.128003	2.91e-65	0.323866	0
Ex5	OTOR	red	0.816918	0	0.819996	0
Ex5	ITGA4	red	0.752426	0	0.779208	0
Ex5	COL24A1	red	0.74126	0	0.769905	0
Ex5	BCL11B	red	0.732679	0	0.818437	0
Ex5	PEX5L	red	0.732248	0	0.844483	0
Ex5	ETS2	red	0.731108	0	0.768221	0
Ex5	PCSK6	red	0.703327	0	0.714626	0
Ex5	VSTM2A	red	0.700561	0	0.684464	0
Ex5	CPNE8	red	0.690295	0	0.741427	0
Ex5	ST8SIA1	red	0.690016	0	0.769607	0
Ex5	SCN1A	red	0.687018	0	0.754779	0
Ex5	COL4A4	red	0.666175	0	0.71171	0
Ex5	PROM1	red	0.665273	0	0.760559	0
Ex5	SUSD4	red	0.661869	0	0.764679	0
Ex5	GADL1	red	0.656831	0	0.685842	0
Ex5	NPFFR1	red	0.647912	0	0.669586	0
Ex5	SFRP2	red	0.643632	0	0.592716	0
Ex5	TCERG1L	red	0.641231	0	0.680248	0
Ex5	S100A10	red	0.635528	0	0.531365	0
Ex5	NWD2	red	0.628594	0	0.634362	0
Ex5	VRK1	red	0.614618	0	0.706171	0
Ex5	ILDR2	red	0.613214	0	0.718862	0
Ex5	ANKRD29	red	0.609288	0	0.624576	0
Ex5	ID2	red	0.601017	0	0.586461	0
Ex5	SLIT2	red	0.57948	0	0.592014	0
Ex5	GUCY1A1	red	0.569936	0	0.551914	0
Ex5	SSTR2	red	0.567565	0	0.676521	0
Ex5	CNR1	red	0.558175	0	0.548203	0
Ex5	RAVER2	red	0.55244	0	0.646796	0
Ex5	CACHD1	red	0.542626	0	0.632628	0
Ex5	VSTM2A-OT1	red	0.529922	0	0.557461	0
Ex5	ANKRD34C-AS1	red	0.519355	0	0.531193	0
Ex5	ARAP2	red	0.519053	0	0.587361	0
Ex5	CDH22	red	0.519007	0	0.583114	0
Ex5	CACNA2D3	red	0.516532	0	0.663533	0
Ex5	ALKAL2	red	0.511243	0	0.489537	0
Ex5	FOXO1	red	0.510328	0	0.530797	0
Ex5	DGKH	red	0.505399	0	0.594296	0
Ex5	CLEC2L	red	0.50194	0	0.525194	0
Ex5	KCNIP4	red	0.499756	0	0.584459	0
Ex5	CNTN6	red	0.491166	0	0.572173	0
Ex5	BTNL9	red	0.484764	0	0.577878	0
Ex5	STK32A	red	0.480738	0	0.55254	0
Ex5	FEZF2	red	0.479785	0	0.576769	0
Ex5	SIPA1L1	red	0.478569	0	0.605032	0
Ex5	COBL	red	0.469065	0	0.477054	0
Ex5	MCHR2	red	0.455129	0	0.499387	0
Ex5	LDB2	red	0.448817	0	0.614221	0
Ex5	SIPA1L2	red	0.44319	0	0.562112	0
Ex5	SEMA6A	red	0.434981	0	0.511302	0
Ex5	KCNJ2	red	0.433392	0	0.505818	0
Ex5	AL117190.1	red	0.430819	0	0.507871	0
Ex5	CAV1	red	0.426522	0	0.505709	0
Ex5	TOX	red	0.426356	0	0.585198	0
Ex5	C5orf64	red	0.425714	0	0.461177	0
Ex5	GRM8	red	0.416724	0	0.491519	0
Ex5	AL513166.1	red	0.412533	0	0.522156	0
Ex5	CADPS2	red	0.411619	0	0.508721	0
Ex5	TMEM243	red	0.408962	0	0.440296	0
Ex5	KCNN2	red	0.406334	0	0.500303	0
Ex5	LINC02301	red	0.403605	0	0.458798	0
Ex5	NR3C2	red	0.400479	0	0.477953	0
Ex5	RAPGEF4	red	0.399674	0	0.503823	0
Ex5	PLOD2	red	0.396362	0	0.447302	0
Ex5	SPDYA	red	0.394766	0	0.441325	0
Ex5	TMEM215	red	0.386263	0	0.422319	0
Ex5	PDE3A	red	0.375323	0	0.47468	0
Ex5	PAM	red	0.374404	0	0.415632	0
Ex5	LGALS3	red	0.372643	0	0.359428	0
Ex5	DCHS2	red	0.370468	0	0.404084	0
Ex5	AHNAK2	red	0.370358	0	0.412917	0
Ex5	SGCG	red	0.363294	0	0.389421	0
Ex5	TNFRSF11A	red	0.361656	0	0.401574	0
Ex5	AL121985.1	red	0.355327	0	0.418414	0
Ex5	RELN	red	0.353881	0	0.394699	0
Ex5	RAD51AP2	red	0.328902	0	0.356962	0
Ex5	RAB3IP	red	0.320952	0	0.362239	0
Ex5	MYB	red	0.315563	0	0.386719	0
Ex5	AL589693.1	red	0.311652	0	0.449662	0
Ex5	ITGA7	red	0.308281	0	0.319939	0
Ex5	SLC17A5	red	0.30599	0	0.375871	0
Ex5	TLR5	red	0.29994	0	0.318835	0
Ex5	DAW1	red	0.295788	0	0.312153	0
Ex5	PHEX-AS1	red	0.282681	4.98018171007977e-321	0.318739	0
Ex5	CD109	red	0.272156	8.31346e-297	0.375874	0
Ex5	C2CD2	red	0.26127	7.1643e-273	0.342358	0
Ex5	PLSCR4	red	0.236892	2.7682e-223	0.302541	0
Ex6	B2M	black	0.853372	0	0.857002	0
Ex6	SYNPR	black	0.840573	0	0.843669	0
Ex6	NR4A2	black	0.802597	0	0.742714	0
Ex6	HTR2C	black	0.786648	0	0.85315	0
Ex6	SCG2	black	0.718819	0	0.669045	0
Ex6	FOSL2	black	0.701321	0	0.755239	0
Ex6	SMIM32	black	0.700756	0	0.712141	0
Ex6	TMEM163	black	0.669441	0	0.773276	0
Ex6	CPNE4	black	0.660425	0	0.700399	0
Ex6	PTPRT	black	0.644863	0	0.72403	0
Ex6	LTBP1	black	0.637401	0	0.672027	0
Ex6	PCDH17	black	0.626903	0	0.723084	0
Ex6	STXBP6	black	0.620862	0	0.624748	0
Ex6	AC073225.1	black	0.618213	0	0.641639	0
Ex6	B3GAT2	black	0.612717	0	0.714108	0
Ex6	BDNF	black	0.607622	0	0.625016	0
Ex6	TLL1	black	0.602365	0	0.676687	0
Ex6	ST6GALNAC5	black	0.597571	0	0.713342	0
Ex6	TRHDE	black	0.588546	0	0.571317	0
Ex6	GRIK2	black	0.586265	0	0.669443	0
Ex6	DSE	black	0.581267	0	0.584788	0
Ex6	HOMER1	black	0.56648	0	0.580439	0
Ex6	EPHA4	black	0.566059	0	0.538589	0
Ex6	RXFP1	black	0.556355	0	0.584319	0
Ex6	BRINP1	black	0.551398	0	0.640896	0
Ex6	NR2F2-AS1	black	0.550237	0	0.625525	0
Ex6	CRTAC1	black	0.548573	0	0.572439	0
Ex6	FZD7	black	0.547873	0	0.563192	0
Ex6	ZNF804B	black	0.533451	0	0.581928	0
Ex6	CDH12	black	0.523688	0	0.645347	0
Ex6	NPAS2	black	0.505979	0	0.55708	0
Ex6	TRIM9	black	0.501193	0	0.546127	0
Ex6	SFMBT2	black	0.490293	0	0.563767	0
Ex6	RGS12	black	0.479604	0	0.472433	0
Ex6	LHFPL2	black	0.471042	0	0.523986	0
Ex6	SYNPR-AS1	black	0.46674	0	0.508739	0
Ex6	TRPC7-AS1	black	0.457846	0	0.433999	0
Ex6	CDH8	black	0.456299	0	0.57156	0
Ex6	GCNT4	black	0.456016	0	0.532767	0
Ex6	SCN7A	black	0.451867	0	0.416424	0
Ex6	ANOS1	black	0.435678	0	0.522937	0
Ex6	RND2	black	0.435442	0	0.493915	0
Ex6	KANK4	black	0.421778	0	0.487044	0
Ex6	ELOVL2	black	0.419708	0	0.409651	0
Ex6	RCAN2	black	0.408183	0	0.501137	0
Ex6	ASIC2	black	0.405816	0	0.521326	0
Ex6	ZNF804A	black	0.404764	0	0.455096	0
Ex6	KCTD1	black	0.396482	0	0.4789	0
Ex6	SH3BP4	black	0.39417	0	0.453856	0
Ex6	GPR160	black	0.39223	0	0.415911	0
Ex6	DERA	black	0.386126	0	0.470693	0
Ex6	PATL2	black	0.382453	0	0.404408	0
Ex6	CADPS	black	0.380477	0	0.484452	0
Ex6	EPHA5	black	0.379281	0	0.47749	0
Ex6	SASH1	black	0.376897	0	0.447212	0
Ex6	CA10	black	0.36745	0	0.459152	0
Ex6	GRIN3A	black	0.361605	0	0.495947	0
Ex6	LINC02197	black	0.356792	0	0.341118	0
Ex6	TGIF1	black	0.343393	0	0.406149	0
Ex6	AMOT	black	0.34211	0	0.343001	0
Ex6	RBMS1	black	0.340107	0	0.43936	0
Ex6	DRD5	black	0.335363	0	0.391482	0
Ex6	PPP1R17	black	0.335249	0	0.364239	0
Ex6	VWC2	black	0.326151	0	0.403263	0
Ex6	HS6ST3	black	0.312669	0	0.490625	0
Ex6	ST8SIA3	black	0.287215	0	0.320276	0
Ex6	HTR2A	black	0.273507	7.39114e-300	0.364856	0
Ex6	FBXL21P	black	0.270089	3.55997e-292	0.337354	0
Ex6	AC022424.1	black	0.265389	8.49998e-282	0.305235	0
Ex6	PHLDA1	black	0.264714	2.53062e-280	0.317393	0
Ex6	RGS8	black	0.257993	6.92993e-266	0.305333	0
Ex6	KCNJ6	black	0.252169	1.02194e-253	0.368251	0
Ex6	RCAN3	black	0.245382	6.23016e-240	0.312742	0
Ex6	BTBD3	black	0.232943	9.18867e-216	0.304301	0
Ex6	NALCN	black	0.230606	2.21916e-211	0.360498	0
Ex6	GABRG2	black	0.220881	1.16634e-193	0.321093	0
Ex6	EPDR1	black	0.217396	1.63169e-187	0.306064	0
